# Supplementary material for: Carbon­yl{3,3′-di-tert-butyl-5,5′-dimeth­oxy-2,2′-bis­[(4,4,5,5-tetra­methyl-1,3,2-dioxaphospho­lan-2-yl)­oxy]biphenyl-κ2 P,P′}hydrido(triphenyl­phosphane-κP)rhodium(I) diethyl ether tris­olvate
Source: Acta Crystallogr Sect E Struct Rep Online. 2012 Dec 5;69(Pt 1):m14. doi: 10.1107/S1600536812049124 (PMC3588287; doi:10.1107/S1600536812049124)
Supplement: Supplementary file 1 [file e-69-00m14-sup1.cif]

##############################################################################
#                                                                            #
# This CIF contains the data in a paper accepted for publication in          #
# Acta Crystallographica Section E. It conforms to the requirements of       #
# Notes for Authors for Acta Crystallographica Section E, and has been       #
# peer reviewed under the auspices of the IUCr Commission on Journals.       #
#                                                                            #
# Full details of the Crystallographic Information File format               #
# are given in the paper "The Crystallographic Information File (CIF):       #
# a New Standard Archive File for Crystallography" by S. R. Hall, F. H.      #
# Allen and I. D. Brown [Acta Cryst. (1991), A47, 655-685].                  #
#                                                                            #
# The current version of the core CIF dictionary is obtainable from          #
# ftp://ftp.iucr.org/pub/cif_core.dic.                                       #
#                                                                            #
# Software is freely available for graphical display of the structure(s)     #
# in this CIF. For information consult the CIF software page                 #
# http://www.iucr.org/resources/cif/software.                                #
#                                                                            #
# This file may be used for bona fide research purposes within the           #
# scientific community so long as proper attribution is given to the journal # 
# article from which it was obtained.                                        #
#                                                                            #
##############################################################################
data_I
_audit_creation_method     SHELXL-97
_chemical_name_systematic
;
Carbonyl{3,3'-di-<i>tert</i>-butyl-5,5'-dimethoxy-2,2'-bis[(4,4,5,5-
tetramethyl-1,3,2-dioxaphospholan-2-yl)oxy]biphenyl-
\k^2^<i>P</i>,<i>P</i>'}hydrido(triphenylphosphane-\k<i>P</i>)rhodium(I)
diethyl ether trisolvate
;
_chemical_name_common     ?
_chemical_formula_moiety     'C93 H84 O9 P3 Rh, 3 (C4 H10 O)'
_chemical_formula_sum     'C105 H114 O12 P3 Rh'
_chemical_formula_iupac
                           '[Rh H (C74 H68 O8 P2) (C18 H15 P) (C O)], 3C4 H10 O'
_chemical_formula_weight     1763.78
_chemical_melting_point     ?
_symmetry_cell_setting     triclinic
_symmetry_space_group_name_H-M     'P -1'
_space_group_name_Hall     '-P 1'
loop_
    _symmetry_equiv_pos_as_xyz
    'x, y, z'
    '-x, -y, -z'
_cell_length_a     21.1611(4)
_cell_length_b     22.1298(4)
_cell_length_c     22.6020(4)
_cell_angle_alpha     112.3450(10)
_cell_angle_beta     101.1350(10)
_cell_angle_gamma     96.7570(10)
_cell_volume     9389.9(3)
_cell_formula_units_Z     4
_cell_measurement_reflns_used     9259
_cell_measurement_theta_min     2.25
_cell_measurement_theta_max     28.65
_cell_measurement_temperature     150(2)
_exptl_crystal_description     prism
_exptl_crystal_colour     colorless
_exptl_crystal_size_max     0.44
_exptl_crystal_size_mid     0.39
_exptl_crystal_size_min     0.18
_exptl_crystal_density_diffrn     1.248
_exptl_crystal_density_meas     ?
_exptl_crystal_density_method     'not measured'
_exptl_crystal_F_000     3720
_exptl_absorpt_coefficient_mu     0.293
_exptl_absorpt_correction_type     multi-scan
_exptl_absorpt_process_details     '(SADABS; Bruker, 2008)'
_exptl_absorpt_correction_T_min     0.94
_exptl_absorpt_correction_T_max     1.00
_exptl_special_details
;
;
_diffrn_ambient_temperature     150(2)
_diffrn_radiation_type     MoK\a
_diffrn_radiation_wavelength     0.71073
_diffrn_radiation_source     'fine-focus sealed tube'
_diffrn_radiation_monochromator     'curved graphite'
_diffrn_measurement_device_type     'Bruker Kappa APEXII DUO'
_diffrn_measurement_method     'omega scans'
_diffrn_detector_area_resol_mean     8.3333
_diffrn_reflns_number     388867
_diffrn_reflns_av_R_equivalents     0.0726
_diffrn_reflns_av_sigmaI/netI     0.0405
_diffrn_reflns_theta_min     1.45
_diffrn_reflns_theta_max     27.50
_diffrn_reflns_theta_full     27.50
_diffrn_measured_fraction_theta_max     1.000
_diffrn_measured_fraction_theta_full     1.000
_diffrn_reflns_limit_h_min     -27
_diffrn_reflns_limit_h_max     27
_diffrn_reflns_limit_k_min     -28
_diffrn_reflns_limit_k_max     28
_diffrn_reflns_limit_l_min     -29
_diffrn_reflns_limit_l_max     29
_diffrn_standards_number     ?
_diffrn_standards_interval_count     ?
_diffrn_standards_interval_time     ?
_diffrn_standards_decay_%     ?
_refine_special_details
;
Refinement of <i>F</i>^2^ against ALL reflections. The weighted <i>R</i>-factor
<i>wR</i> and goodness of fit <i>S</i> are based on <i>F</i>^2^, conventional
<i>R</i>-factors <i>R</i> are based on <i>F</i>, with <i>F</i> set to zero for
negative <i>F</i>^2^. The threshold expression of <i>F</i>^2^ >
\s(<i>F</i>^2^) is used only for calculating <i>R</i>-factors(gt) <i>etc</i>.
and is not relevant to the choice of reflections for refinement.
<i>R</i>-factors based on <i>F</i>^2^ are statistically about twice as large
as those based on <i>F</i>, and <i>R</i>- factors based on ALL data will be
even larger.
;
_reflns_number_total     43155
_reflns_number_gt     32017
_reflns_threshold_expression     I>2sigma(I)
_refine_ls_structure_factor_coef     Fsqd
_refine_ls_matrix_type     full
_refine_ls_R_factor_all     0.0779
_refine_ls_R_factor_gt     0.0532
_refine_ls_wR_factor_gt     0.1410
_refine_ls_wR_factor_ref     0.1523
_refine_ls_goodness_of_fit_ref     1.046
_refine_ls_restrained_S_all     1.055
_refine_ls_number_reflns     43155
_refine_ls_number_parameters     1866
_refine_ls_number_restraints     55
_refine_ls_hydrogen_treatment     mixed
_refine_ls_weighting_scheme     calc
_refine_ls_weighting_details
         'calc w=1/[\s^2^(Fo^2^)+(0.0834P)^2^+5.5129P] where P=(Fo^2^+2Fc^2^)/3'
_atom_sites_solution_hydrogens     geom
_atom_sites_solution_primary     direct
_atom_sites_solution_secondary     difmap
_refine_ls_shift/su_max     0.001
_refine_ls_shift/su_mean     0.000
_refine_diff_density_max     1.427
_refine_diff_density_min     -0.992
_refine_ls_extinction_method     none
_refine_ls_extinction_coef     ?
loop_
    _atom_type_symbol
    _atom_type_description
    _atom_type_scat_dispersion_real
    _atom_type_scat_dispersion_imag
    _atom_type_scat_source
    'C' 'C' 0.0033 0.0016
                         'International Tables Vol C Tables 4.2.6.8 and 6.1.1.4'
    'H' 'H' 0.0000 0.0000
                         'International Tables Vol C Tables 4.2.6.8 and 6.1.1.4'
    'O' 'O' 0.0106 0.0060
                         'International Tables Vol C Tables 4.2.6.8 and 6.1.1.4'
    'P' 'P' 0.1023 0.0942
                         'International Tables Vol C Tables 4.2.6.8 and 6.1.1.4'
    'Rh' 'Rh' -1.1178 0.9187
                         'International Tables Vol C Tables 4.2.6.8 and 6.1.1.4'
_computing_data_collection     'APEX2 (Bruker, 2011)'
_computing_cell_refinement     'SAINT (Bruker, 2009)'
_computing_data_reduction     'SAINT (Bruker, 2009)'
_computing_structure_solution     'SHELXS97 (Sheldrick, 2008)'
_computing_structure_refinement     'SHELXL97 (Sheldrick, 2008)'
_computing_molecular_graphics     'XP in SHELXTL (Sheldrick, 2008)'
_computing_publication_material     'SHELXTL (Sheldrick, 2008)'
loop_
    _atom_site_type_symbol
    _atom_site_label
    _atom_site_fract_x
    _atom_site_fract_y
    _atom_site_fract_z
    _atom_site_U_iso_or_equiv
    _atom_site_adp_type
    _atom_site_calc_flag
    _atom_site_refinement_flags
    _atom_site_occupancy
    _atom_site_symmetry_multiplicity
    _atom_site_disorder_assembly
    _atom_site_disorder_group
    C C181 -0.14393(10) 0.43500(17) 0.21835(17) 0.0714(8) Uani d GU 1 1 . .
    C C182 -0.18041(12) 0.46717(16) 0.18632(17) 0.0725(9) Uani d GU 1 1 . .
    H H182 -0.1587 0.4978 0.1728 0.087 Uiso calc R 1 1 . .
    C C183 -0.24866(12) 0.45451(19) 0.17406(18) 0.0876(10) Uani d GU 1 1 . .
    H H183 -0.2736 0.4765 0.1522 0.105 Uiso calc R 1 1 . .
    C C184 -0.28042(10) 0.40967(19) 0.1938(2) 0.1025(11) Uani d GU 1 1 . .
    H H184 -0.3271 0.4010 0.1855 0.123 Uiso calc R 1 1 . .
    C C185 -0.24395(13) 0.37750(18) 0.2259(2) 0.1012(10) Uani d GU 1 1 . .
    H H185 -0.2657 0.3469 0.2394 0.121 Uiso calc R 1 1 . .
    C C186 -0.17570(13) 0.39016(18) 0.23812(19) 0.0873(9) Uani d GU 1 1 . .
    H H186 -0.1508 0.3682 0.2600 0.105 Uiso calc R 1 1 . .
    O O19 0.1836(3) 0.8334(3) 0.1238(3) 0.0631(15) Uani d PD 0.50 1 . .
    C C187 0.1235(3) 0.8479(4) 0.0984(4) 0.077(2) Uani d PDU 0.50 1 . .
    H H18A 0.1114 0.8838 0.1338 0.093 Uiso calc PR 0.50 1 . .
    H H18B 0.0875 0.8077 0.0794 0.093 Uiso calc PR 0.50 1 . .
    C C188 0.1356(4) 0.8703(4) 0.0452(4) 0.070(2) Uani d PDU 0.50 1 . .
    H H18C 0.0955 0.8815 0.0258 0.105 Uiso calc PR 0.50 1 . .
    H H18D 0.1474 0.8342 0.0106 0.105 Uiso calc PR 0.50 1 . .
    H H18E 0.1717 0.9098 0.0648 0.105 Uiso calc PR 0.50 1 . .
    C C189 0.1735(5) 0.8107(6) 0.1728(5) 0.098(3) Uani d PDU 0.50 1 . .
    H H18F 0.1392 0.7690 0.1534 0.117 Uiso calc PR 0.50 1 . .
    H H18G 0.1605 0.8451 0.2088 0.117 Uiso calc PR 0.50 1 . .
    C C190 0.2406(5) 0.7985(6) 0.1977(6) 0.102(3) Uani d PDU 0.50 1 . .
    H H19A 0.2391 0.7824 0.2323 0.154 Uiso calc PR 0.50 1 . .
    H H19B 0.2736 0.8403 0.2159 0.154 Uiso calc PR 0.50 1 . .
    H H19C 0.2525 0.7649 0.1609 0.154 Uiso calc PR 0.50 1 . .
    C C1 0.57231(16) 0.83998(16) 0.26418(15) 0.0344(7) Uani d . 1 1 . .
    C C2 0.63930(9) 0.99152(8) 0.45993(9) 0.0312(6) Uani d G 1 1 . .
    C C3 0.57380(8) 0.99575(9) 0.44256(8) 0.0379(7) Uani d G 1 1 . .
    H H3 0.5431 0.9593 0.4069 0.046 Uiso calc R 1 1 . .
    C C4 0.55321(8) 1.05328(11) 0.47742(10) 0.0463(9) Uani d G 1 1 . .
    H H4 0.5084 1.0562 0.4655 0.056 Uiso calc R 1 1 . .
    C C5 0.59811(11) 1.10659(9) 0.52964(10) 0.0481(9) Uani d G 1 1 . .
    H H5 0.5840 1.1459 0.5535 0.058 Uiso calc R 1 1 . .
    C C6 0.66360(9) 1.10236(9) 0.54702(9) 0.0461(8) Uani d G 1 1 . .
    H H6 0.6943 1.1388 0.5827 0.055 Uiso calc R 1 1 . .
    C C7 0.68420(7) 1.04483(10) 0.51216(9) 0.0368(7) Uani d G 1 1 . .
    H H7 0.7290 1.0419 0.5240 0.044 Uiso calc R 1 1 . .
    C C8 0.61093(9) 0.84922(9) 0.41973(10) 0.0330(7) Uani d G 1 1 . .
    C C9 0.57987(11) 0.86408(9) 0.47088(9) 0.0393(8) Uani d G 1 1 . .
    H H9 0.5848 0.9092 0.5010 0.047 Uiso calc R 1 1 . .
    C C10 0.54166(11) 0.81294(12) 0.47794(10) 0.0499(9) Uani d G 1 1 . .
    H H10 0.5204 0.8231 0.5129 0.060 Uiso calc R 1 1 . .
    C C11 0.53451(11) 0.74694(10) 0.43386(12) 0.0552(10) Uani d G 1 1 . .
    H H11 0.5084 0.7120 0.4387 0.066 Uiso calc R 1 1 . .
    C C12 0.56557(12) 0.73208(8) 0.38271(11) 0.0543(9) Uani d G 1 1 . .
    H H12 0.5607 0.6870 0.3526 0.065 Uiso calc R 1 1 . .
    C C13 0.60378(11) 0.78322(10) 0.37564(9) 0.0408(8) Uani d G 1 1 . .
    H H13 0.6250 0.7731 0.3407 0.049 Uiso calc R 1 1 . .
    C C14 0.74426(8) 0.92469(10) 0.46391(8) 0.0321(6) Uani d G 1 1 . .
    C C15 0.74770(9) 0.91243(11) 0.52025(10) 0.0421(8) Uani d G 1 1 . .
    H H15 0.7094 0.8906 0.5260 0.050 Uiso calc R 1 1 . .
    C C16 0.80712(12) 0.93219(12) 0.56824(8) 0.0535(10) Uani d G 1 1 . .
    H H16 0.8095 0.9238 0.6067 0.064 Uiso calc R 1 1 . .
    C C17 0.86311(9) 0.96420(12) 0.55989(10) 0.0560(11) Uani d G 1 1 . .
    H H17 0.9037 0.9777 0.5927 0.067 Uiso calc R 1 1 . .
    C C18 0.85968(8) 0.97646(12) 0.50354(11) 0.0509(9) Uani d G 1 1 . .
    H H18 0.8979 0.9983 0.4978 0.061 Uiso calc R 1 1 . .
    C C19 0.80026(9) 0.95671(11) 0.45556(9) 0.0402(8) Uani d G 1 1 . .
    H H19 0.7979 0.9651 0.4171 0.048 Uiso calc R 1 1 . .
    C C20 0.76745(14) 0.73280(14) 0.23918(14) 0.0277(6) Uani d . 1 1 . .
    C C21 0.82714(14) 0.79459(13) 0.25618(13) 0.0253(6) Uani d . 1 1 . .
    C C22 0.76466(14) 0.71297(15) 0.29712(14) 0.0294(6) Uani d . 1 1 . .
    C C23 0.76259(15) 0.76163(15) 0.35759(14) 0.0314(6) Uani d . 1 1 . .
    H H23 0.7636 0.8063 0.3625 0.038 Uiso calc R 1 1 . .
    C C24 0.75911(16) 0.74548(17) 0.41073(15) 0.0371(7) Uani d . 1 1 . .
    H H24 0.7586 0.7793 0.4519 0.045 Uiso calc R 1 1 . .
    C C25 0.75643(18) 0.68015(17) 0.40378(16) 0.0423(8) Uani d . 1 1 . .
    H H25 0.7540 0.6690 0.4400 0.051 Uiso calc R 1 1 . .
    C C26 0.7573(2) 0.63168(18) 0.34410(17) 0.0474(9) Uani d . 1 1 . .
    H H26 0.7549 0.5867 0.3389 0.057 Uiso calc R 1 1 . .
    C C27 0.76189(18) 0.64815(16) 0.29107(16) 0.0415(8) Uani d . 1 1 . .
    H H27 0.7631 0.6143 0.2502 0.050 Uiso calc R 1 1 . .
    C C28 0.76360(10) 0.67045(8) 0.17628(8) 0.0317(6) Uani d G 1 1 . .
    C C29 0.70394(8) 0.63975(10) 0.12864(10) 0.0414(8) Uani d G 1 1 . .
    H H29 0.6662 0.6585 0.1339 0.050 Uiso calc R 1 1 . .
    C C30 0.69953(10) 0.58161(10) 0.07329(9) 0.0539(10) Uani d G 1 1 . .
    H H30 0.6588 0.5606 0.0407 0.065 Uiso calc R 1 1 . .
    C C31 0.75479(12) 0.55416(9) 0.06559(9) 0.0518(10) Uani d G 1 1 . .
    H H31 0.7518 0.5144 0.0278 0.062 Uiso calc R 1 1 . .
    C C32 0.81446(10) 0.58486(10) 0.11324(10) 0.0435(8) Uani d G 1 1 . .
    H H32 0.8522 0.5661 0.1080 0.052 Uiso calc R 1 1 . .
    C C33 0.81887(8) 0.64300(9) 0.16858(9) 0.0368(7) Uani d G 1 1 . .
    H H33 0.8596 0.6640 0.2011 0.044 Uiso calc R 1 1 . .
    C C34 0.86246(14) 0.78453(14) 0.20024(14) 0.0289(6) Uani d . 1 1 . .
    C C35 0.82838(16) 0.77862(15) 0.13847(14) 0.0326(6) Uani d . 1 1 . .
    H H35 0.7827 0.7792 0.1302 0.039 Uiso calc R 1 1 . .
    C C36 0.86027(18) 0.77191(16) 0.08858(16) 0.0403(7) Uani d . 1 1 . .
    H H36 0.8364 0.7685 0.0469 0.048 Uiso calc R 1 1 . .
    C C37 0.92653(18) 0.77015(17) 0.09948(17) 0.0445(8) Uani d . 1 1 . .
    H H37 0.9484 0.7664 0.0657 0.053 Uiso calc R 1 1 . .
    C C38 0.96053(18) 0.77392(17) 0.15953(18) 0.0439(8) Uani d . 1 1 . .
    H H38 1.0057 0.7713 0.1668 0.053 Uiso calc R 1 1 . .
    C C39 0.92890(16) 0.78156(17) 0.20955(17) 0.0398(8) Uani d . 1 1 . .
    H H39 0.9531 0.7848 0.2511 0.048 Uiso calc R 1 1 . .
    C C40 0.88030(14) 0.81697(15) 0.32105(14) 0.0281(6) Uani d . 1 1 . .
    C C41 0.90873(15) 0.77224(17) 0.34205(15) 0.0349(7) Uani d . 1 1 . .
    H H41 0.8907 0.7257 0.3190 0.042 Uiso calc R 1 1 . .
    C C42 0.96277(17) 0.7950(2) 0.39597(18) 0.0474(9) Uani d . 1 1 . .
    H H42 0.9812 0.7640 0.4099 0.057 Uiso calc R 1 1 . .
    C C43 0.99033(17) 0.8625(2) 0.42983(18) 0.0501(9) Uani d . 1 1 . .
    H H43 1.0277 0.8779 0.4668 0.060 Uiso calc R 1 1 . .
    C C44 0.96293(17) 0.90744(19) 0.40935(17) 0.0453(8) Uani d . 1 1 . .
    H H44 0.9816 0.9539 0.4321 0.054 Uiso calc R 1 1 . .
    C C45 0.90819(15) 0.88456(16) 0.35559(15) 0.0351(7) Uani d . 1 1 . .
    H H45 0.8895 0.9158 0.3422 0.042 Uiso calc R 1 1 . .
    C C46 0.67384(14) 0.86482(15) 0.13299(13) 0.0273(6) Uani d . 1 1 . .
    C C47 0.62165(14) 0.83177(16) 0.07520(14) 0.0317(6) Uani d . 1 1 . .
    C C48 0.60251(16) 0.86930(17) 0.03994(14) 0.0353(7) Uani d . 1 1 . .
    H H48 0.5679 0.8485 0.0004 0.042 Uiso calc R 1 1 . .
    C C49 0.63162(16) 0.93487(17) 0.06013(14) 0.0370(7) Uani d . 1 1 . .
    C C50 0.68016(15) 0.96774(15) 0.11859(14) 0.0307(6) Uani d . 1 1 . .
    H H50 0.6986 1.0139 0.1337 0.037 Uiso calc R 1 1 . .
    C C51 0.70198(14) 0.93198(14) 0.15555(13) 0.0265(6) Uani d . 1 1 . .
    C C52 0.75892(14) 0.97027(14) 0.21497(13) 0.0256(6) Uani d . 1 1 . .
    C C53 0.82131(14) 0.95697(14) 0.21089(14) 0.0279(6) Uani d . 1 1 . .
    H H53 0.8264 0.9215 0.1731 0.033 Uiso calc R 1 1 . .
    C C54 0.87523(14) 0.99607(15) 0.26254(16) 0.0320(6) Uani d . 1 1 . .
    C C55 0.86843(15) 1.04907(15) 0.31751(16) 0.0327(6) Uani d . 1 1 . .
    H H55 0.9065 1.0753 0.3523 0.039 Uiso calc R 1 1 . .
    C C56 0.80727(14) 1.06460(14) 0.32281(14) 0.0279(6) Uani d . 1 1 . .
    C C57 0.75257(13) 1.02281(14) 0.27075(13) 0.0255(6) Uani d . 1 1 . .
    C C58 0.58923(16) 0.75755(17) 0.04770(15) 0.0382(7) Uani d . 1 1 . .
    C C59 0.52858(19) 0.7380(2) -0.01132(18) 0.0547(10) Uani d . 1 1 . .
    H H59A 0.5068 0.6914 -0.0252 0.082 Uiso calc R 1 1 . .
    H H59B 0.5427 0.7431 -0.0483 0.082 Uiso calc R 1 1 . .
    H H59C 0.4977 0.7671 0.0020 0.082 Uiso calc R 1 1 . .
    C C60 0.63865(19) 0.71500(18) 0.02257(17) 0.0469(8) Uani d . 1 1 . .
    H H60A 0.6778 0.7261 0.0590 0.070 Uiso calc R 1 1 . .
    H H60B 0.6514 0.7242 -0.0131 0.070 Uiso calc R 1 1 . .
    H H60C 0.6183 0.6675 0.0058 0.070 Uiso calc R 1 1 . .
    C C61 0.56379(18) 0.74027(19) 0.09960(17) 0.0456(8) Uani d . 1 1 . .
    H H61A 0.6010 0.7479 0.1368 0.068 Uiso calc R 1 1 . .
    H H61B 0.5410 0.6932 0.0796 0.068 Uiso calc R 1 1 . .
    H H61C 0.5331 0.7686 0.1155 0.068 Uiso calc R 1 1 . .
    C C62 0.6526(2) 1.0214(2) 0.0235(2) 0.0568(10) Uani d . 1 1 . .
    H H62A 0.6602 1.0573 0.0678 0.085 Uiso calc R 1 1 . .
    H H62B 0.6328 1.0364 -0.0100 0.085 Uiso calc R 1 1 . .
    H H62C 0.6946 1.0098 0.0165 0.085 Uiso calc R 1 1 . .
    C C63 0.94820(18) 0.93748(18) 0.2054(2) 0.0538(10) Uani d . 1 1 . .
    H H63A 0.9232 0.8939 0.1979 0.081 Uiso calc R 1 1 . .
    H H63B 0.9951 0.9363 0.2110 0.081 Uiso calc R 1 1 . .
    H H63C 0.9324 0.9478 0.1673 0.081 Uiso calc R 1 1 . .
    C C64 0.80299(15) 1.12667(15) 0.38167(14) 0.0311(6) Uani d . 1 1 . .
    C C65 0.87094(17) 1.16401(18) 0.42862(17) 0.0472(8) Uani d . 1 1 . .
    H H65A 0.8665 1.2042 0.4646 0.071 Uiso calc R 1 1 . .
    H H65B 0.8995 1.1769 0.4042 0.071 Uiso calc R 1 1 . .
    H H65C 0.8904 1.1349 0.4471 0.071 Uiso calc R 1 1 . .
    C C66 0.77412(19) 1.17556(17) 0.35638(17) 0.0448(8) Uani d . 1 1 . .
    H H66A 0.7288 1.1548 0.3292 0.067 Uiso calc R 1 1 . .
    H H66B 0.8009 1.1866 0.3296 0.067 Uiso calc R 1 1 . .
    H H66C 0.7742 1.2165 0.3942 0.067 Uiso calc R 1 1 . .
    C C67 0.76009(18) 1.10851(18) 0.42264(16) 0.0447(8) Uani d . 1 1 . .
    H H67A 0.7159 1.0848 0.3941 0.067 Uiso calc R 1 1 . .
    H H67B 0.7570 1.1494 0.4586 0.067 Uiso calc R 1 1 . .
    H H67C 0.7800 1.0797 0.4413 0.067 Uiso calc R 1 1 . .
    C C68 0.53496(14) 1.05328(16) 0.28807(14) 0.0303(6) Uani d . 1 1 . .
    C C69 0.53080(14) 1.01804(15) 0.20919(13) 0.0285(6) Uani d . 1 1 . .
    C C70 0.54424(10) 1.12928(8) 0.32133(9) 0.0346(7) Uani d G 1 1 . .
    C C71 0.58078(11) 1.16100(10) 0.38704(9) 0.0447(8) Uani d G 1 1 . .
    H H71 0.6034 1.1365 0.4074 0.054 Uiso calc R 1 1 . .
    C C72 0.58424(12) 1.22864(11) 0.42292(8) 0.0572(10) Uani d G 1 1 . .
    H H72 0.6092 1.2503 0.4678 0.069 Uiso calc R 1 1 . .
    C C73 0.55115(13) 1.26456(8) 0.39311(11) 0.0585(10) Uani d G 1 1 . .
    H H73 0.5535 1.3108 0.4176 0.070 Uiso calc R 1 1 . .
    C C74 0.51461(12) 1.23284(10) 0.32741(11) 0.0494(9) Uani d G 1 1 . .
    H H74 0.4920 1.2574 0.3070 0.059 Uiso calc R 1 1 . .
    C C75 0.51116(10) 1.16520(10) 0.29152(8) 0.0396(7) Uani d G 1 1 . .
    H H75 0.4862 1.1435 0.2466 0.048 Uiso calc R 1 1 . .
    C C76 0.47551(8) 1.02122(11) 0.30545(10) 0.0369(7) Uani d G 1 1 . .
    C C77 0.43269(11) 1.05876(10) 0.33438(10) 0.0470(9) Uani d G 1 1 . .
    H H77 0.4390 1.1050 0.3435 0.056 Uiso calc R 1 1 . .
    C C78 0.38070(10) 1.02872(14) 0.34997(11) 0.0610(12) Uani d G 1 1 . .
    H H78 0.3514 1.0544 0.3697 0.073 Uiso calc R 1 1 . .
    C C79 0.37154(9) 0.96113(15) 0.33662(13) 0.0712(14) Uani d G 1 1 . .
    H H79 0.3360 0.9406 0.3473 0.085 Uiso calc R 1 1 . .
    C C80 0.41436(12) 0.92358(11) 0.30769(13) 0.0625(12) Uani d G 1 1 . .
    H H80 0.4081 0.8774 0.2986 0.075 Uiso calc R 1 1 . .
    C C81 0.46635(10) 0.95362(11) 0.29210(11) 0.0447(8) Uani d G 1 1 . .
    H H81 0.4956 0.9280 0.2723 0.054 Uiso calc R 1 1 . .
    C C82 0.55575(9) 1.06648(9) 0.17980(9) 0.0321(7) Uani d G 1 1 . .
    C C83 0.61258(9) 1.11574(10) 0.21531(8) 0.0381(7) Uani d G 1 1 . .
    H H83 0.6367 1.1188 0.2568 0.046 Uiso calc R 1 1 . .
    C C84 0.63407(9) 1.16046(10) 0.19014(11) 0.0488(9) Uani d G 1 1 . .
    H H84 0.6729 1.1941 0.2144 0.059 Uiso calc R 1 1 . .
    C C85 0.59872(12) 1.15592(12) 0.12945(12) 0.0602(11) Uani d G 1 1 . .
    H H85 0.6134 1.1865 0.1122 0.072 Uiso calc R 1 1 . .
    C C86 0.54189(11) 1.10666(13) 0.09394(9) 0.0538(10) Uani d G 1 1 . .
    H H86 0.5177 1.1036 0.0525 0.065 Uiso calc R 1 1 . .
    C C87 0.52041(9) 1.06194(10) 0.11912(9) 0.0403(8) Uani d G 1 1 . .
    H H87 0.4816 1.0283 0.0948 0.048 Uiso calc R 1 1 . .
    C C88 0.46316(15) 0.97476(17) 0.16744(14) 0.0337(7) Uani d . 1 1 . .
    C C89 0.40626(15) 1.00146(18) 0.16901(15) 0.0378(7) Uani d . 1 1 . .
    H H89 0.4098 1.0474 0.1958 0.045 Uiso calc R 1 1 . .
    C C90 0.34496(17) 0.9614(2) 0.13177(17) 0.0488(9) Uani d . 1 1 . .
    H H90 0.3068 0.9800 0.1335 0.059 Uiso calc R 1 1 . .
    C C91 0.33892(19) 0.8947(2) 0.0922(2) 0.0615(11) Uani d . 1 1 . .
    H H91 0.2967 0.8669 0.0678 0.074 Uiso calc R 1 1 . .
    C C92 0.3949(2) 0.8688(2) 0.0885(2) 0.0674(12) Uani d . 1 1 . .
    H H92 0.3914 0.8235 0.0599 0.081 Uiso calc R 1 1 . .
    C C93 0.45604(17) 0.90829(19) 0.12602(18) 0.0495(9) Uani d . 1 1 . .
    H H93 0.4940 0.8894 0.1233 0.059 Uiso calc R 1 1 . .
    C C94 0.14778(17) 0.42773(16) 0.31172(15) 0.0359(7) Uani d . 1 1 . .
    C C95 0.07871(9) 0.25826(7) 0.38265(9) 0.0282(6) Uani d G 1 1 . .
    C C96 0.09739(9) 0.25617(8) 0.44416(7) 0.0358(7) Uani d G 1 1 . .
    H H96 0.1217 0.2953 0.4817 0.043 Uiso calc R 1 1 . .
    C C97 0.08046(11) 0.19684(10) 0.45073(8) 0.0436(8) Uani d G 1 1 . .
    H H97 0.0932 0.1954 0.4928 0.052 Uiso calc R 1 1 . .
    C C98 0.04483(11) 0.13962(8) 0.39579(11) 0.0454(9) Uani d G 1 1 . .
    H H98 0.0333 0.0991 0.4003 0.055 Uiso calc R 1 1 . .
    C C99 0.02615(10) 0.14171(7) 0.33428(9) 0.0413(8) Uani d G 1 1 . .
    H H99 0.0018 0.1026 0.2967 0.050 Uiso calc R 1 1 . .
    C C100 0.04309(10) 0.20103(9) 0.32772(7) 0.0341(7) Uani d G 1 1 . .
    H H100 0.0303 0.2025 0.2857 0.041 Uiso calc R 1 1 . .
    C C101 0.01423(15) 0.36582(15) 0.40033(13) 0.0298(6) Uani d . 1 1 . .
    C C102 -0.03515(15) 0.32549(15) 0.40886(15) 0.0338(7) Uani d . 1 1 . .
    H H102 -0.0310 0.2818 0.4044 0.041 Uiso calc R 1 1 . .
    C C103 -0.09081(17) 0.34881(17) 0.42397(17) 0.0425(8) Uani d . 1 1 . .
    H H103 -0.1246 0.3208 0.4296 0.051 Uiso calc R 1 1 . .
    C C104 -0.09737(17) 0.41216(17) 0.43088(17) 0.0429(8) Uani d . 1 1 . .
    H H104 -0.1355 0.4279 0.4413 0.052 Uiso calc R 1 1 . .
    C C105 -0.04833(18) 0.45252(17) 0.42263(17) 0.0438(8) Uani d . 1 1 . .
    H H105 -0.0526 0.4962 0.4273 0.053 Uiso calc R 1 1 . .
    C C106 0.00737(17) 0.42973(16) 0.40760(15) 0.0364(7) Uani d . 1 1 . .
    H H106 0.0411 0.4580 0.4022 0.044 Uiso calc R 1 1 . .
    C C107 0.15474(16) 0.39268(15) 0.44692(14) 0.0339(7) Uani d . 1 1 . .
    C C108 0.21837(18) 0.39996(18) 0.43974(17) 0.0465(8) Uani d . 1 1 . .
    H H108 0.2259 0.3786 0.3973 0.056 Uiso calc R 1 1 . .
    C C109 0.2713(2) 0.4382(2) 0.4940(2) 0.0656(12) Uani d . 1 1 . .
    H H109 0.3149 0.4422 0.4889 0.079 Uiso calc R 1 1 . .
    C C110 0.2598(3) 0.4703(2) 0.5555(2) 0.0666(13) Uani d . 1 1 . .
    H H110 0.2957 0.4971 0.5926 0.080 Uiso calc R 1 1 . .
    C C111 0.1968(2) 0.46388(18) 0.56333(17) 0.0545(11) Uani d . 1 1 . .
    H H111 0.1894 0.4862 0.6057 0.065 Uiso calc R 1 1 . .
    C C112 0.14446(19) 0.42505(16) 0.50976(15) 0.0427(8) Uani d . 1 1 . .
    H H112 0.1011 0.4202 0.5155 0.051 Uiso calc R 1 1 . .
    C C113 0.20157(13) 0.16831(14) 0.19164(13) 0.0267(6) Uani d . 1 1 . .
    C C114 0.26218(14) 0.22995(15) 0.23807(14) 0.0306(6) Uani d . 1 1 . .
    C C115 0.19264(9) 0.11448(8) 0.21912(10) 0.0300(6) Uani d G 1 1 . .
    C C116 0.24282(8) 0.08072(10) 0.22697(10) 0.0407(8) Uani d G 1 1 . .
    H H116 0.2839 0.0935 0.2194 0.049 Uiso calc R 1 1 . .
    C C117 0.23286(10) 0.02820(10) 0.24587(11) 0.0488(9) Uani d G 1 1 . .
    H H117 0.2672 0.0051 0.2512 0.059 Uiso calc R 1 1 . .
    C C118 0.17271(11) 0.00945(9) 0.25692(11) 0.0476(9) Uani d G 1 1 . .
    H H118 0.1659 -0.0264 0.2698 0.057 Uiso calc R 1 1 . .
    C C119 0.12252(9) 0.04320(10) 0.24907(11) 0.0440(8) Uani d G 1 1 . .
    H H119 0.0814 0.0304 0.2566 0.053 Uiso calc R 1 1 . .
    C C120 0.13249(8) 0.09572(10) 0.23018(10) 0.0348(7) Uani d G 1 1 . .
    H H120 0.0982 0.1188 0.2248 0.042 Uiso calc R 1 1 . .
    C C121 0.20064(14) 0.13413(15) 0.11772(14) 0.0302(6) Uani d . 1 1 . .
    C C122 0.17908(15) 0.06569(17) 0.08276(14) 0.0363(7) Uani d . 1 1 . .
    H H122 0.1647 0.0396 0.1046 0.044 Uiso calc R 1 1 . .
    C C123 0.17812(17) 0.03434(18) 0.01602(15) 0.0421(8) Uani d . 1 1 . .
    H H123 0.1630 -0.0127 -0.0072 0.051 Uiso calc R 1 1 . .
    C C124 0.19894(17) 0.07119(19) -0.01630(15) 0.0446(8) Uani d . 1 1 . .
    H H124 0.1989 0.0497 -0.0616 0.054 Uiso calc R 1 1 . .
    C C125 0.21982(17) 0.13913(18) 0.01714(15) 0.0406(8) Uani d . 1 1 . .
    H H125 0.2340 0.1647 -0.0052 0.049 Uiso calc R 1 1 . .
    C C126 0.22042(15) 0.17098(17) 0.08366(14) 0.0344(7) Uani d . 1 1 . .
    H H126 0.2344 0.2182 0.1061 0.041 Uiso calc R 1 1 . .
    C C127 0.32285(15) 0.23608(19) 0.21114(15) 0.0379(7) Uani d . 1 1 . .
    C C128 0.35709(18) 0.2994(2) 0.22595(19) 0.0531(10) Uani d . 1 1 . .
    H H128 0.3410 0.3374 0.2495 0.064 Uiso calc R 1 1 . .
    C C129 0.4154(2) 0.3080(3) 0.2066(2) 0.0728(14) Uani d . 1 1 . .
    H H129 0.4383 0.3517 0.2165 0.087 Uiso calc R 1 1 . .
    C C130 0.4396(2) 0.2531(3) 0.1731(2) 0.0730(15) Uani d . 1 1 . .
    H H130 0.4796 0.2590 0.1608 0.088 Uiso calc R 1 1 . .
    C C131 0.40539(19) 0.1898(3) 0.15759(18) 0.0617(13) Uani d . 1 1 . .
    H H131 0.4213 0.1518 0.1337 0.074 Uiso calc R 1 1 . .
    C C132 0.34760(17) 0.1815(2) 0.17701(16) 0.0472(9) Uani d . 1 1 . .
    H H132 0.3247 0.1377 0.1667 0.057 Uiso calc R 1 1 . .
    C C133 0.28359(14) 0.23236(16) 0.30859(14) 0.0325(6) Uani d . 1 1 . .
    C C134 0.23849(15) 0.23868(17) 0.34682(15) 0.0357(7) Uani d . 1 1 . .
    H H134 0.1952 0.2425 0.3297 0.043 Uiso calc R 1 1 . .
    C C135 0.25592(16) 0.23949(18) 0.40963(15) 0.0416(8) Uani d . 1 1 . .
    H H135 0.2245 0.2438 0.4351 0.050 Uiso calc R 1 1 . .
    C C136 0.31843(17) 0.23402(19) 0.43509(16) 0.0438(8) Uani d . 1 1 . .
    H H136 0.3303 0.2344 0.4780 0.053 Uiso calc R 1 1 . .
    C C137 0.36367(17) 0.2280(2) 0.39774(17) 0.0505(9) Uani d . 1 1 . .
    H H137 0.4070 0.2244 0.4151 0.061 Uiso calc R 1 1 . .
    C C138 0.34619(16) 0.2270(2) 0.33488(16) 0.0448(8) Uani d . 1 1 . .
    H H138 0.3777 0.2226 0.3096 0.054 Uiso calc R 1 1 . .
    C C139 0.11452(14) 0.30685(13) 0.11023(13) 0.0249(6) Uani d . 1 1 . .
    C C140 0.14003(15) 0.35849(14) 0.09394(14) 0.0302(6) Uani d . 1 1 . .
    C C141 0.09580(16) 0.37419(15) 0.04957(14) 0.0333(7) Uani d . 1 1 . .
    H H141 0.1115 0.4082 0.0369 0.040 Uiso calc R 1 1 . .
    C C142 0.03095(16) 0.34220(15) 0.02404(13) 0.0313(7) Uani d . 1 1 . .
    C C143 0.00610(15) 0.29394(15) 0.04343(13) 0.0286(6) Uani d . 1 1 . .
    H H143 -0.0393 0.2731 0.0272 0.034 Uiso calc R 1 1 . .
    C C144 0.04787(14) 0.27602(13) 0.08684(12) 0.0244(6) Uani d . 1 1 . .
    C C145 0.01722(13) 0.22148(13) 0.10247(12) 0.0238(5) Uani d . 1 1 . .
    C C146 0.03493(13) 0.15995(14) 0.07974(13) 0.0253(6) Uani d . 1 1 . .
    H H146 0.0682 0.1533 0.0564 0.030 Uiso calc R 1 1 . .
    C C147 0.00396(14) 0.10776(14) 0.09116(13) 0.0274(6) Uani d . 1 1 . .
    C C148 -0.04746(14) 0.11583(14) 0.12117(13) 0.0283(6) Uani d . 1 1 . .
    H H148 -0.0693 0.0791 0.1268 0.034 Uiso calc R 1 1 . .
    C C149 -0.06831(14) 0.17682(14) 0.14359(13) 0.0271(6) Uani d . 1 1 . .
    C C150 -0.03293(14) 0.23007(13) 0.13598(13) 0.0253(6) Uani d . 1 1 . .
    C C151 0.21271(17) 0.39603(16) 0.11998(16) 0.0382(7) Uani d . 1 1 . .
    C C152 0.23336(19) 0.42886(19) 0.19566(17) 0.0486(9) Uani d . 1 1 . .
    H H15A 0.2313 0.3942 0.2127 0.073 Uiso calc R 1 1 . .
    H H15B 0.2035 0.4582 0.2119 0.073 Uiso calc R 1 1 . .
    H H15C 0.2785 0.4552 0.2109 0.073 Uiso calc R 1 1 . .
    C C153 0.2238(2) 0.4533(2) 0.0976(2) 0.0572(10) Uani d . 1 1 . .
    H H15D 0.1946 0.4839 0.1126 0.086 Uiso calc R 1 1 . .
    H H15E 0.2142 0.4347 0.0491 0.086 Uiso calc R 1 1 . .
    H H15F 0.2698 0.4777 0.1168 0.086 Uiso calc R 1 1 . .
    C C154 0.25774(18) 0.34884(19) 0.0937(2) 0.0536(10) Uani d . 1 1 . .
    H H15G 0.3033 0.3741 0.1085 0.080 Uiso calc R 1 1 . .
    H H15H 0.2440 0.3280 0.0452 0.080 Uiso calc R 1 1 . .
    H H15I 0.2549 0.3141 0.1105 0.080 Uiso calc R 1 1 . .
    C C155 0.0104(2) 0.40039(19) -0.04448(18) 0.0515(10) Uani d . 1 1 . .
    H H15J 0.0248 0.4444 -0.0071 0.077 Uiso calc R 1 1 . .
    H H15K -0.0250 0.4020 -0.0786 0.077 Uiso calc R 1 1 . .
    H H15L 0.0476 0.3881 -0.0630 0.077 Uiso calc R 1 1 . .
    C C156 -0.00040(17) -0.00332(15) 0.08294(17) 0.0402(7) Uani d . 1 1 . .
    H H15M 0.0030 0.0120 0.1304 0.060 Uiso calc R 1 1 . .
    H H15N 0.0231 -0.0398 0.0689 0.060 Uiso calc R 1 1 . .
    H H15O -0.0469 -0.0193 0.0582 0.060 Uiso calc R 1 1 . .
    C C157 -0.12895(15) 0.18259(15) 0.17211(15) 0.0333(6) Uani d . 1 1 . .
    C C158 -0.16003(18) 0.11615(17) 0.17183(18) 0.0461(8) Uani d . 1 1 . .
    H H15P -0.1731 0.0815 0.1264 0.069 Uiso calc R 1 1 . .
    H H15Q -0.1989 0.1215 0.1893 0.069 Uiso calc R 1 1 . .
    H H15R -0.1279 0.1030 0.1996 0.069 Uiso calc R 1 1 . .
    C C159 -0.18161(16) 0.2013(2) 0.12850(18) 0.0481(9) Uani d . 1 1 . .
    H H15S -0.1915 0.1686 0.0824 0.072 Uiso calc R 1 1 . .
    H H15T -0.1650 0.2459 0.1314 0.072 Uiso calc R 1 1 . .
    H H15U -0.2218 0.2014 0.1440 0.072 Uiso calc R 1 1 . .
    C C160 -0.11179(17) 0.23403(16) 0.24380(15) 0.0387(7) Uani d . 1 1 . .
    H H16A -0.1523 0.2395 0.2584 0.058 Uiso calc R 1 1 . .
    H H16B -0.0893 0.2770 0.2471 0.058 Uiso calc R 1 1 . .
    H H16C -0.0827 0.2187 0.2720 0.058 Uiso calc R 1 1 . .
    C C161 -0.03418(15) 0.45161(14) 0.17801(14) 0.0296(6) Uani d . 1 1 . .
    C C162 -0.06867(16) 0.45134(15) 0.23706(14) 0.0339(7) Uani d . 1 1 . .
    C C163 0.00807(16) 0.51957(15) 0.19385(14) 0.0326(7) Uani d . 1 1 . .
    C C164 -0.01801(17) 0.57729(15) 0.21039(14) 0.0351(7) Uani d . 1 1 . .
    H H164 -0.0627 0.5745 0.2123 0.042 Uiso calc R 1 1 . .
    C C165 0.0205(2) 0.63833(16) 0.22394(16) 0.0451(8) Uani d . 1 1 . .
    H H165 0.0020 0.6770 0.2350 0.054 Uiso calc R 1 1 . .
    C C166 0.0854(2) 0.64360(18) 0.22156(19) 0.0510(9) Uani d . 1 1 . .
    H H166 0.1121 0.6857 0.2319 0.061 Uiso calc R 1 1 . .
    C C167 0.1110(2) 0.58625(18) 0.20382(19) 0.0513(9) Uani d . 1 1 . .
    H H167 0.1554 0.5891 0.2010 0.062 Uiso calc R 1 1 . .
    C C168 0.07275(17) 0.52500(16) 0.19012(16) 0.0384(7) Uani d . 1 1 . .
    H H168 0.0912 0.4863 0.1780 0.046 Uiso calc R 1 1 . .
    C C169 -0.08256(15) 0.42383(15) 0.10878(14) 0.0315(6) Uani d . 1 1 . .
    C C170 -0.12519(16) 0.36185(17) 0.08348(17) 0.0404(7) Uani d . 1 1 . .
    H H170 -0.1243 0.3364 0.1092 0.048 Uiso calc R 1 1 . .
    C C171 -0.16906(18) 0.33647(19) 0.02126(19) 0.0496(9) Uani d . 1 1 . .
    H H171 -0.1972 0.2937 0.0047 0.059 Uiso calc R 1 1 . .
    C C172 -0.1721(2) 0.3727(2) -0.01670(18) 0.0519(9) Uani d . 1 1 . .
    H H172 -0.2029 0.3558 -0.0588 0.062 Uiso calc R 1 1 . .
    C C173 -0.12977(19) 0.43401(19) 0.00750(16) 0.0459(9) Uani d . 1 1 . .
    H H173 -0.1312 0.4593 -0.0184 0.055 Uiso calc R 1 1 . .
    C C174 -0.08501(17) 0.45926(16) 0.06938(14) 0.0369(7) Uani d . 1 1 . .
    H H174 -0.0557 0.5012 0.0849 0.044 Uiso calc R 1 1 . .
    C C175 -0.04194(11) 0.51649(8) 0.30102(9) 0.0416(8) Uani d G 1 1 . .
    C C176 0.02482(11) 0.53268(10) 0.33272(10) 0.0450(9) Uani d G 1 1 . .
    H H176 0.0527 0.5036 0.3155 0.054 Uiso calc R 1 1 . .
    C C177 0.05072(12) 0.59142(11) 0.38958(10) 0.0607(11) Uani d G 1 1 . .
    H H177 0.0963 0.6025 0.4112 0.073 Uiso calc R 1 1 . .
    C C178 0.00987(16) 0.63398(9) 0.41475(9) 0.0757(16) Uani d G 1 1 . .
    H H178 0.0276 0.6741 0.4536 0.091 Uiso calc R 1 1 . .
    C C179 -0.05689(15) 0.61779(11) 0.38305(12) 0.0752(16) Uani d G 1 1 . .
    H H179 -0.0848 0.6469 0.4003 0.090 Uiso calc R 1 1 . .
    C C180 -0.08280(11) 0.55904(12) 0.32619(11) 0.0553(11) Uani d G 1 1 . .
    H H180 -0.1284 0.5480 0.3045 0.066 Uiso calc R 1 1 . .
    O O1 0.52189(12) 0.80423(14) 0.24419(13) 0.0511(6) Uani d . 1 1 . .
    O O2 0.70751(9) 0.75800(10) 0.22791(9) 0.0278(4) Uani d . 1 1 . .
    O O3 0.79497(9) 0.85067(9) 0.26313(9) 0.0242(4) Uani d . 1 1 . .
    O O4 0.70120(10) 0.82558(10) 0.16318(9) 0.0279(4) Uani d . 1 1 . .
    O O5 0.60947(13) 0.96466(13) 0.01826(11) 0.0490(6) Uani d . 1 1 . .
    O O6 0.93927(11) 0.98817(11) 0.26420(13) 0.0479(6) Uani d . 1 1 . .
    O O7 0.59318(9) 1.03691(10) 0.31967(9) 0.0291(4) Uani d . 1 1 . .
    O O8 0.57541(9) 0.97188(10) 0.20592(9) 0.0284(4) Uani d . 1 1 . .
    O O9 0.69029(9) 1.03652(10) 0.27378(9) 0.0272(4) Uani d . 1 1 . .
    O O10 0.18001(15) 0.48054(13) 0.33593(13) 0.0581(7) Uani d . 1 1 . .
    O O11 0.14430(9) 0.19901(9) 0.19634(9) 0.0245(4) Uani d . 1 1 . .
    O O12 0.23554(9) 0.28976(10) 0.24581(10) 0.0296(4) Uani d . 1 1 . .
    O O13 0.15871(9) 0.28411(10) 0.14680(9) 0.0266(4) Uani d . 1 1 . .
    O O14 -0.01313(12) 0.35224(11) -0.02241(10) 0.0406(5) Uani d . 1 1 . .
    O O15 0.02806(11) 0.05070(10) 0.07027(11) 0.0349(5) Uani d . 1 1 . .
    O O16 0.01124(10) 0.40691(10) 0.17689(9) 0.0291(4) Uani d . 1 1 . .
    O O17 -0.04602(10) 0.39883(10) 0.25383(9) 0.0299(4) Uani d . 1 1 . .
    O O18 -0.04884(9) 0.29258(9) 0.16054(9) 0.0270(4) Uani d . 1 1 . .
    P P1 0.66318(4) 0.91475(4) 0.40864(3) 0.02728(16) Uani d . 1 1 . .
    P P2 0.71557(3) 0.83615(4) 0.24085(3) 0.02297(14) Uani d . 1 1 . .
    P P3 0.62843(3) 0.98398(4) 0.27309(3) 0.02525(15) Uani d . 1 1 . .
    P P4 0.08712(4) 0.33859(4) 0.37468(3) 0.02542(15) Uani d . 1 1 . .
    P P5 0.00459(4) 0.35991(4) 0.21620(3) 0.02480(15) Uani d . 1 1 . .
    P P6 0.15651(3) 0.27847(4) 0.21677(3) 0.02324(14) Uani d . 1 1 . .
    Rh Rh1 0.656131(10) 0.900667(11) 0.300209(10) 0.02435(6) Uani d . 1 1 . .
    Rh Rh2 0.093304(11) 0.340364(10) 0.273920(10) 0.02364(6) Uani d . 1 1 . .
    O O20 0.1879(3) 0.7752(3) 0.3581(3) 0.0785(18) Uiso d PD 0.50 1 . .
    C C192 0.1299(5) 0.8518(4) 0.3392(5) 0.072(2) Uiso d PD 0.50 1 . .
    H H19D 0.0942 0.8754 0.3484 0.108 Uiso calc PR 0.50 1 . .
    H H19E 0.1209 0.8249 0.2915 0.108 Uiso calc PR 0.50 1 . .
    H H19F 0.1716 0.8843 0.3544 0.108 Uiso calc PR 0.50 1 . .
    C C191 0.1348(5) 0.8064(5) 0.3754(5) 0.090(3) Uiso d PD 0.50 1 . .
    H H19G 0.1445 0.8326 0.4238 0.108 Uiso calc PR 0.50 1 . .
    H H19H 0.0933 0.7727 0.3605 0.108 Uiso calc PR 0.50 1 . .
    C C193 0.1918(5) 0.7289(5) 0.3884(5) 0.080(3) Uiso d PD 0.50 1 . .
    H H19I 0.1503 0.6949 0.3709 0.096 Uiso calc PR 0.50 1 . .
    H H19J 0.1996 0.7526 0.4370 0.096 Uiso calc PR 0.50 1 . .
    C C194 0.2489(7) 0.6960(8) 0.3717(8) 0.149(6) Uiso d PD 0.50 1 . .
    H H19K 0.2531 0.6635 0.3912 0.223 Uiso calc PR 0.50 1 . .
    H H19L 0.2898 0.7302 0.3897 0.223 Uiso calc PR 0.50 1 . .
    H H19M 0.2408 0.6732 0.3235 0.223 Uiso calc PR 0.50 1 . .
    H H1 0.7142(18) 0.9498(19) 0.3316(18) 0.059(11) Uiso d . 1 1 . .
    H H2 0.0502(18) 0.2781(18) 0.2480(18) 0.053(10) Uiso d . 1 1 . .
loop_
    _atom_site_aniso_label
    _atom_site_aniso_U_11
    _atom_site_aniso_U_22
    _atom_site_aniso_U_33
    _atom_site_aniso_U_12
    _atom_site_aniso_U_13
    _atom_site_aniso_U_23
    C181 0.0609(15) 0.121(2) 0.118(2) 0.0685(15) 0.0693(15) 0.1035(18)
    C182 0.0620(15) 0.122(2) 0.117(2) 0.0701(15) 0.0668(15) 0.1016(18)
    C183 0.0664(16) 0.135(2) 0.136(2) 0.0651(16) 0.0603(16) 0.1062(19)
    C184 0.0700(17) 0.146(2) 0.156(2) 0.0570(17) 0.0570(18) 0.108(2)
    C185 0.0713(17) 0.145(2) 0.156(2) 0.0539(17) 0.0593(18) 0.112(2)
    C186 0.0657(16) 0.134(2) 0.141(2) 0.0604(16) 0.0646(16) 0.1103(19)
    O19 0.076(4) 0.057(3) 0.050(3) 0.003(3) 0.008(3) 0.023(3)
    C187 0.046(4) 0.087(5) 0.049(4) 0.000(4) 0.009(3) -0.019(4)
    C188 0.045(4) 0.078(5) 0.054(4) 0.013(3) 0.000(3) -0.001(4)
    C189 0.109(7) 0.083(6) 0.108(7) 0.008(5) 0.051(6) 0.039(5)
    C190 0.119(7) 0.086(6) 0.105(7) 0.014(6) 0.038(6) 0.041(5)
    C1 0.0407(18) 0.0461(18) 0.0263(15) 0.0199(15) 0.0142(13) 0.0196(14)
    C2 0.0409(16) 0.0474(17) 0.0225(14) 0.0272(14) 0.0195(12) 0.0220(13)
    C3 0.0405(17) 0.057(2) 0.0284(15) 0.0284(16) 0.0149(13) 0.0217(15)
    C4 0.049(2) 0.071(2) 0.0385(18) 0.0440(19) 0.0232(16) 0.0289(18)
    C5 0.070(2) 0.057(2) 0.0386(19) 0.043(2) 0.0303(18) 0.0261(17)
    C6 0.058(2) 0.052(2) 0.0368(18) 0.0292(18) 0.0206(16) 0.0187(16)
    C7 0.0407(17) 0.0500(19) 0.0315(16) 0.0234(15) 0.0176(14) 0.0213(15)
    C8 0.0360(16) 0.0509(18) 0.0315(16) 0.0242(14) 0.0175(13) 0.0289(14)
    C9 0.0427(18) 0.061(2) 0.0394(18) 0.0313(16) 0.0236(14) 0.0360(16)
    C10 0.0444(19) 0.086(3) 0.056(2) 0.0340(19) 0.0300(17) 0.054(2)
    C11 0.052(2) 0.076(3) 0.067(3) 0.018(2) 0.0246(19) 0.054(2)
    C12 0.065(2) 0.056(2) 0.055(2) 0.0167(19) 0.0232(19) 0.0324(19)
    C13 0.0453(19) 0.056(2) 0.0376(18) 0.0211(16) 0.0200(15) 0.0294(16)
    C14 0.0359(16) 0.0439(17) 0.0233(14) 0.0264(14) 0.0101(12) 0.0147(13)
    C15 0.055(2) 0.052(2) 0.0304(16) 0.0295(17) 0.0125(15) 0.0226(15)
    C16 0.075(3) 0.058(2) 0.0282(17) 0.037(2) 0.0015(17) 0.0183(16)
    C17 0.050(2) 0.060(2) 0.045(2) 0.0329(19) -0.0060(17) 0.0110(18)
    C18 0.0366(18) 0.063(2) 0.048(2) 0.0237(17) 0.0061(16) 0.0166(18)
    C19 0.0351(17) 0.057(2) 0.0337(17) 0.0265(15) 0.0114(13) 0.0177(15)
    C20 0.0355(15) 0.0343(15) 0.0280(14) 0.0214(13) 0.0175(12) 0.0199(12)
    C21 0.0324(14) 0.0299(14) 0.0267(14) 0.0206(12) 0.0153(11) 0.0178(12)
    C22 0.0368(16) 0.0377(16) 0.0277(15) 0.0193(13) 0.0166(12) 0.0212(13)
    C23 0.0391(16) 0.0371(16) 0.0294(15) 0.0187(13) 0.0157(13) 0.0198(13)
    C24 0.0489(19) 0.0472(18) 0.0298(16) 0.0233(15) 0.0211(14) 0.0223(14)
    C25 0.060(2) 0.052(2) 0.0330(17) 0.0222(17) 0.0205(15) 0.0306(16)
    C26 0.081(3) 0.0427(19) 0.0395(19) 0.0265(18) 0.0275(18) 0.0296(16)
    C27 0.069(2) 0.0379(17) 0.0326(17) 0.0238(16) 0.0250(16) 0.0206(14)
    C28 0.0499(18) 0.0335(15) 0.0267(15) 0.0192(14) 0.0207(13) 0.0202(13)
    C29 0.054(2) 0.0406(18) 0.0350(17) 0.0171(16) 0.0156(15) 0.0176(14)
    C30 0.076(3) 0.044(2) 0.0353(19) 0.0112(19) 0.0073(18) 0.0142(16)
    C31 0.096(3) 0.0365(18) 0.0358(19) 0.026(2) 0.034(2) 0.0168(15)
    C32 0.075(2) 0.0365(17) 0.0366(18) 0.0293(17) 0.0317(18) 0.0210(15)
    C33 0.055(2) 0.0360(16) 0.0351(17) 0.0249(15) 0.0243(15) 0.0209(14)
    C34 0.0375(16) 0.0328(15) 0.0308(15) 0.0199(13) 0.0205(12) 0.0191(12)
    C35 0.0427(17) 0.0370(16) 0.0303(15) 0.0204(14) 0.0206(13) 0.0181(13)
    C36 0.059(2) 0.0450(18) 0.0279(16) 0.0231(16) 0.0249(15) 0.0171(14)
    C37 0.064(2) 0.0435(18) 0.046(2) 0.0289(17) 0.0417(18) 0.0217(16)
    C38 0.050(2) 0.053(2) 0.054(2) 0.0325(17) 0.0356(17) 0.0309(17)
    C39 0.0446(18) 0.055(2) 0.0442(19) 0.0326(16) 0.0262(15) 0.0332(16)
    C40 0.0295(14) 0.0429(16) 0.0263(14) 0.0191(13) 0.0155(11) 0.0223(13)
    C41 0.0361(16) 0.0475(18) 0.0370(17) 0.0214(14) 0.0165(13) 0.0273(15)
    C42 0.0410(18) 0.076(3) 0.053(2) 0.0300(18) 0.0165(16) 0.049(2)
    C43 0.0369(18) 0.078(3) 0.043(2) 0.0192(18) 0.0040(15) 0.034(2)
    C44 0.0378(18) 0.053(2) 0.0430(19) 0.0144(16) 0.0064(15) 0.0189(16)
    C45 0.0343(16) 0.0454(18) 0.0355(16) 0.0208(14) 0.0127(13) 0.0219(14)
    C46 0.0323(14) 0.0442(17) 0.0199(13) 0.0216(13) 0.0145(11) 0.0210(12)
    C47 0.0339(15) 0.0491(18) 0.0212(14) 0.0199(14) 0.0137(12) 0.0178(13)
    C48 0.0398(17) 0.0525(19) 0.0204(14) 0.0209(15) 0.0088(12) 0.0188(14)
    C49 0.0460(18) 0.059(2) 0.0245(15) 0.0318(16) 0.0160(13) 0.0275(15)
    C50 0.0414(16) 0.0386(16) 0.0252(14) 0.0226(13) 0.0172(12) 0.0190(13)
    C51 0.0318(14) 0.0413(16) 0.0194(13) 0.0221(13) 0.0154(11) 0.0179(12)
    C52 0.0327(14) 0.0342(15) 0.0236(13) 0.0160(12) 0.0142(11) 0.0205(12)
    C53 0.0358(15) 0.0301(14) 0.0315(15) 0.0166(12) 0.0196(12) 0.0194(12)
    C54 0.0266(14) 0.0334(15) 0.0483(18) 0.0160(12) 0.0176(13) 0.0233(14)
    C55 0.0293(15) 0.0330(15) 0.0400(17) 0.0110(12) 0.0108(13) 0.0175(13)
    C56 0.0342(15) 0.0327(15) 0.0284(14) 0.0153(12) 0.0137(12) 0.0198(12)
    C57 0.0277(14) 0.0357(15) 0.0287(14) 0.0179(12) 0.0158(11) 0.0226(12)
    C58 0.0424(18) 0.0500(19) 0.0231(15) 0.0134(15) 0.0080(13) 0.0151(14)
    C59 0.053(2) 0.067(3) 0.037(2) 0.0063(19) 0.0002(17) 0.0216(18)
    C60 0.059(2) 0.049(2) 0.0350(18) 0.0186(17) 0.0185(16) 0.0151(16)
    C61 0.046(2) 0.057(2) 0.0349(18) 0.0040(17) 0.0125(15) 0.0210(16)
    C62 0.075(3) 0.076(3) 0.055(2) 0.042(2) 0.029(2) 0.051(2)
    C63 0.0404(19) 0.048(2) 0.085(3) 0.0241(17) 0.040(2) 0.025(2)
    C64 0.0345(15) 0.0347(16) 0.0290(15) 0.0136(13) 0.0116(12) 0.0151(13)
    C65 0.046(2) 0.047(2) 0.0424(19) 0.0148(16) 0.0108(16) 0.0112(16)
    C66 0.059(2) 0.0374(18) 0.0428(19) 0.0224(16) 0.0139(16) 0.0180(15)
    C67 0.056(2) 0.048(2) 0.0325(17) 0.0127(17) 0.0229(16) 0.0129(15)
    C68 0.0300(14) 0.0508(18) 0.0247(14) 0.0284(14) 0.0137(11) 0.0221(13)
    C69 0.0305(14) 0.0445(17) 0.0246(14) 0.0247(13) 0.0144(11) 0.0209(13)
    C70 0.0365(16) 0.0479(18) 0.0295(15) 0.0257(14) 0.0155(13) 0.0185(14)
    C71 0.049(2) 0.057(2) 0.0358(18) 0.0295(17) 0.0150(15) 0.0197(16)
    C72 0.062(2) 0.056(2) 0.045(2) 0.022(2) 0.0105(18) 0.0102(18)
    C73 0.064(3) 0.044(2) 0.067(3) 0.0252(19) 0.020(2) 0.0178(19)
    C74 0.050(2) 0.053(2) 0.056(2) 0.0299(18) 0.0175(17) 0.0269(18)
    C75 0.0416(18) 0.052(2) 0.0358(17) 0.0290(16) 0.0154(14) 0.0209(15)
    C76 0.0282(15) 0.071(2) 0.0223(14) 0.0231(15) 0.0111(12) 0.0253(15)
    C77 0.0364(17) 0.085(3) 0.0270(16) 0.0288(18) 0.0145(14) 0.0237(17)
    C78 0.0369(19) 0.121(4) 0.0335(19) 0.027(2) 0.0194(15) 0.033(2)
    C79 0.038(2) 0.146(5) 0.055(3) 0.016(3) 0.0172(18) 0.066(3)
    C80 0.041(2) 0.102(3) 0.067(3) 0.012(2) 0.0089(19) 0.062(3)
    C81 0.0364(17) 0.069(2) 0.0442(19) 0.0195(17) 0.0119(15) 0.0368(18)
    C82 0.0351(16) 0.0506(18) 0.0295(15) 0.0307(14) 0.0197(13) 0.0247(14)
    C83 0.0425(18) 0.0520(19) 0.0403(18) 0.0294(16) 0.0205(14) 0.0306(16)
    C84 0.050(2) 0.059(2) 0.062(2) 0.0271(18) 0.0256(18) 0.041(2)
    C85 0.071(3) 0.083(3) 0.072(3) 0.045(2) 0.042(2) 0.062(3)
    C86 0.057(2) 0.094(3) 0.046(2) 0.044(2) 0.0275(18) 0.052(2)
    C87 0.0414(17) 0.068(2) 0.0326(16) 0.0323(17) 0.0208(14) 0.0314(16)
    C88 0.0323(15) 0.0545(19) 0.0252(15) 0.0219(14) 0.0118(12) 0.0223(14)
    C89 0.0379(17) 0.062(2) 0.0246(15) 0.0278(16) 0.0144(13) 0.0213(15)
    C90 0.0356(18) 0.088(3) 0.0340(18) 0.0278(18) 0.0147(14) 0.0298(19)
    C91 0.036(2) 0.078(3) 0.058(3) 0.009(2) 0.0026(18) 0.021(2)
    C92 0.052(2) 0.064(3) 0.069(3) 0.016(2) 0.001(2) 0.015(2)
    C93 0.0393(19) 0.058(2) 0.049(2) 0.0237(17) 0.0073(16) 0.0171(18)
    C94 0.0490(19) 0.0381(18) 0.0285(16) 0.0131(15) 0.0219(14) 0.0154(14)
    C95 0.0362(15) 0.0338(15) 0.0322(15) 0.0215(13) 0.0237(13) 0.0212(13)
    C96 0.0428(17) 0.0465(18) 0.0378(17) 0.0253(15) 0.0214(14) 0.0287(15)
    C97 0.0469(19) 0.060(2) 0.055(2) 0.0274(17) 0.0243(17) 0.0467(19)
    C98 0.0460(19) 0.047(2) 0.073(3) 0.0251(16) 0.0301(18) 0.045(2)
    C99 0.0453(19) 0.0349(17) 0.057(2) 0.0178(15) 0.0260(16) 0.0237(16)
    C100 0.0459(18) 0.0324(16) 0.0352(16) 0.0173(14) 0.0216(14) 0.0177(13)
    C101 0.0463(17) 0.0374(16) 0.0197(13) 0.0239(14) 0.0200(12) 0.0169(12)
    C102 0.0447(17) 0.0325(15) 0.0368(16) 0.0200(14) 0.0231(14) 0.0185(13)
    C103 0.0460(19) 0.0469(19) 0.050(2) 0.0223(16) 0.0297(16) 0.0243(16)
    C104 0.052(2) 0.053(2) 0.0449(19) 0.0348(17) 0.0319(16) 0.0270(16)
    C105 0.069(2) 0.0444(19) 0.0454(19) 0.0391(18) 0.0366(18) 0.0294(16)
    C106 0.0551(19) 0.0400(17) 0.0359(16) 0.0274(15) 0.0309(15) 0.0248(14)
    C107 0.0533(19) 0.0327(15) 0.0231(14) 0.0180(14) 0.0133(13) 0.0151(12)
    C108 0.056(2) 0.053(2) 0.0327(18) 0.0071(17) 0.0129(16) 0.0198(16)
    C109 0.061(3) 0.076(3) 0.056(3) -0.006(2) 0.002(2) 0.035(2)
    C110 0.098(4) 0.046(2) 0.037(2) -0.004(2) -0.011(2) 0.0163(18)
    C111 0.098(3) 0.0384(19) 0.0249(17) 0.029(2) 0.0071(19) 0.0102(14)
    C112 0.070(2) 0.0406(18) 0.0272(16) 0.0324(17) 0.0151(15) 0.0175(14)
    C113 0.0287(14) 0.0385(15) 0.0242(14) 0.0237(12) 0.0140(11) 0.0169(12)
    C114 0.0322(15) 0.0459(17) 0.0269(15) 0.0230(13) 0.0166(12) 0.0206(13)
    C115 0.0421(16) 0.0384(16) 0.0169(13) 0.0239(13) 0.0114(12) 0.0131(12)
    C116 0.0499(19) 0.0492(19) 0.0361(17) 0.0312(16) 0.0166(15) 0.0230(15)
    C117 0.072(2) 0.053(2) 0.0348(18) 0.0419(19) 0.0136(17) 0.0245(16)
    C118 0.081(3) 0.0444(19) 0.0333(18) 0.0318(19) 0.0202(17) 0.0245(15)
    C119 0.064(2) 0.0445(19) 0.0392(18) 0.0245(17) 0.0234(16) 0.0249(16)
    C120 0.0453(18) 0.0415(17) 0.0306(16) 0.0237(14) 0.0170(13) 0.0209(14)
    C121 0.0329(15) 0.0447(17) 0.0255(14) 0.0259(13) 0.0157(12) 0.0189(13)
    C122 0.0410(17) 0.0510(19) 0.0270(15) 0.0246(15) 0.0180(13) 0.0180(14)
    C123 0.0490(19) 0.049(2) 0.0268(16) 0.0207(16) 0.0156(14) 0.0088(14)
    C124 0.050(2) 0.066(2) 0.0228(15) 0.0302(18) 0.0187(14) 0.0144(15)
    C125 0.0503(19) 0.061(2) 0.0316(16) 0.0344(17) 0.0244(15) 0.0290(16)
    C126 0.0387(16) 0.0501(18) 0.0273(15) 0.0284(15) 0.0164(13) 0.0206(14)
    C127 0.0298(15) 0.071(2) 0.0287(16) 0.0232(16) 0.0152(12) 0.0298(16)
    C128 0.042(2) 0.084(3) 0.059(2) 0.024(2) 0.0257(18) 0.048(2)
    C129 0.045(2) 0.122(4) 0.089(3) 0.019(2) 0.029(2) 0.078(3)
    C130 0.043(2) 0.159(5) 0.067(3) 0.048(3) 0.038(2) 0.080(3)
    C131 0.044(2) 0.131(4) 0.040(2) 0.052(3) 0.0259(17) 0.050(2)
    C132 0.0417(18) 0.090(3) 0.0295(17) 0.0379(19) 0.0197(14) 0.0329(18)
    C133 0.0316(15) 0.0476(18) 0.0267(15) 0.0174(14) 0.0126(12) 0.0192(13)
    C134 0.0328(16) 0.0545(19) 0.0279(15) 0.0203(14) 0.0132(13) 0.0198(14)
    C135 0.0412(18) 0.070(2) 0.0273(16) 0.0264(17) 0.0203(14) 0.0251(16)
    C136 0.0445(19) 0.073(2) 0.0258(16) 0.0245(17) 0.0130(14) 0.0272(16)
    C137 0.0407(19) 0.092(3) 0.0358(18) 0.0309(19) 0.0137(15) 0.0376(19)
    C138 0.0359(17) 0.082(3) 0.0324(17) 0.0258(17) 0.0179(14) 0.0327(18)
    C139 0.0374(15) 0.0291(14) 0.0199(13) 0.0179(12) 0.0173(11) 0.0145(11)
    C140 0.0437(17) 0.0331(15) 0.0264(14) 0.0175(13) 0.0225(13) 0.0167(12)
    C141 0.056(2) 0.0320(15) 0.0288(15) 0.0221(14) 0.0275(14) 0.0192(13)
    C142 0.0500(18) 0.0410(16) 0.0210(14) 0.0282(15) 0.0225(13) 0.0205(12)
    C143 0.0365(15) 0.0400(16) 0.0228(14) 0.0229(13) 0.0187(12) 0.0178(12)
    C144 0.0388(15) 0.0277(13) 0.0191(13) 0.0188(12) 0.0205(11) 0.0134(11)
    C145 0.0305(14) 0.0314(14) 0.0160(12) 0.0132(11) 0.0096(10) 0.0129(11)
    C146 0.0298(14) 0.0339(15) 0.0198(13) 0.0148(12) 0.0122(11) 0.0143(11)
    C147 0.0319(15) 0.0307(14) 0.0243(14) 0.0132(12) 0.0095(11) 0.0134(12)
    C148 0.0349(15) 0.0299(14) 0.0251(14) 0.0081(12) 0.0113(12) 0.0145(12)
    C149 0.0285(14) 0.0376(15) 0.0194(13) 0.0103(12) 0.0110(11) 0.0131(12)
    C150 0.0347(15) 0.0295(14) 0.0195(13) 0.0164(12) 0.0131(11) 0.0128(11)
    C151 0.0514(19) 0.0390(17) 0.0353(17) 0.0104(15) 0.0225(15) 0.0216(14)
    C152 0.057(2) 0.050(2) 0.0402(19) 0.0036(17) 0.0167(17) 0.0205(17)
    C153 0.066(3) 0.064(2) 0.058(2) 0.005(2) 0.025(2) 0.041(2)
    C154 0.044(2) 0.056(2) 0.061(2) 0.0078(17) 0.0313(18) 0.0175(19)
    C155 0.080(3) 0.068(2) 0.045(2) 0.043(2) 0.0354(19) 0.0468(19)
    C156 0.053(2) 0.0310(16) 0.0438(19) 0.0143(15) 0.0149(15) 0.0199(14)
    C157 0.0358(16) 0.0400(17) 0.0297(15) 0.0115(13) 0.0189(13) 0.0145(13)
    C158 0.051(2) 0.047(2) 0.047(2) 0.0067(16) 0.0305(17) 0.0178(16)
    C159 0.0359(18) 0.075(3) 0.048(2) 0.0199(17) 0.0197(15) 0.0332(19)
    C160 0.0478(19) 0.0448(18) 0.0331(17) 0.0148(15) 0.0254(14) 0.0177(14)
    C161 0.0469(17) 0.0334(15) 0.0285(14) 0.0293(13) 0.0255(13) 0.0207(12)
    C162 0.0541(19) 0.0406(16) 0.0315(15) 0.0337(15) 0.0296(14) 0.0253(14)
    C163 0.0529(19) 0.0356(16) 0.0242(14) 0.0226(14) 0.0206(13) 0.0193(13)
    C164 0.0551(19) 0.0395(17) 0.0265(15) 0.0267(15) 0.0196(14) 0.0211(13)
    C165 0.077(3) 0.0346(17) 0.0343(17) 0.0279(17) 0.0217(17) 0.0170(14)
    C166 0.071(3) 0.0356(18) 0.050(2) 0.0115(18) 0.0214(19) 0.0195(16)
    C167 0.056(2) 0.046(2) 0.060(2) 0.0163(18) 0.0272(19) 0.0241(18)
    C168 0.0508(19) 0.0379(17) 0.0375(17) 0.0202(15) 0.0221(15) 0.0190(14)
    C169 0.0433(17) 0.0396(16) 0.0300(15) 0.0274(14) 0.0235(13) 0.0217(13)
    C170 0.0426(18) 0.0448(19) 0.0460(19) 0.0203(15) 0.0141(15) 0.0272(16)
    C171 0.047(2) 0.051(2) 0.053(2) 0.0175(17) 0.0094(17) 0.0229(18)
    C172 0.060(2) 0.066(3) 0.0357(19) 0.030(2) 0.0115(17) 0.0229(18)
    C173 0.067(2) 0.059(2) 0.0293(17) 0.0350(19) 0.0222(16) 0.0260(16)
    C174 0.059(2) 0.0413(17) 0.0263(15) 0.0279(16) 0.0236(14) 0.0195(13)
    C175 0.084(3) 0.0366(17) 0.0342(17) 0.0375(17) 0.0426(18) 0.0264(14)
    C176 0.083(3) 0.0365(17) 0.0323(17) 0.0285(18) 0.0303(18) 0.0206(14)
    C177 0.115(4) 0.045(2) 0.0317(19) 0.024(2) 0.024(2) 0.0209(16)
    C178 0.174(5) 0.041(2) 0.032(2) 0.050(3) 0.044(3) 0.0204(17)
    C179 0.164(5) 0.061(3) 0.046(2) 0.075(3) 0.069(3) 0.036(2)
    C180 0.108(3) 0.053(2) 0.043(2) 0.054(2) 0.053(2) 0.0335(18)
    O1 0.0388(14) 0.0633(17) 0.0517(15) 0.0057(13) 0.0115(12) 0.0259(13)
    O2 0.0296(10) 0.0352(11) 0.0291(10) 0.0170(9) 0.0132(8) 0.0187(9)
    O3 0.0290(10) 0.0297(10) 0.0243(9) 0.0179(8) 0.0131(8) 0.0159(8)
    O4 0.0359(11) 0.0397(11) 0.0201(9) 0.0217(9) 0.0134(8) 0.0184(8)
    O5 0.0640(16) 0.0652(16) 0.0346(13) 0.0304(13) 0.0087(11) 0.0356(12)
    O6 0.0279(11) 0.0389(13) 0.0750(17) 0.0166(10) 0.0203(11) 0.0154(12)
    O7 0.0301(10) 0.0478(12) 0.0201(9) 0.0259(9) 0.0109(8) 0.0181(9)
    O8 0.0289(10) 0.0435(11) 0.0239(10) 0.0235(9) 0.0129(8) 0.0182(9)
    O9 0.0282(10) 0.0383(11) 0.0272(10) 0.0202(9) 0.0132(8) 0.0199(9)
    O10 0.082(2) 0.0387(14) 0.0507(16) 0.0007(14) 0.0295(14) 0.0134(12)
    O11 0.0275(10) 0.0329(10) 0.0239(9) 0.0185(8) 0.0138(8) 0.0165(8)
    O12 0.0287(10) 0.0367(11) 0.0303(11) 0.0149(9) 0.0120(8) 0.0167(9)
    O13 0.0346(10) 0.0356(11) 0.0235(10) 0.0194(9) 0.0169(8) 0.0189(8)
    O14 0.0606(14) 0.0544(14) 0.0345(12) 0.0354(12) 0.0264(11) 0.0343(11)
    O15 0.0443(12) 0.0293(11) 0.0412(12) 0.0169(9) 0.0201(10) 0.0184(9)
    O16 0.0439(12) 0.0342(11) 0.0295(10) 0.0266(9) 0.0247(9) 0.0220(9)
    O17 0.0474(12) 0.0356(11) 0.0282(10) 0.0283(9) 0.0261(9) 0.0225(9)
    O18 0.0344(10) 0.0332(10) 0.0255(10) 0.0193(9) 0.0168(8) 0.0170(8)
    P1 0.0307(4) 0.0428(4) 0.0218(3) 0.0228(3) 0.0146(3) 0.0197(3)
    P2 0.0281(4) 0.0322(4) 0.0192(3) 0.0166(3) 0.0120(3) 0.0160(3)
    P3 0.0261(3) 0.0400(4) 0.0210(3) 0.0202(3) 0.0116(3) 0.0182(3)
    P4 0.0376(4) 0.0287(4) 0.0208(3) 0.0179(3) 0.0170(3) 0.0140(3)
    P5 0.0377(4) 0.0285(4) 0.0216(3) 0.0200(3) 0.0188(3) 0.0156(3)
    P6 0.0282(3) 0.0308(4) 0.0195(3) 0.0147(3) 0.0129(3) 0.0142(3)
    Rh1 0.02663(11) 0.03804(13) 0.02029(11) 0.01886(9) 0.01278(8) 0.01802(9)
    Rh2 0.03381(12) 0.02724(11) 0.01958(11) 0.01581(9) 0.01563(9) 0.01313(9)
_geom_special_details
;
All e.s.d.'s (except the e.s.d. in the dihedral angle between two l.s. planes)
are estimated using the full covariance matrix. The cell e.s.d.'s are taken
into account individually in the estimation of e.s.d.'s in distances, angles
and torsion angles; correlations between e.s.d.'s in cell parameters are only
used when they are defined by crystal symmetry. An approximate (isotropic)
treatment of cell e.s.d.'s is used for estimating e.s.d.'s involving l.s.
planes.
;
loop_
    _geom_bond_atom_site_label_1
    _geom_bond_atom_site_label_2
    _geom_bond_site_symmetry_2
    _geom_bond_distance
    _geom_bond_publ_flag
    C181 C182 . 1.3900 ?
    C181 C186 . 1.3900 ?
    C181 C162 . 1.528(4) ?
    C182 C183 . 1.3900 ?
    C182 H182 . 0.9500 ?
    C183 C184 . 1.3900 ?
    C183 H183 . 0.9500 ?
    C184 C185 . 1.3900 ?
    C184 H184 . 0.9500 ?
    C185 C186 . 1.3900 ?
    C185 H185 . 0.9500 ?
    C186 H186 . 0.9500 ?
    O19 C187 . 1.417(2) ?
    O19 C189 . 1.417(2) ?
    C187 C188 . 1.517(2) ?
    C187 H18A . 0.9900 ?
    C187 H18B . 0.9900 ?
    C188 H18C . 0.9800 ?
    C188 H18D . 0.9800 ?
    C188 H18E . 0.9800 ?
    C189 C190 . 1.518(2) ?
    C189 H18F . 0.9900 ?
    C189 H18G . 0.9900 ?
    C190 H19A . 0.9800 ?
    C190 H19B . 0.9800 ?
    C190 H19C . 0.9800 ?
    C1 O1 . 1.145(4) ?
    C1 Rh1 . 1.914(4) ?
    C2 C3 . 1.3900 ?
    C2 C7 . 1.3900 ?
    C2 P1 . 1.8483(15) ?
    C3 C4 . 1.3900 ?
    C3 H3 . 0.9500 ?
    C4 C5 . 1.3900 ?
    C4 H4 . 0.9500 ?
    C5 C6 . 1.3900 ?
    C5 H5 . 0.9500 ?
    C6 C7 . 1.3900 ?
    C6 H6 . 0.9500 ?
    C7 H7 . 0.9500 ?
    C8 C9 . 1.3900 ?
    C8 C13 . 1.3900 ?
    C8 P1 . 1.8423(16) ?
    C9 C10 . 1.3900 ?
    C9 H9 . 0.9500 ?
    C10 C11 . 1.3900 ?
    C10 H10 . 0.9500 ?
    C11 C12 . 1.3900 ?
    C11 H11 . 0.9500 ?
    C12 C13 . 1.3900 ?
    C12 H12 . 0.9500 ?
    C13 H13 . 0.9500 ?
    C14 C15 . 1.3900 ?
    C14 C19 . 1.3900 ?
    C14 P1 . 1.8514(15) ?
    C15 C16 . 1.3900 ?
    C15 H15 . 0.9500 ?
    C16 C17 . 1.3900 ?
    C16 H16 . 0.9500 ?
    C17 C18 . 1.3900 ?
    C17 H17 . 0.9500 ?
    C18 C19 . 1.3900 ?
    C18 H18 . 0.9500 ?
    C19 H19 . 0.9500 ?
    C20 O2 . 1.461(3) ?
    C20 C28 . 1.539(3) ?
    C20 C22 . 1.540(4) ?
    C20 C21 . 1.619(4) ?
    C21 O3 . 1.456(3) ?
    C21 C40 . 1.530(4) ?
    C21 C34 . 1.548(4) ?
    C22 C27 . 1.381(4) ?
    C22 C23 . 1.395(4) ?
    C23 C24 . 1.389(4) ?
    C23 H23 . 0.9500 ?
    C24 C25 . 1.387(4) ?
    C24 H24 . 0.9500 ?
    C25 C26 . 1.373(5) ?
    C25 H25 . 0.9500 ?
    C26 C27 . 1.395(4) ?
    C26 H26 . 0.9500 ?
    C27 H27 . 0.9500 ?
    C28 C29 . 1.3900 ?
    C28 C33 . 1.3900 ?
    C29 C30 . 1.3900 ?
    C29 H29 . 0.9500 ?
    C30 C31 . 1.3900 ?
    C30 H30 . 0.9500 ?
    C31 C32 . 1.3900 ?
    C31 H31 . 0.9500 ?
    C32 C33 . 1.3900 ?
    C32 H32 . 0.9500 ?
    C33 H33 . 0.9500 ?
    C34 C35 . 1.392(4) ?
    C34 C39 . 1.394(4) ?
    C35 C36 . 1.393(4) ?
    C35 H35 . 0.9500 ?
    C36 C37 . 1.384(5) ?
    C36 H36 . 0.9500 ?
    C37 C38 . 1.375(5) ?
    C37 H37 . 0.9500 ?
    C38 C39 . 1.389(4) ?
    C38 H38 . 0.9500 ?
    C39 H39 . 0.9500 ?
    C40 C45 . 1.386(4) ?
    C40 C41 . 1.398(4) ?
    C41 C42 . 1.381(5) ?
    C41 H41 . 0.9500 ?
    C42 C43 . 1.381(5) ?
    C42 H42 . 0.9500 ?
    C43 C44 . 1.387(5) ?
    C43 H43 . 0.9500 ?
    C44 C45 . 1.388(4) ?
    C44 H44 . 0.9500 ?
    C45 H45 . 0.9500 ?
    C46 C51 . 1.386(4) ?
    C46 O4 . 1.404(3) ?
    C46 C47 . 1.410(4) ?
    C47 C48 . 1.395(4) ?
    C47 C58 . 1.533(5) ?
    C48 C49 . 1.368(5) ?
    C48 H48 . 0.9500 ?
    C49 C50 . 1.378(4) ?
    C49 O5 . 1.388(3) ?
    C50 C51 . 1.406(4) ?
    C50 H50 . 0.9500 ?
    C51 C52 . 1.498(4) ?
    C52 C57 . 1.395(4) ?
    C52 C53 . 1.398(4) ?
    C53 C54 . 1.378(4) ?
    C53 H53 . 0.9500 ?
    C54 O6 . 1.382(3) ?
    C54 C55 . 1.393(4) ?
    C55 C56 . 1.393(4) ?
    C55 H55 . 0.9500 ?
    C56 C57 . 1.405(4) ?
    C56 C64 . 1.533(4) ?
    C57 O9 . 1.395(3) ?
    C58 C61 . 1.532(4) ?
    C58 C60 . 1.535(5) ?
    C58 C59 . 1.544(5) ?
    C59 H59A . 0.9800 ?
    C59 H59B . 0.9800 ?
    C59 H59C . 0.9800 ?
    C60 H60A . 0.9800 ?
    C60 H60B . 0.9800 ?
    C60 H60C . 0.9800 ?
    C61 H61A . 0.9800 ?
    C61 H61B . 0.9800 ?
    C61 H61C . 0.9800 ?
    C62 O5 . 1.413(5) ?
    C62 H62A . 0.9800 ?
    C62 H62B . 0.9800 ?
    C62 H62C . 0.9800 ?
    C63 O6 . 1.440(4) ?
    C63 H63A . 0.9800 ?
    C63 H63B . 0.9800 ?
    C63 H63C . 0.9800 ?
    C64 C65 . 1.530(5) ?
    C64 C66 . 1.537(4) ?
    C64 C67 . 1.538(4) ?
    C65 H65A . 0.9800 ?
    C65 H65B . 0.9800 ?
    C65 H65C . 0.9800 ?
    C66 H66A . 0.9800 ?
    C66 H66B . 0.9800 ?
    C66 H66C . 0.9800 ?
    C67 H67A . 0.9800 ?
    C67 H67B . 0.9800 ?
    C67 H67C . 0.9800 ?
    C68 O7 . 1.456(3) ?
    C68 C70 . 1.529(3) ?
    C68 C76 . 1.560(3) ?
    C68 C69 . 1.631(4) ?
    C69 O8 . 1.462(3) ?
    C69 C88 . 1.525(4) ?
    C69 C82 . 1.553(3) ?
    C70 C71 . 1.3900 ?
    C70 C75 . 1.3900 ?
    C71 C72 . 1.3900 ?
    C71 H71 . 0.9500 ?
    C72 C73 . 1.3900 ?
    C72 H72 . 0.9500 ?
    C73 C74 . 1.3900 ?
    C73 H73 . 0.9500 ?
    C74 C75 . 1.3900 ?
    C74 H74 . 0.9500 ?
    C75 H75 . 0.9500 ?
    C76 C77 . 1.3900 ?
    C76 C81 . 1.3900 ?
    C77 C78 . 1.3900 ?
    C77 H77 . 0.9500 ?
    C78 C79 . 1.3900 ?
    C78 H78 . 0.9500 ?
    C79 C80 . 1.3900 ?
    C79 H79 . 0.9500 ?
    C80 C81 . 1.3900 ?
    C80 H80 . 0.9500 ?
    C81 H81 . 0.9500 ?
    C82 C83 . 1.3900 ?
    C82 C87 . 1.3900 ?
    C83 C84 . 1.3900 ?
    C83 H83 . 0.9500 ?
    C84 C85 . 1.3900 ?
    C84 H84 . 0.9500 ?
    C85 C86 . 1.3900 ?
    C85 H85 . 0.9500 ?
    C86 C87 . 1.3900 ?
    C86 H86 . 0.9500 ?
    C87 H87 . 0.9500 ?
    C88 C93 . 1.382(5) ?
    C88 C89 . 1.403(4) ?
    C89 C90 . 1.384(5) ?
    C89 H89 . 0.9500 ?
    C90 C91 . 1.380(6) ?
    C90 H90 . 0.9500 ?
    C91 C92 . 1.378(6) ?
    C91 H91 . 0.9500 ?
    C92 C93 . 1.379(5) ?
    C92 H92 . 0.9500 ?
    C93 H93 . 0.9500 ?
    C94 O10 . 1.145(4) ?
    C94 Rh2 . 1.907(3) ?
    C95 C96 . 1.3900 ?
    C95 C100 . 1.3900 ?
    C95 P4 . 1.8455(14) ?
    C96 C97 . 1.3900 ?
    C96 H96 . 0.9500 ?
    C97 C98 . 1.3900 ?
    C97 H97 . 0.9500 ?
    C98 C99 . 1.3900 ?
    C98 H98 . 0.9500 ?
    C99 C100 . 1.3900 ?
    C99 H99 . 0.9500 ?
    C100 H100 . 0.9500 ?
    C101 C102 . 1.384(4) ?
    C101 C106 . 1.389(4) ?
    C101 P4 . 1.838(3) ?
    C102 C103 . 1.391(4) ?
    C102 H102 . 0.9500 ?
    C103 C104 . 1.377(5) ?
    C103 H103 . 0.9500 ?
    C104 C105 . 1.376(5) ?
    C104 H104 . 0.9500 ?
    C105 C106 . 1.387(4) ?
    C105 H105 . 0.9500 ?
    C106 H106 . 0.9500 ?
    C107 C108 . 1.385(5) ?
    C107 C112 . 1.400(4) ?
    C107 P4 . 1.832(3) ?
    C108 C109 . 1.390(5) ?
    C108 H108 . 0.9500 ?
    C109 C110 . 1.385(6) ?
    C109 H109 . 0.9500 ?
    C110 C111 . 1.376(6) ?
    C110 H110 . 0.9500 ?
    C111 C112 . 1.378(5) ?
    C111 H111 . 0.9500 ?
    C112 H112 . 0.9500 ?
    C113 O11 . 1.460(3) ?
    C113 C121 . 1.545(4) ?
    C113 C115 . 1.548(3) ?
    C113 C114 . 1.608(4) ?
    C114 O12 . 1.462(3) ?
    C114 C127 . 1.536(4) ?
    C114 C133 . 1.549(4) ?
    C115 C116 . 1.3900 ?
    C115 C120 . 1.3900 ?
    C116 C117 . 1.3900 ?
    C116 H116 . 0.9500 ?
    C117 C118 . 1.3900 ?
    C117 H117 . 0.9500 ?
    C118 C119 . 1.3900 ?
    C118 H118 . 0.9500 ?
    C119 C120 . 1.3900 ?
    C119 H119 . 0.9500 ?
    C120 H120 . 0.9500 ?
    C121 C122 . 1.384(4) ?
    C121 C126 . 1.398(4) ?
    C122 C123 . 1.395(4) ?
    C122 H122 . 0.9500 ?
    C123 C124 . 1.373(5) ?
    C123 H123 . 0.9500 ?
    C124 C125 . 1.370(5) ?
    C124 H124 . 0.9500 ?
    C125 C126 . 1.394(4) ?
    C125 H125 . 0.9500 ?
    C126 H126 . 0.9500 ?
    C127 C128 . 1.383(5) ?
    C127 C132 . 1.387(5) ?
    C128 C129 . 1.403(5) ?
    C128 H128 . 0.9500 ?
    C129 C130 . 1.382(7) ?
    C129 H129 . 0.9500 ?
    C130 C131 . 1.380(7) ?
    C130 H130 . 0.9500 ?
    C131 C132 . 1.392(5) ?
    C131 H131 . 0.9500 ?
    C132 H132 . 0.9500 ?
    C133 C138 . 1.381(4) ?
    C133 C134 . 1.391(4) ?
    C134 C135 . 1.389(4) ?
    C134 H134 . 0.9500 ?
    C135 C136 . 1.376(4) ?
    C135 H135 . 0.9500 ?
    C136 C137 . 1.380(5) ?
    C136 H136 . 0.9500 ?
    C137 C138 . 1.389(4) ?
    C137 H137 . 0.9500 ?
    C138 H138 . 0.9500 ?
    C139 O13 . 1.393(3) ?
    C139 C144 . 1.395(4) ?
    C139 C140 . 1.409(4) ?
    C140 C141 . 1.408(4) ?
    C140 C151 . 1.543(5) ?
    C141 C142 . 1.368(5) ?
    C141 H141 . 0.9500 ?
    C142 O14 . 1.367(3) ?
    C142 C143 . 1.386(4) ?
    C143 C144 . 1.394(4) ?
    C143 H143 . 0.9500 ?
    C144 C145 . 1.494(4) ?
    C145 C146 . 1.386(4) ?
    C145 C150 . 1.409(4) ?
    C146 C147 . 1.394(4) ?
    C146 H146 . 0.9500 ?
    C147 O15 . 1.367(3) ?
    C147 C148 . 1.384(4) ?
    C148 C149 . 1.407(4) ?
    C148 H148 . 0.9500 ?
    C149 C150 . 1.405(4) ?
    C149 C157 . 1.541(4) ?
    C150 O18 . 1.390(3) ?
    C151 C154 . 1.527(5) ?
    C151 C152 . 1.528(5) ?
    C151 C153 . 1.544(4) ?
    C152 H15A . 0.9800 ?
    C152 H15B . 0.9800 ?
    C152 H15C . 0.9800 ?
    C153 H15D . 0.9800 ?
    C153 H15E . 0.9800 ?
    C153 H15F . 0.9800 ?
    C154 H15G . 0.9800 ?
    C154 H15H . 0.9800 ?
    C154 H15I . 0.9800 ?
    C155 O14 . 1.417(4) ?
    C155 H15J . 0.9800 ?
    C155 H15K . 0.9800 ?
    C155 H15L . 0.9800 ?
    C156 O15 . 1.425(4) ?
    C156 H15M . 0.9800 ?
    C156 H15N . 0.9800 ?
    C156 H15O . 0.9800 ?
    C157 C160 . 1.525(4) ?
    C157 C158 . 1.536(4) ?
    C157 C159 . 1.542(4) ?
    C158 H15P . 0.9800 ?
    C158 H15Q . 0.9800 ?
    C158 H15R . 0.9800 ?
    C159 H15S . 0.9800 ?
    C159 H15T . 0.9800 ?
    C159 H15U . 0.9800 ?
    C160 H16A . 0.9800 ?
    C160 H16B . 0.9800 ?
    C160 H16C . 0.9800 ?
    C161 O16 . 1.455(3) ?
    C161 C163 . 1.530(4) ?
    C161 C169 . 1.542(4) ?
    C161 C162 . 1.642(4) ?
    C162 O17 . 1.456(3) ?
    C162 C175 . 1.548(4) ?
    C163 C168 . 1.382(4) ?
    C163 C164 . 1.399(4) ?
    C164 C165 . 1.383(5) ?
    C164 H164 . 0.9500 ?
    C165 C166 . 1.379(5) ?
    C165 H165 . 0.9500 ?
    C166 C167 . 1.387(5) ?
    C166 H166 . 0.9500 ?
    C167 C168 . 1.384(5) ?
    C167 H167 . 0.9500 ?
    C168 H168 . 0.9500 ?
    C169 C174 . 1.390(4) ?
    C169 C170 . 1.391(5) ?
    C170 C171 . 1.388(5) ?
    C170 H170 . 0.9500 ?
    C171 C172 . 1.378(5) ?
    C171 H171 . 0.9500 ?
    C172 C173 . 1.379(5) ?
    C172 H172 . 0.9500 ?
    C173 C174 . 1.391(5) ?
    C173 H173 . 0.9500 ?
    C174 H174 . 0.9500 ?
    C175 C176 . 1.3900 ?
    C175 C180 . 1.3900 ?
    C176 C177 . 1.3900 ?
    C176 H176 . 0.9500 ?
    C177 C178 . 1.3900 ?
    C177 H177 . 0.9500 ?
    C178 C179 . 1.3900 ?
    C178 H178 . 0.9500 ?
    C179 C180 . 1.3900 ?
    C179 H179 . 0.9500 ?
    C180 H180 . 0.9500 ?
    O2 P2 . 1.622(2) ?
    O3 P2 . 1.6135(19) ?
    O4 P2 . 1.6412(18) ?
    O7 P3 . 1.6150(19) ?
    O8 P3 . 1.6117(19) ?
    O9 P3 . 1.639(2) ?
    O11 P6 . 1.6130(19) ?
    O12 P6 . 1.626(2) ?
    O13 P6 . 1.6419(18) ?
    O16 P5 . 1.6148(18) ?
    O17 P5 . 1.6199(18) ?
    O18 P5 . 1.646(2) ?
    P1 Rh1 . 2.3221(7) ?
    P2 Rh1 . 2.2447(7) ?
    P3 Rh1 . 2.2569(7) ?
    P4 Rh2 . 2.3209(7) ?
    P5 Rh2 . 2.2555(7) ?
    P6 Rh2 . 2.2553(7) ?
    Rh1 H1 . 1.40(4) ?
    Rh2 H2 . 1.40(4) ?
    O20 C191 . 1.429(8) ?
    O20 C193 . 1.433(8) ?
    C192 C191 . 1.517(2) ?
    C192 H19D . 0.9800 ?
    C192 H19E . 0.9800 ?
    C192 H19F . 0.9800 ?
    C191 H19G . 0.9900 ?
    C191 H19H . 0.9900 ?
    C193 C194 . 1.519(2) ?
    C193 H19I . 0.9900 ?
    C193 H19J . 0.9900 ?
    C194 H19K . 0.9800 ?
    C194 H19L . 0.9800 ?
    C194 H19M . 0.9800 ?
loop_
    _geom_angle_atom_site_label_1
    _geom_angle_atom_site_label_2
    _geom_angle_atom_site_label_3
    _geom_angle_site_symmetry_1
    _geom_angle_site_symmetry_3
    _geom_angle
    _geom_angle_publ_flag
    C182 C181 C186 . . 120.0 ?
    C182 C181 C162 . . 121.45(18) ?
    C186 C181 C162 . . 118.41(18) ?
    C183 C182 C181 . . 120.0 ?
    C183 C182 H182 . . 120.0 ?
    C181 C182 H182 . . 120.0 ?
    C184 C183 C182 . . 120.0 ?
    C184 C183 H183 . . 120.0 ?
    C182 C183 H183 . . 120.0 ?
    C183 C184 C185 . . 120.0 ?
    C183 C184 H184 . . 120.0 ?
    C185 C184 H184 . . 120.0 ?
    C186 C185 C184 . . 120.0 ?
    C186 C185 H185 . . 120.0 ?
    C184 C185 H185 . . 120.0 ?
    C185 C186 C181 . . 120.0 ?
    C185 C186 H186 . . 120.0 ?
    C181 C186 H186 . . 120.0 ?
    C187 O19 C189 . . 107.0(7) ?
    O19 C187 C188 . . 105.6(6) ?
    O19 C187 H18A . . 110.6 ?
    C188 C187 H18A . . 110.6 ?
    O19 C187 H18B . . 110.6 ?
    C188 C187 H18B . . 110.6 ?
    H18A C187 H18B . . 108.7 ?
    C187 C188 H18C . . 109.5 ?
    C187 C188 H18D . . 109.5 ?
    H18C C188 H18D . . 109.5 ?
    C187 C188 H18E . . 109.5 ?
    H18C C188 H18E . . 109.5 ?
    H18D C188 H18E . . 109.5 ?
    O19 C189 C190 . . 102.6(7) ?
    O19 C189 H18F . . 111.2 ?
    C190 C189 H18F . . 111.2 ?
    O19 C189 H18G . . 111.2 ?
    C190 C189 H18G . . 111.2 ?
    H18F C189 H18G . . 109.2 ?
    C189 C190 H19A . . 109.5 ?
    C189 C190 H19B . . 109.5 ?
    H19A C190 H19B . . 109.5 ?
    C189 C190 H19C . . 109.5 ?
    H19A C190 H19C . . 109.5 ?
    H19B C190 H19C . . 109.5 ?
    O1 C1 Rh1 . . 178.3(3) ?
    C3 C2 C7 . . 120.0 ?
    C3 C2 P1 . . 117.11(11) ?
    C7 C2 P1 . . 122.83(11) ?
    C4 C3 C2 . . 120.0 ?
    C4 C3 H3 . . 120.0 ?
    C2 C3 H3 . . 120.0 ?
    C3 C4 C5 . . 120.0 ?
    C3 C4 H4 . . 120.0 ?
    C5 C4 H4 . . 120.0 ?
    C6 C5 C4 . . 120.0 ?
    C6 C5 H5 . . 120.0 ?
    C4 C5 H5 . . 120.0 ?
    C5 C6 C7 . . 120.0 ?
    C5 C6 H6 . . 120.0 ?
    C7 C6 H6 . . 120.0 ?
    C6 C7 C2 . . 120.0 ?
    C6 C7 H7 . . 120.0 ?
    C2 C7 H7 . . 120.0 ?
    C9 C8 C13 . . 120.0 ?
    C9 C8 P1 . . 121.94(11) ?
    C13 C8 P1 . . 118.05(11) ?
    C8 C9 C10 . . 120.0 ?
    C8 C9 H9 . . 120.0 ?
    C10 C9 H9 . . 120.0 ?
    C11 C10 C9 . . 120.0 ?
    C11 C10 H10 . . 120.0 ?
    C9 C10 H10 . . 120.0 ?
    C10 C11 C12 . . 120.0 ?
    C10 C11 H11 . . 120.0 ?
    C12 C11 H11 . . 120.0 ?
    C11 C12 C13 . . 120.0 ?
    C11 C12 H12 . . 120.0 ?
    C13 C12 H12 . . 120.0 ?
    C12 C13 C8 . . 120.0 ?
    C12 C13 H13 . . 120.0 ?
    C8 C13 H13 . . 120.0 ?
    C15 C14 C19 . . 120.0 ?
    C15 C14 P1 . . 120.13(11) ?
    C19 C14 P1 . . 118.69(11) ?
    C14 C15 C16 . . 120.0 ?
    C14 C15 H15 . . 120.0 ?
    C16 C15 H15 . . 120.0 ?
    C17 C16 C15 . . 120.0 ?
    C17 C16 H16 . . 120.0 ?
    C15 C16 H16 . . 120.0 ?
    C16 C17 C18 . . 120.0 ?
    C16 C17 H17 . . 120.0 ?
    C18 C17 H17 . . 120.0 ?
    C17 C18 C19 . . 120.0 ?
    C17 C18 H18 . . 120.0 ?
    C19 C18 H18 . . 120.0 ?
    C18 C19 C14 . . 120.0 ?
    C18 C19 H19 . . 120.0 ?
    C14 C19 H19 . . 120.0 ?
    O2 C20 C28 . . 107.8(2) ?
    O2 C20 C22 . . 104.6(2) ?
    C28 C20 C22 . . 110.0(2) ?
    O2 C20 C21 . . 104.92(19) ?
    C28 C20 C21 . . 114.3(2) ?
    C22 C20 C21 . . 114.4(2) ?
    O3 C21 C40 . . 105.8(2) ?
    O3 C21 C34 . . 107.8(2) ?
    C40 C21 C34 . . 107.5(2) ?
    O3 C21 C20 . . 104.0(2) ?
    C40 C21 C20 . . 117.2(2) ?
    C34 C21 C20 . . 113.8(2) ?
    C27 C22 C23 . . 118.3(3) ?
    C27 C22 C20 . . 122.6(3) ?
    C23 C22 C20 . . 119.1(2) ?
    C24 C23 C22 . . 120.8(3) ?
    C24 C23 H23 . . 119.6 ?
    C22 C23 H23 . . 119.6 ?
    C25 C24 C23 . . 120.1(3) ?
    C25 C24 H24 . . 119.9 ?
    C23 C24 H24 . . 119.9 ?
    C26 C25 C24 . . 119.5(3) ?
    C26 C25 H25 . . 120.2 ?
    C24 C25 H25 . . 120.2 ?
    C25 C26 C27 . . 120.3(3) ?
    C25 C26 H26 . . 119.8 ?
    C27 C26 H26 . . 119.8 ?
    C22 C27 C26 . . 121.0(3) ?
    C22 C27 H27 . . 119.5 ?
    C26 C27 H27 . . 119.5 ?
    C29 C28 C33 . . 120.0 ?
    C29 C28 C20 . . 119.83(16) ?
    C33 C28 C20 . . 120.10(16) ?
    C30 C29 C28 . . 120.0 ?
    C30 C29 H29 . . 120.0 ?
    C28 C29 H29 . . 120.0 ?
    C29 C30 C31 . . 120.0 ?
    C29 C30 H30 . . 120.0 ?
    C31 C30 H30 . . 120.0 ?
    C30 C31 C32 . . 120.0 ?
    C30 C31 H31 . . 120.0 ?
    C32 C31 H31 . . 120.0 ?
    C31 C32 C33 . . 120.0 ?
    C31 C32 H32 . . 120.0 ?
    C33 C32 H32 . . 120.0 ?
    C32 C33 C28 . . 120.0 ?
    C32 C33 H33 . . 120.0 ?
    C28 C33 H33 . . 120.0 ?
    C35 C34 C39 . . 117.6(3) ?
    C35 C34 C21 . . 120.5(2) ?
    C39 C34 C21 . . 121.9(3) ?
    C34 C35 C36 . . 120.9(3) ?
    C34 C35 H35 . . 119.6 ?
    C36 C35 H35 . . 119.6 ?
    C37 C36 C35 . . 120.3(3) ?
    C37 C36 H36 . . 119.8 ?
    C35 C36 H36 . . 119.8 ?
    C38 C37 C36 . . 119.6(3) ?
    C38 C37 H37 . . 120.2 ?
    C36 C37 H37 . . 120.2 ?
    C37 C38 C39 . . 120.0(3) ?
    C37 C38 H38 . . 120.0 ?
    C39 C38 H38 . . 120.0 ?
    C38 C39 C34 . . 121.5(3) ?
    C38 C39 H39 . . 119.2 ?
    C34 C39 H39 . . 119.2 ?
    C45 C40 C41 . . 118.1(3) ?
    C45 C40 C21 . . 118.1(2) ?
    C41 C40 C21 . . 123.1(3) ?
    C42 C41 C40 . . 120.7(3) ?
    C42 C41 H41 . . 119.6 ?
    C40 C41 H41 . . 119.6 ?
    C41 C42 C43 . . 120.6(3) ?
    C41 C42 H42 . . 119.7 ?
    C43 C42 H42 . . 119.7 ?
    C42 C43 C44 . . 119.3(3) ?
    C42 C43 H43 . . 120.3 ?
    C44 C43 H43 . . 120.3 ?
    C43 C44 C45 . . 120.0(3) ?
    C43 C44 H44 . . 120.0 ?
    C45 C44 H44 . . 120.0 ?
    C40 C45 C44 . . 121.2(3) ?
    C40 C45 H45 . . 119.4 ?
    C44 C45 H45 . . 119.4 ?
    C51 C46 O4 . . 120.6(2) ?
    C51 C46 C47 . . 121.7(2) ?
    O4 C46 C47 . . 117.3(3) ?
    C48 C47 C46 . . 116.3(3) ?
    C48 C47 C58 . . 119.6(3) ?
    C46 C47 C58 . . 123.9(3) ?
    C49 C48 C47 . . 122.6(3) ?
    C49 C48 H48 . . 118.7 ?
    C47 C48 H48 . . 118.7 ?
    C48 C49 C50 . . 120.6(3) ?
    C48 C49 O5 . . 115.9(3) ?
    C50 C49 O5 . . 123.4(3) ?
    C49 C50 C51 . . 119.1(3) ?
    C49 C50 H50 . . 120.5 ?
    C51 C50 H50 . . 120.5 ?
    C46 C51 C50 . . 119.5(3) ?
    C46 C51 C52 . . 125.2(2) ?
    C50 C51 C52 . . 115.1(3) ?
    C57 C52 C53 . . 119.6(3) ?
    C57 C52 C51 . . 122.0(2) ?
    C53 C52 C51 . . 118.1(2) ?
    C54 C53 C52 . . 119.0(3) ?
    C54 C53 H53 . . 120.5 ?
    C52 C53 H53 . . 120.5 ?
    C53 C54 O6 . . 124.4(3) ?
    C53 C54 C55 . . 121.0(3) ?
    O6 C54 C55 . . 114.6(3) ?
    C56 C55 C54 . . 121.7(3) ?
    C56 C55 H55 . . 119.1 ?
    C54 C55 H55 . . 119.1 ?
    C55 C56 C57 . . 116.5(3) ?
    C55 C56 C64 . . 119.7(3) ?
    C57 C56 C64 . . 123.7(2) ?
    O9 C57 C52 . . 119.2(2) ?
    O9 C57 C56 . . 118.6(2) ?
    C52 C57 C56 . . 122.2(2) ?
    C61 C58 C47 . . 111.6(3) ?
    C61 C58 C60 . . 110.9(3) ?
    C47 C58 C60 . . 109.4(3) ?
    C61 C58 C59 . . 105.8(3) ?
    C47 C58 C59 . . 111.6(3) ?
    C60 C58 C59 . . 107.4(3) ?
    C58 C59 H59A . . 109.5 ?
    C58 C59 H59B . . 109.5 ?
    H59A C59 H59B . . 109.5 ?
    C58 C59 H59C . . 109.5 ?
    H59A C59 H59C . . 109.5 ?
    H59B C59 H59C . . 109.5 ?
    C58 C60 H60A . . 109.5 ?
    C58 C60 H60B . . 109.5 ?
    H60A C60 H60B . . 109.5 ?
    C58 C60 H60C . . 109.5 ?
    H60A C60 H60C . . 109.5 ?
    H60B C60 H60C . . 109.5 ?
    C58 C61 H61A . . 109.5 ?
    C58 C61 H61B . . 109.5 ?
    H61A C61 H61B . . 109.5 ?
    C58 C61 H61C . . 109.5 ?
    H61A C61 H61C . . 109.5 ?
    H61B C61 H61C . . 109.5 ?
    O5 C62 H62A . . 109.5 ?
    O5 C62 H62B . . 109.5 ?
    H62A C62 H62B . . 109.5 ?
    O5 C62 H62C . . 109.5 ?
    H62A C62 H62C . . 109.5 ?
    H62B C62 H62C . . 109.5 ?
    O6 C63 H63A . . 109.5 ?
    O6 C63 H63B . . 109.5 ?
    H63A C63 H63B . . 109.5 ?
    O6 C63 H63C . . 109.5 ?
    H63A C63 H63C . . 109.5 ?
    H63B C63 H63C . . 109.5 ?
    C65 C64 C56 . . 111.8(2) ?
    C65 C64 C66 . . 107.0(3) ?
    C56 C64 C66 . . 109.6(2) ?
    C65 C64 C67 . . 107.3(3) ?
    C56 C64 C67 . . 111.7(3) ?
    C66 C64 C67 . . 109.3(3) ?
    C64 C65 H65A . . 109.5 ?
    C64 C65 H65B . . 109.5 ?
    H65A C65 H65B . . 109.5 ?
    C64 C65 H65C . . 109.5 ?
    H65A C65 H65C . . 109.5 ?
    H65B C65 H65C . . 109.5 ?
    C64 C66 H66A . . 109.5 ?
    C64 C66 H66B . . 109.5 ?
    H66A C66 H66B . . 109.5 ?
    C64 C66 H66C . . 109.5 ?
    H66A C66 H66C . . 109.5 ?
    H66B C66 H66C . . 109.5 ?
    C64 C67 H67A . . 109.5 ?
    C64 C67 H67B . . 109.5 ?
    H67A C67 H67B . . 109.5 ?
    C64 C67 H67C . . 109.5 ?
    H67A C67 H67C . . 109.5 ?
    H67B C67 H67C . . 109.5 ?
    O7 C68 C70 . . 106.3(2) ?
    O7 C68 C76 . . 106.3(2) ?
    C70 C68 C76 . . 108.60(19) ?
    O7 C68 C69 . . 104.31(19) ?
    C70 C68 C69 . . 118.5(2) ?
    C76 C68 C69 . . 111.9(2) ?
    O8 C69 C88 . . 105.9(2) ?
    O8 C69 C82 . . 108.01(19) ?
    C88 C69 C82 . . 111.3(2) ?
    O8 C69 C68 . . 102.87(19) ?
    C88 C69 C68 . . 113.1(2) ?
    C82 C69 C68 . . 114.8(2) ?
    C71 C70 C75 . . 120.0 ?
    C71 C70 C68 . . 116.89(15) ?
    C75 C70 C68 . . 122.57(16) ?
    C70 C71 C72 . . 120.0 ?
    C70 C71 H71 . . 120.0 ?
    C72 C71 H71 . . 120.0 ?
    C73 C72 C71 . . 120.0 ?
    C73 C72 H72 . . 120.0 ?
    C71 C72 H72 . . 120.0 ?
    C72 C73 C74 . . 120.0 ?
    C72 C73 H73 . . 120.0 ?
    C74 C73 H73 . . 120.0 ?
    C75 C74 C73 . . 120.0 ?
    C75 C74 H74 . . 120.0 ?
    C73 C74 H74 . . 120.0 ?
    C74 C75 C70 . . 120.0 ?
    C74 C75 H75 . . 120.0 ?
    C70 C75 H75 . . 120.0 ?
    C77 C76 C81 . . 120.0 ?
    C77 C76 C68 . . 121.55(16) ?
    C81 C76 C68 . . 118.44(16) ?
    C76 C77 C78 . . 120.0 ?
    C76 C77 H77 . . 120.0 ?
    C78 C77 H77 . . 120.0 ?
    C79 C78 C77 . . 120.0 ?
    C79 C78 H78 . . 120.0 ?
    C77 C78 H78 . . 120.0 ?
    C80 C79 C78 . . 120.0 ?
    C80 C79 H79 . . 120.0 ?
    C78 C79 H79 . . 120.0 ?
    C79 C80 C81 . . 120.0 ?
    C79 C80 H80 . . 120.0 ?
    C81 C80 H80 . . 120.0 ?
    C80 C81 C76 . . 120.0 ?
    C80 C81 H81 . . 120.0 ?
    C76 C81 H81 . . 120.0 ?
    C83 C82 C87 . . 120.0 ?
    C83 C82 C69 . . 119.75(16) ?
    C87 C82 C69 . . 120.22(16) ?
    C84 C83 C82 . . 120.0 ?
    C84 C83 H83 . . 120.0 ?
    C82 C83 H83 . . 120.0 ?
    C85 C84 C83 . . 120.0 ?
    C85 C84 H84 . . 120.0 ?
    C83 C84 H84 . . 120.0 ?
    C84 C85 C86 . . 120.0 ?
    C84 C85 H85 . . 120.0 ?
    C86 C85 H85 . . 120.0 ?
    C85 C86 C87 . . 120.0 ?
    C85 C86 H86 . . 120.0 ?
    C87 C86 H86 . . 120.0 ?
    C86 C87 C82 . . 120.0 ?
    C86 C87 H87 . . 120.0 ?
    C82 C87 H87 . . 120.0 ?
    C93 C88 C89 . . 117.8(3) ?
    C93 C88 C69 . . 121.1(3) ?
    C89 C88 C69 . . 121.0(3) ?
    C90 C89 C88 . . 120.5(3) ?
    C90 C89 H89 . . 119.7 ?
    C88 C89 H89 . . 119.7 ?
    C91 C90 C89 . . 120.5(3) ?
    C91 C90 H90 . . 119.7 ?
    C89 C90 H90 . . 119.7 ?
    C92 C91 C90 . . 119.1(4) ?
    C92 C91 H91 . . 120.4 ?
    C90 C91 H91 . . 120.4 ?
    C91 C92 C93 . . 120.6(4) ?
    C91 C92 H92 . . 119.7 ?
    C93 C92 H92 . . 119.7 ?
    C92 C93 C88 . . 121.3(3) ?
    C92 C93 H93 . . 119.4 ?
    C88 C93 H93 . . 119.4 ?
    O10 C94 Rh2 . . 178.2(3) ?
    C96 C95 C100 . . 120.0 ?
    C96 C95 P4 . . 121.00(10) ?
    C100 C95 P4 . . 118.11(10) ?
    C95 C96 C97 . . 120.0 ?
    C95 C96 H96 . . 120.0 ?
    C97 C96 H96 . . 120.0 ?
    C98 C97 C96 . . 120.0 ?
    C98 C97 H97 . . 120.0 ?
    C96 C97 H97 . . 120.0 ?
    C97 C98 C99 . . 120.0 ?
    C97 C98 H98 . . 120.0 ?
    C99 C98 H98 . . 120.0 ?
    C100 C99 C98 . . 120.0 ?
    C100 C99 H99 . . 120.0 ?
    C98 C99 H99 . . 120.0 ?
    C99 C100 C95 . . 120.0 ?
    C99 C100 H100 . . 120.0 ?
    C95 C100 H100 . . 120.0 ?
    C102 C101 C106 . . 118.9(3) ?
    C102 C101 P4 . . 124.1(2) ?
    C106 C101 P4 . . 116.9(2) ?
    C101 C102 C103 . . 120.1(3) ?
    C101 C102 H102 . . 119.9 ?
    C103 C102 H102 . . 119.9 ?
    C104 C103 C102 . . 120.6(3) ?
    C104 C103 H103 . . 119.7 ?
    C102 C103 H103 . . 119.7 ?
    C105 C104 C103 . . 119.5(3) ?
    C105 C104 H104 . . 120.3 ?
    C103 C104 H104 . . 120.3 ?
    C104 C105 C106 . . 120.3(3) ?
    C104 C105 H105 . . 119.8 ?
    C106 C105 H105 . . 119.8 ?
    C105 C106 C101 . . 120.5(3) ?
    C105 C106 H106 . . 119.7 ?
    C101 C106 H106 . . 119.7 ?
    C108 C107 C112 . . 118.9(3) ?
    C108 C107 P4 . . 119.1(2) ?
    C112 C107 P4 . . 122.0(3) ?
    C107 C108 C109 . . 120.7(4) ?
    C107 C108 H108 . . 119.6 ?
    C109 C108 H108 . . 119.6 ?
    C110 C109 C108 . . 119.3(4) ?
    C110 C109 H109 . . 120.3 ?
    C108 C109 H109 . . 120.3 ?
    C111 C110 C109 . . 120.6(4) ?
    C111 C110 H110 . . 119.7 ?
    C109 C110 H110 . . 119.7 ?
    C110 C111 C112 . . 120.1(4) ?
    C110 C111 H111 . . 120.0 ?
    C112 C111 H111 . . 120.0 ?
    C111 C112 C107 . . 120.4(4) ?
    C111 C112 H112 . . 119.8 ?
    C107 C112 H112 . . 119.8 ?
    O11 C113 C121 . . 108.1(2) ?
    O11 C113 C115 . . 106.26(19) ?
    C121 C113 C115 . . 109.3(2) ?
    O11 C113 C114 . . 103.1(2) ?
    C121 C113 C114 . . 116.5(2) ?
    C115 C113 C114 . . 112.9(2) ?
    O12 C114 C127 . . 106.9(2) ?
    O12 C114 C133 . . 105.9(2) ?
    C127 C114 C133 . . 109.9(2) ?
    O12 C114 C113 . . 105.0(2) ?
    C127 C114 C113 . . 116.9(2) ?
    C133 C114 C113 . . 111.5(2) ?
    C116 C115 C120 . . 120.0 ?
    C116 C115 C113 . . 119.75(14) ?
    C120 C115 C113 . . 119.99(14) ?
    C115 C116 C117 . . 120.0 ?
    C115 C116 H116 . . 120.0 ?
    C117 C116 H116 . . 120.0 ?
    C118 C117 C116 . . 120.0 ?
    C118 C117 H117 . . 120.0 ?
    C116 C117 H117 . . 120.0 ?
    C119 C118 C117 . . 120.0 ?
    C119 C118 H118 . . 120.0 ?
    C117 C118 H118 . . 120.0 ?
    C118 C119 C120 . . 120.0 ?
    C118 C119 H119 . . 120.0 ?
    C120 C119 H119 . . 120.0 ?
    C119 C120 C115 . . 120.0 ?
    C119 C120 H120 . . 120.0 ?
    C115 C120 H120 . . 120.0 ?
    C122 C121 C126 . . 117.8(3) ?
    C122 C121 C113 . . 120.7(3) ?
    C126 C121 C113 . . 121.5(3) ?
    C121 C122 C123 . . 121.1(3) ?
    C121 C122 H122 . . 119.4 ?
    C123 C122 H122 . . 119.4 ?
    C124 C123 C122 . . 120.3(3) ?
    C124 C123 H123 . . 119.9 ?
    C122 C123 H123 . . 119.9 ?
    C125 C124 C123 . . 119.6(3) ?
    C125 C124 H124 . . 120.2 ?
    C123 C124 H124 . . 120.2 ?
    C124 C125 C126 . . 120.6(3) ?
    C124 C125 H125 . . 119.7 ?
    C126 C125 H125 . . 119.7 ?
    C125 C126 C121 . . 120.6(3) ?
    C125 C126 H126 . . 119.7 ?
    C121 C126 H126 . . 119.7 ?
    C128 C127 C132 . . 118.5(3) ?
    C128 C127 C114 . . 118.2(3) ?
    C132 C127 C114 . . 123.1(3) ?
    C127 C128 C129 . . 120.6(4) ?
    C127 C128 H128 . . 119.7 ?
    C129 C128 H128 . . 119.7 ?
    C130 C129 C128 . . 120.2(5) ?
    C130 C129 H129 . . 119.9 ?
    C128 C129 H129 . . 119.9 ?
    C131 C130 C129 . . 119.6(4) ?
    C131 C130 H130 . . 120.2 ?
    C129 C130 H130 . . 120.2 ?
    C130 C131 C132 . . 120.0(4) ?
    C130 C131 H131 . . 120.0 ?
    C132 C131 H131 . . 120.0 ?
    C127 C132 C131 . . 121.2(4) ?
    C127 C132 H132 . . 119.4 ?
    C131 C132 H132 . . 119.4 ?
    C138 C133 C134 . . 118.2(3) ?
    C138 C133 C114 . . 122.1(3) ?
    C134 C133 C114 . . 119.7(2) ?
    C135 C134 C133 . . 120.9(3) ?
    C135 C134 H134 . . 119.6 ?
    C133 C134 H134 . . 119.6 ?
    C136 C135 C134 . . 120.3(3) ?
    C136 C135 H135 . . 119.9 ?
    C134 C135 H135 . . 119.9 ?
    C135 C136 C137 . . 119.4(3) ?
    C135 C136 H136 . . 120.3 ?
    C137 C136 H136 . . 120.3 ?
    C136 C137 C138 . . 120.4(3) ?
    C136 C137 H137 . . 119.8 ?
    C138 C137 H137 . . 119.8 ?
    C133 C138 C137 . . 121.0(3) ?
    C133 C138 H138 . . 119.5 ?
    C137 C138 H138 . . 119.5 ?
    O13 C139 C144 . . 120.6(2) ?
    O13 C139 C140 . . 117.9(3) ?
    C144 C139 C140 . . 121.4(2) ?
    C141 C140 C139 . . 116.6(3) ?
    C141 C140 C151 . . 119.5(3) ?
    C139 C140 C151 . . 123.9(3) ?
    C142 C141 C140 . . 122.4(3) ?
    C142 C141 H141 . . 118.8 ?
    C140 C141 H141 . . 118.8 ?
    O14 C142 C141 . . 124.9(3) ?
    O14 C142 C143 . . 115.0(3) ?
    C141 C142 C143 . . 120.0(3) ?
    C142 C143 C144 . . 119.9(3) ?
    C142 C143 H143 . . 120.0 ?
    C144 C143 H143 . . 120.0 ?
    C143 C144 C139 . . 119.5(2) ?
    C143 C144 C145 . . 116.0(3) ?
    C139 C144 C145 . . 124.4(2) ?
    C146 C145 C150 . . 119.3(2) ?
    C146 C145 C144 . . 119.7(2) ?
    C150 C145 C144 . . 120.9(2) ?
    C145 C146 C147 . . 119.9(2) ?
    C145 C146 H146 . . 120.0 ?
    C147 C146 H146 . . 120.0 ?
    O15 C147 C148 . . 124.9(3) ?
    O15 C147 C146 . . 115.0(2) ?
    C148 C147 C146 . . 120.1(2) ?
    C147 C148 C149 . . 121.9(3) ?
    C147 C148 H148 . . 119.1 ?
    C149 C148 H148 . . 119.1 ?
    C150 C149 C148 . . 116.7(2) ?
    C150 C149 C157 . . 122.7(2) ?
    C148 C149 C157 . . 120.5(3) ?
    O18 C150 C149 . . 119.3(2) ?
    O18 C150 C145 . . 118.9(2) ?
    C149 C150 C145 . . 121.8(2) ?
    C154 C151 C152 . . 110.2(3) ?
    C154 C151 C140 . . 110.7(3) ?
    C152 C151 C140 . . 111.1(3) ?
    C154 C151 C153 . . 107.4(3) ?
    C152 C151 C153 . . 105.9(3) ?
    C140 C151 C153 . . 111.3(3) ?
    C151 C152 H15A . . 109.5 ?
    C151 C152 H15B . . 109.5 ?
    H15A C152 H15B . . 109.5 ?
    C151 C152 H15C . . 109.5 ?
    H15A C152 H15C . . 109.5 ?
    H15B C152 H15C . . 109.5 ?
    C151 C153 H15D . . 109.5 ?
    C151 C153 H15E . . 109.5 ?
    H15D C153 H15E . . 109.5 ?
    C151 C153 H15F . . 109.5 ?
    H15D C153 H15F . . 109.5 ?
    H15E C153 H15F . . 109.5 ?
    C151 C154 H15G . . 109.5 ?
    C151 C154 H15H . . 109.5 ?
    H15G C154 H15H . . 109.5 ?
    C151 C154 H15I . . 109.5 ?
    H15G C154 H15I . . 109.5 ?
    H15H C154 H15I . . 109.5 ?
    O14 C155 H15J . . 109.5 ?
    O14 C155 H15K . . 109.5 ?
    H15J C155 H15K . . 109.5 ?
    O14 C155 H15L . . 109.5 ?
    H15J C155 H15L . . 109.5 ?
    H15K C155 H15L . . 109.5 ?
    O15 C156 H15M . . 109.5 ?
    O15 C156 H15N . . 109.5 ?
    H15M C156 H15N . . 109.5 ?
    O15 C156 H15O . . 109.5 ?
    H15M C156 H15O . . 109.5 ?
    H15N C156 H15O . . 109.5 ?
    C160 C157 C158 . . 106.3(2) ?
    C160 C157 C149 . . 112.2(3) ?
    C158 C157 C149 . . 111.9(2) ?
    C160 C157 C159 . . 110.1(3) ?
    C158 C157 C159 . . 107.4(3) ?
    C149 C157 C159 . . 108.8(2) ?
    C157 C158 H15P . . 109.5 ?
    C157 C158 H15Q . . 109.5 ?
    H15P C158 H15Q . . 109.5 ?
    C157 C158 H15R . . 109.5 ?
    H15P C158 H15R . . 109.5 ?
    H15Q C158 H15R . . 109.5 ?
    C157 C159 H15S . . 109.5 ?
    C157 C159 H15T . . 109.5 ?
    H15S C159 H15T . . 109.5 ?
    C157 C159 H15U . . 109.5 ?
    H15S C159 H15U . . 109.5 ?
    H15T C159 H15U . . 109.5 ?
    C157 C160 H16A . . 109.5 ?
    C157 C160 H16B . . 109.5 ?
    H16A C160 H16B . . 109.5 ?
    C157 C160 H16C . . 109.5 ?
    H16A C160 H16C . . 109.5 ?
    H16B C160 H16C . . 109.5 ?
    O16 C161 C163 . . 106.1(2) ?
    O16 C161 C169 . . 108.0(2) ?
    C163 C161 C169 . . 110.7(2) ?
    O16 C161 C162 . . 103.63(19) ?
    C163 C161 C162 . . 113.4(2) ?
    C169 C161 C162 . . 114.2(2) ?
    O17 C162 C181 . . 107.8(2) ?
    O17 C162 C175 . . 105.6(2) ?
    C181 C162 C175 . . 110.2(2) ?
    O17 C162 C161 . . 104.14(19) ?
    C181 C162 C161 . . 116.1(2) ?
    C175 C162 C161 . . 112.2(2) ?
    C168 C163 C164 . . 118.3(3) ?
    C168 C163 C161 . . 120.5(3) ?
    C164 C163 C161 . . 121.3(3) ?
    C165 C164 C163 . . 120.7(3) ?
    C165 C164 H164 . . 119.6 ?
    C163 C164 H164 . . 119.6 ?
    C166 C165 C164 . . 120.7(3) ?
    C166 C165 H165 . . 119.7 ?
    C164 C165 H165 . . 119.7 ?
    C165 C166 C167 . . 118.7(3) ?
    C165 C166 H166 . . 120.6 ?
    C167 C166 H166 . . 120.6 ?
    C168 C167 C166 . . 120.9(4) ?
    C168 C167 H167 . . 119.6 ?
    C166 C167 H167 . . 119.6 ?
    C163 C168 C167 . . 120.7(3) ?
    C163 C168 H168 . . 119.7 ?
    C167 C168 H168 . . 119.7 ?
    C174 C169 C170 . . 117.7(3) ?
    C174 C169 C161 . . 121.6(3) ?
    C170 C169 C161 . . 120.7(3) ?
    C171 C170 C169 . . 121.2(3) ?
    C171 C170 H170 . . 119.4 ?
    C169 C170 H170 . . 119.4 ?
    C172 C171 C170 . . 120.6(4) ?
    C172 C171 H171 . . 119.7 ?
    C170 C171 H171 . . 119.7 ?
    C171 C172 C173 . . 118.9(3) ?
    C171 C172 H172 . . 120.6 ?
    C173 C172 H172 . . 120.6 ?
    C172 C173 C174 . . 120.8(3) ?
    C172 C173 H173 . . 119.6 ?
    C174 C173 H173 . . 119.6 ?
    C169 C174 C173 . . 120.8(3) ?
    C169 C174 H174 . . 119.6 ?
    C173 C174 H174 . . 119.6 ?
    C176 C175 C180 . . 120.0 ?
    C176 C175 C162 . . 118.47(17) ?
    C180 C175 C162 . . 121.52(17) ?
    C177 C176 C175 . . 120.0 ?
    C177 C176 H176 . . 120.0 ?
    C175 C176 H176 . . 120.0 ?
    C176 C177 C178 . . 120.0 ?
    C176 C177 H177 . . 120.0 ?
    C178 C177 H177 . . 120.0 ?
    C177 C178 C179 . . 120.0 ?
    C177 C178 H178 . . 120.0 ?
    C179 C178 H178 . . 120.0 ?
    C180 C179 C178 . . 120.0 ?
    C180 C179 H179 . . 120.0 ?
    C178 C179 H179 . . 120.0 ?
    C179 C180 C175 . . 120.0 ?
    C179 C180 H180 . . 120.0 ?
    C175 C180 H180 . . 120.0 ?
    C20 O2 P2 . . 117.82(17) ?
    C21 O3 P2 . . 118.67(17) ?
    C46 O4 P2 . . 129.59(17) ?
    C49 O5 C62 . . 116.8(3) ?
    C54 O6 C63 . . 115.6(3) ?
    C68 O7 P3 . . 118.27(16) ?
    C69 O8 P3 . . 118.24(17) ?
    C57 O9 P3 . . 124.14(17) ?
    C113 O11 P6 . . 117.13(17) ?
    C114 O12 P6 . . 116.84(18) ?
    C139 O13 P6 . . 127.78(16) ?
    C142 O14 C155 . . 117.0(3) ?
    C147 O15 C156 . . 117.2(2) ?
    C161 O16 P5 . . 118.77(16) ?
    C162 O17 P5 . . 118.79(15) ?
    C150 O18 P5 . . 122.75(17) ?
    C8 P1 C2 . . 102.39(9) ?
    C8 P1 C14 . . 102.36(9) ?
    C2 P1 C14 . . 99.09(9) ?
    C8 P1 Rh1 . . 116.38(7) ?
    C2 P1 Rh1 . . 114.35(7) ?
    C14 P1 Rh1 . . 119.52(7) ?
    O3 P2 O2 . . 93.57(10) ?
    O3 P2 O4 . . 102.08(10) ?
    O2 P2 O4 . . 97.60(10) ?
    O3 P2 Rh1 . . 122.83(7) ?
    O2 P2 Rh1 . . 120.72(7) ?
    O4 P2 Rh1 . . 115.15(7) ?
    O8 P3 O7 . . 93.33(9) ?
    O8 P3 O9 . . 102.00(10) ?
    O7 P3 O9 . . 98.97(11) ?
    O8 P3 Rh1 . . 123.67(8) ?
    O7 P3 Rh1 . . 118.87(7) ?
    O9 P3 Rh1 . . 115.28(7) ?
    C107 P4 C101 . . 102.62(14) ?
    C107 P4 C95 . . 102.58(11) ?
    C101 P4 C95 . . 99.81(11) ?
    C107 P4 Rh2 . . 116.69(10) ?
    C101 P4 Rh2 . . 113.21(9) ?
    C95 P4 Rh2 . . 119.36(6) ?
    O16 P5 O17 . . 93.19(9) ?
    O16 P5 O18 . . 102.91(10) ?
    O17 P5 O18 . . 98.55(11) ?
    O16 P5 Rh2 . . 122.23(8) ?
    O17 P5 Rh2 . . 120.32(8) ?
    O18 P5 Rh2 . . 115.10(7) ?
    O11 P6 O12 . . 93.41(10) ?
    O11 P6 O13 . . 103.04(10) ?
    O12 P6 O13 . . 97.12(10) ?
    O11 P6 Rh2 . . 120.49(7) ?
    O12 P6 Rh2 . . 122.85(8) ?
    O13 P6 Rh2 . . 115.26(7) ?
    C1 Rh1 P2 . . 99.50(9) ?
    C1 Rh1 P3 . . 99.19(9) ?
    P2 Rh1 P3 . . 117.18(2) ?
    C1 Rh1 P1 . . 94.90(9) ?
    P2 Rh1 P1 . . 120.36(2) ?
    P3 Rh1 P1 . . 116.96(3) ?
    C1 Rh1 H1 . . 173.7(16) ?
    P2 Rh1 H1 . . 86.8(15) ?
    P3 Rh1 H1 . . 78.3(15) ?
    P1 Rh1 H1 . . 81.2(15) ?
    C94 Rh2 P6 . . 101.63(9) ?
    C94 Rh2 P5 . . 98.77(10) ?
    P6 Rh2 P5 . . 117.99(2) ?
    C94 Rh2 P4 . . 95.09(9) ?
    P6 Rh2 P4 . . 118.93(2) ?
    P5 Rh2 P4 . . 116.62(3) ?
    C94 Rh2 H2 . . 176.3(15) ?
    P6 Rh2 H2 . . 82.1(15) ?
    P5 Rh2 H2 . . 79.1(15) ?
    P4 Rh2 H2 . . 83.2(15) ?
    C191 O20 C193 . . 105.9(7) ?
    C191 C192 H19D . . 109.5 ?
    C191 C192 H19E . . 109.5 ?
    H19D C192 H19E . . 109.5 ?
    C191 C192 H19F . . 109.5 ?
    H19D C192 H19F . . 109.5 ?
    H19E C192 H19F . . 109.5 ?
    O20 C191 C192 . . 104.1(8) ?
    O20 C191 H19G . . 110.9 ?
    C192 C191 H19G . . 110.9 ?
    O20 C191 H19H . . 110.9 ?
    C192 C191 H19H . . 110.9 ?
    H19G C191 H19H . . 109.0 ?
    O20 C193 C194 . . 106.7(10) ?
    O20 C193 H19I . . 110.4 ?
    C194 C193 H19I . . 110.4 ?
    O20 C193 H19J . . 110.4 ?
    C194 C193 H19J . . 110.4 ?
    H19I C193 H19J . . 108.6 ?
    C193 C194 H19K . . 109.5 ?
    C193 C194 H19L . . 109.5 ?
    H19K C194 H19L . . 109.5 ?
    C193 C194 H19M . . 109.5 ?
    H19K C194 H19M . . 109.5 ?
    H19L C194 H19M . . 109.5 ?
loop_
    _platon_squeeze_void_nr
    _platon_squeeze_void_average_x
    _platon_squeeze_void_average_y
    _platon_squeeze_void_average_z
    _platon_squeeze_void_volume
    _platon_squeeze_void_count_electrons
    1 0.500 0.500 0.498 1790.2 213.6
_platon_squeeze_details
;
Contributions of further disordered solvent molecules were removed
from the diffraction data with PLATON / SQUEEZE (Spek, 2009).
;
data_global
_journal_date_recd_electronic     2012-10-26
_journal_date_accepted     2012-11-29
_journal_name_full     'Acta Crystallographica, Section E'
_journal_year     2013
_journal_volume     69
_journal_issue      1
_journal_page_first     m14
_journal_page_last     m14
_journal_paper_category     QM
_journal_paper_doi     10.1107/S1600536812049124
_journal_coeditor_code     WM2697
_publ_contact_author_name     'Detlef Selent'
_publ_contact_author_address
;
Leibniz-Institut f\"ur Katalyse e. V. an der Universit\"at Rostock
Albert-Einstein-Strasse 29a
18059 Rostock
Germany
;
_publ_contact_author_email     detlef.selent@catalysis.de
_publ_contact_author_fax     '+49(381)1281-51169'
_publ_contact_author_phone     '+49(381)1281-169'
_publ_section_title
;\
Carbonyl{3,3'-di-<i>tert</i>-butyl-5,5'-dimethoxy-2,2'-bis[(4,4,5,5-\
tetramethyl-1,3,2-dioxaphospholan-2-yl)oxy]biphenyl-\k^2^<i>P</i>,<i>P</i>'}\
hydrido(triphenylphosphane-\k<i>P</i>)rhodium(I) diethyl ether trisolvate
;
loop_
    _publ_author_name
    _publ_author_address
    'Selent, Detlef'
;
Leibniz-Institut f\"ur Katalyse e. V. an der Universit\"at Rostock
Albert-Einstein-Strasse 29a
18059 Rostock
Germany
;
    'Spannenberg, Anke'
;
Leibniz-Institut f\"ur Katalyse e. V. an der Universit\"at Rostock
Albert-Einstein-Strasse 29a
18059 Rostock
Germany
;
    'B\"orner, Armin'
;
Leibniz-Institut f\"ur Katalyse e. V. an der Universit\"at Rostock
Albert-Einstein-Strasse 29a
18059 Rostock
Germany
;
_iucr_refine_instructions_details
;
TITL AX0246_multiscan_t in P-1
CELL 0.71073 21.1611 22.1298 22.6020 112.345 101.135 96.757
ZERR 4.00 0.0004 0.0004 0.0004 0.001 0.001 0.001
LATT 1
SFAC C  H  O  P  Rh
UNIT 420 456 48 12 4
L.S. 14
OMIT -4 55
OMIT    -1   2   0
OMIT    -2   1   0
OMIT     2   2   0
OMIT     2  -4   2
OMIT    -1   3   1
OMIT     1   2   1
OMIT    -2  -2   4
ACTA
BOND $H
FMAP 2
PLAN -10
SIZE 0.178 0.386 0.445
DFIX 1.52 0.002 C191 C192 C193 C194 C187 C188 C189 C190
DFIX 1.42 0.002 O19 C187 O19 C189
SADI 0.002 O20 C191 O20 C193
SIMU 0.002 C181 c182 c183 c184 c185 c186
SIMU 0.002 C187 C188 C189 C190
TEMP -123.150
WGHT    0.083400    5.512900
FVAR       0.42348
AFIX  66
C181  1   -0.143932    0.434998    0.218351    11.00000    0.06094    0.12077 =
         0.11760    0.10349    0.06934    0.06851
C182  1   -0.180410    0.467168    0.186323    11.00000    0.06204    0.12152 =
         0.11669    0.10161    0.06683    0.07011
AFIX  43
H182  2   -0.158698    0.497811    0.172812    11.00000   -1.20000
AFIX  65
C183  1   -0.248656    0.454505    0.174063    11.00000    0.06640    0.13453 =
         0.13631    0.10620    0.06033    0.06508
AFIX  43
H183  2   -0.273587    0.476493    0.152174    11.00000   -1.20000
AFIX  65
C184  1   -0.280425    0.409672    0.193832    11.00000    0.07001    0.14637 =
         0.15564    0.10775    0.05699    0.05700
AFIX  43
H184  2   -0.327068    0.401017    0.185453    11.00000   -1.20000
AFIX  65
C185  1   -0.243948    0.377500    0.225860    11.00000    0.07126    0.14467 =
         0.15648    0.11209    0.05929    0.05393
AFIX  43
H185  2   -0.265660    0.346859    0.239370    11.00000   -1.20000
AFIX  65
C186  1   -0.175701    0.390163    0.238120    11.00000    0.06575    0.13374 =
         0.14061    0.11034    0.06461    0.06039
AFIX  43
H186  2   -0.150771    0.368175    0.260010    11.00000   -1.20000
AFIX   0
O19   3    0.183637    0.833364    0.123846    10.50000    0.07621    0.05742 =
         0.05003    0.02308    0.00832    0.00326
C187  1    0.123511    0.847919    0.098420    10.50000    0.04591    0.08738 =
         0.04855   -0.01884    0.00901    0.00001
AFIX  23
H18A  2    0.111434    0.883829    0.133812    10.50000   -1.20000
H18B  2    0.087502    0.807714    0.079377    10.50000   -1.20000
AFIX   0
C188  1    0.135615    0.870337    0.045189    10.50000    0.04537    0.07847 =
         0.05370   -0.00136    0.00006    0.01335
AFIX  33
H18C  2    0.095534    0.881460    0.025752    10.50000   -1.50000
H18D  2    0.147450    0.834204    0.010613    10.50000   -1.50000
H18E  2    0.171679    0.909826    0.064822    10.50000   -1.50000
AFIX   0
C189  1    0.173483    0.810703    0.172778    10.50000    0.10887    0.08264 =
         0.10779    0.03898    0.05055    0.00826
AFIX  23
H18F  2    0.139245    0.769037    0.153397    10.50000   -1.20000
H18G  2    0.160542    0.845066    0.208785    10.50000   -1.20000
AFIX   0
C190  1    0.240625    0.798504    0.197706    10.50000    0.11926    0.08629 =
         0.10549    0.04150    0.03811    0.01393
AFIX  33
H19A  2    0.239112    0.782371    0.232332    10.50000   -1.50000
H19B  2    0.273599    0.840330    0.215926    10.50000   -1.50000
H19C  2    0.252497    0.764938    0.160949    10.50000   -1.50000
AFIX   0
C1    1    0.572308    0.839979    0.264181    11.00000    0.04069    0.04606 =
         0.02630    0.01963    0.01417    0.01988
AFIX  66
C2    1    0.639300    0.991523    0.459935    11.00000    0.04085    0.04738 =
         0.02246    0.02199    0.01948    0.02724
C3    1    0.573803    0.995747    0.442562    11.00000    0.04048    0.05653 =
         0.02838    0.02172    0.01494    0.02835
AFIX  43
H3    2    0.543116    0.959314    0.406866    11.00000   -1.20000
AFIX  65
C4    1    0.553207    1.053280    0.477416    11.00000    0.04872    0.07122 =
         0.03854    0.02888    0.02323    0.04397
AFIX  43
H4    2    0.508443    1.056167    0.465542    11.00000   -1.20000
AFIX  65
C5    1    0.598108    1.106588    0.529644    11.00000    0.06995    0.05702 =
         0.03864    0.02615    0.03031    0.04334
AFIX  43
H5    2    0.584031    1.145908    0.553465    11.00000   -1.20000
AFIX  65
C6    1    0.663605    1.102364    0.547018    11.00000    0.05798    0.05239 =
         0.03684    0.01873    0.02059    0.02916
AFIX  43
H6    2    0.694292    1.138798    0.582713    11.00000   -1.20000
AFIX  65
C7    1    0.684202    1.044832    0.512164    11.00000    0.04071    0.04995 =
         0.03145    0.02126    0.01761    0.02335
AFIX  43
H7    2    0.728966    1.041945    0.524038    11.00000   -1.20000
AFIX  66
C8    1    0.610933    0.849224    0.419726    11.00000    0.03596    0.05086 =
         0.03148    0.02891    0.01749    0.02419
C9    1    0.579871    0.864082    0.470876    11.00000    0.04271    0.06147 =
         0.03944    0.03596    0.02361    0.03135
AFIX  43
H9    2    0.584756    0.909189    0.501006    11.00000   -1.20000
AFIX  65
C10   1    0.541661    0.812942    0.477944    11.00000    0.04441    0.08587 =
         0.05593    0.05401    0.02996    0.03397
AFIX  43
H10   2    0.520432    0.823097    0.512903    11.00000   -1.20000
AFIX  65
C11   1    0.534513    0.746943    0.433860    11.00000    0.05225    0.07581 =
         0.06652    0.05422    0.02460    0.01846
AFIX  43issues/2013/01/00
H11   2    0.508398    0.711992    0.438691    11.00000   -1.20000
AFIX  65
C12   1    0.565574    0.732084    0.382709    11.00000    0.06505    0.05615 =
         0.05497    0.03240    0.02317    0.01673
AFIX  43
H12   2    0.560688    0.686977    0.352580    11.00000   -1.20000
AFIX  65
C13   1    0.603784    0.783224    0.375641    11.00000    0.04535    0.05586 =
         0.03759    0.02943    0.02001    0.02110
AFIX  43
H13   2    0.625013    0.773068    0.340681    11.00000   -1.20000
AFIX  66
C14   1    0.744262    0.924693    0.463912    11.00000    0.03592    0.04389 =
         0.02326    0.01473    0.01010    0.02642
C15   1    0.747696    0.912433    0.520253    11.00000    0.05494    0.05174 =
         0.03043    0.02259    0.01254    0.02951
AFIX  43
H15   2    0.709427    0.890552    0.525963    11.00000   -1.20000
AFIX  65
C16   1    0.807121    0.932187    0.568239    11.00000    0.07522    0.05836 =
         0.02815    0.01825    0.00145    0.03662
AFIX  43
H16   2    0.809467    0.923808    0.606746    11.00000   -1.20000
AFIX  65
C17   1    0.863113    0.964202    0.559885    11.00000    0.05040    0.06042 =
         0.04451    0.01098   -0.00599    0.03290
AFIX  43
H17   2    0.903727    0.977704    0.592682    11.00000   -1.20000
AFIX  65
C18   1    0.859680    0.976463    0.503545    11.00000    0.03657    0.06331 =
         0.04824    0.01661    0.00612    0.02368
AFIX  43
H18   2    0.897949    0.998344    0.497835    11.00000   -1.20000
AFIX  65
C19   1    0.800256    0.956708    0.455558    11.00000    0.03513    0.05665 =
         0.03370    0.01772    0.01143    0.02651
AFIX  43
H19   2    0.797909    0.965088    0.417051    11.00000   -1.20000
AFIX   0
C20   1    0.767451    0.732798    0.239185    11.00000    0.03552    0.03434 =
         0.02799    0.01992    0.01747    0.02143
C21   1    0.827143    0.794587    0.256177    11.00000    0.03236    0.02987 =
         0.02667    0.01782    0.01530    0.02065
C22   1    0.764658    0.712973    0.297120    11.00000    0.03684    0.03771 =
         0.02768    0.02122    0.01657    0.01925
C23   1    0.762587    0.761629    0.357592    11.00000    0.03914    0.03713 =
         0.02939    0.01976    0.01565    0.01867
AFIX  43
H23   2    0.763564    0.806341    0.362508    11.00000   -1.20000
AFIX   0
C24   1    0.759114    0.745475    0.410735    11.00000    0.04885    0.04719 =
         0.02983    0.02225    0.02110    0.02329
AFIX  43
H24   2    0.758575    0.779258    0.451920    11.00000   -1.20000
AFIX   0
C25   1    0.756431    0.680145    0.403781    11.00000    0.06011    0.05242 =
         0.03300    0.03056    0.02048    0.02218
AFIX  43
H25   2    0.753977    0.668998    0.440044    11.00000   -1.20000
AFIX   0issues/2013/01/00
C26   1    0.757346    0.631685    0.344099    11.00000    0.08083    0.04272 =
         0.03951    0.02964    0.02747    0.02649
AFIX  43
H26   2    0.754874    0.586731    0.338884    11.00000   -1.20000
AFIX   0
C27   1    0.761890    0.648148    0.291071    11.00000    0.06851    0.03789 =
         0.03260    0.02059    0.02496    0.02380
AFIX  43
H27   2    0.763098    0.614284    0.250212    11.00000   -1.20000
AFIX  66
C28   1    0.763602    0.670450    0.176285    11.00000    0.04989    0.03346 =
         0.02673    0.02020    0.02075    0.01923
C29   1    0.703936    0.639751    0.128638    11.00000    0.05436    0.04059 =
         0.03496    0.01762    0.01565    0.01709
AFIX  43
H29   2    0.666167    0.658510    0.133901    11.00000   -1.20000
AFIX  65
C30   1    0.699532    0.581606    0.073292    11.00000    0.07639    0.04438 =
         0.03533    0.01425    0.00734    0.01118
AFIX  43
H30   2    0.658753    0.560625    0.040728    11.00000   -1.20000
AFIX  65
C31   1    0.754794    0.554159    0.065591    11.00000    0.09564    0.03652 =
         0.03579    0.01677    0.03412    0.02576
AFIX  43
H31   2    0.751784    0.514420    0.027764    11.00000   -1.20000
AFIX  65
C32   1    0.814460    0.584857    0.113237    11.00000    0.07542    0.03647 =
         0.03661    0.02098    0.03175    0.02928
AFIX  43
H32   2    0.852229    0.566098    0.107973    11.00000   -1.20000
AFIX  65
C33   1    0.818865    0.643002    0.168584    11.00000    0.05498    0.03604 =
         0.03506    0.02091    0.02430    0.02494
AFIX  43
H33   2    0.859644    0.663983    0.201148    11.00000   -1.20000
AFIX   0
C34   1    0.862463    0.784526    0.200242    11.00000    0.03747    0.03280 =
         0.03085    0.01914    0.02047    0.01993
C35   1    0.828376    0.778620    0.138469    11.00000    0.04269    0.03698 =
         0.03032    0.01813    0.02063    0.02039
AFIX  43
H35   2    0.782740    0.779173    0.130226    11.00000   -1.20000
AFIX   0
C36   1    0.860269    0.771909    0.088580    11.00000    0.05920    0.04498 =
         0.02793    0.01712    0.02489    0.02314
AFIX  43
H36   2    0.836427    0.768522    0.046872    11.00000   -1.20000
AFIX   0
C37   1    0.926534    0.770150    0.099477    11.00000    0.06439    0.04350 =
         0.04578    0.02175    0.04170    0.02887
AFIX  43
H37   2    0.948399    0.766361    0.065655    11.00000   -1.20000
AFIX   0
C38   1    0.960527    0.773917    0.159535    11.00000    0.04964    0.05254 =
         0.05387    0.03094    0.03557    0.03252
AFIX  43
H38   2    1.005668    0.771295    0.166822    11.00000   -1.20000
AFIX   0
C39   1    0.928898    0.781555    0.209550    11.00000    0.04463    0.05504 =
         0.04420    0.03315    0.02618    0.03255
AFIX  43
H39   2    0.953101    0.784832    0.251081    11.00000   -1.20000
AFIX   0
C40   1    0.880301    0.816969    0.321051    11.00000    0.02951    0.04289 =
         0.02629    0.02226    0.01550    0.01913
C41   1    0.908734    0.772245    0.342048    11.00000    0.03614    0.04746 =
         0.03697    0.02728    0.01652    0.02141
AFIX  43
H41   2    0.890670    0.725657    0.318954    11.00000   -1.20000
AFIX   0
C42   1    0.962774    0.795010    0.395970    11.00000    0.04103    0.07641 =
         0.05267    0.04917    0.01653    0.02997
AFIX  43
H42   2    0.981184    0.763988    0.409917    11.00000   -1.20000
AFIX   0
C43   1    0.990326    0.862457    0.429832    11.00000    0.03693    0.07838 =
         0.04269    0.03417    0.00405    0.01922
AFIX  43
H43   2    1.027653    0.877876    0.466765    11.00000   -1.20000
AFIX   0
C44   1    0.962932    0.907443    0.409354    11.00000    0.03782    0.05349 =
         0.04297    0.01888    0.00641    0.01436
AFIX  43
H44   2    0.981650    0.953919    0.432135    11.00000   -1.20000
AFIX   0
C45   1    0.908188    0.884563    0.355595    11.00000    0.03430    0.04536 =
         0.03551    0.02186    0.01270    0.02078
AFIX  43
H45   2    0.889478    0.915784    0.342219    11.00000   -1.20000
AFIX   0
C46   1    0.673841    0.864819    0.132987    11.00000    0.03235    0.04415 =
         0.01994    0.02101    0.01445    0.02161
C47   1    0.621650    0.831771    0.075196    11.00000    0.03392    0.04911 =
         0.02119    0.01784    0.01369    0.01992
C48   1    0.602505    0.869303    0.039937    11.00000    0.03985    0.05250 =
         0.02044    0.01880    0.00881    0.02093
AFIX  43
H48   2    0.567907    0.848507    0.000368    11.00000   -1.20000
AFIX   0
C49   1    0.631617    0.934871    0.060130    11.00000    0.04604    0.05888 =
         0.02452    0.02754    0.01603    0.03184
C50   1    0.680164    0.967737    0.118590    11.00000    0.04143    0.03861 =
         0.02518    0.01903    0.01718    0.02260
AFIX  43
H50   2    0.698628    1.013909    0.133704    11.00000   -1.20000
AFIX   0
C51   1    0.701984    0.931978    0.155553    11.00000    0.03176    0.04128 =
         0.01943    0.01789    0.01536    0.02208
C52   1    0.758925    0.970270    0.214971    11.00000    0.03270    0.03420 =
         0.02362    0.02054    0.01424    0.01596
C53   1    0.821306    0.956975    0.210886    11.00000    0.03582    0.03006 =
         0.03152    0.01936    0.01958    0.01659
AFIX  43
H53   2    0.826425    0.921547    0.173095    11.00000   -1.20000
AFIX   0
C54   1    0.875232    0.996069    0.262535    11.00000    0.02661    0.03340 =
         0.04826    0.02326    0.01762    0.01597
C55   1    0.868432    1.049073    0.317510    11.00000    0.02932    0.03304 =
         0.03999    0.01751    0.01078    0.01102
AFIX  43
H55   2    0.906504    1.075318    0.352293    11.00000   -1.20000
AFIX   0
C56   1    0.807266    1.064598    0.322814    11.00000    0.03417    0.03273 =
         0.02838    0.01985    0.01369    0.01534
C57   1    0.752565    1.022807    0.270746    11.00000    0.02768    0.03573 =
         0.02868    0.02257    0.01575    0.01795
C58   1    0.589228    0.757551    0.047698    11.00000    0.04239    0.04995 =
         0.02306    0.01511    0.00797    0.01339
C59   1    0.528576    0.738003   -0.011322    11.00000    0.05289    0.06688 =
         0.03738    0.02161    0.00022    0.00634
AFIX 137
H59A  2    0.506850    0.691396   -0.025181    11.00000   -1.50000
H59B  2    0.542693    0.743111   -0.048289    11.00000   -1.50000
H59C  2    0.497682    0.767090    0.002036    11.00000   -1.50000
AFIX   0
C60   1    0.638647    0.715000    0.022573    11.00000    0.05913    0.04910 =
         0.03502    0.01510    0.01850    0.01858
AFIX 137
H60A  2    0.677814    0.726107    0.059022    11.00000   -1.50000
H60B  2    0.651422    0.724197   -0.013096    11.00000   -1.50000
H60C  2    0.618250    0.667537    0.005755    11.00000   -1.50000
AFIX   0
C61   1    0.563789    0.740272    0.099596    11.00000    0.04621    0.05669 =
         0.03492    0.02102    0.01255    0.00400
AFIX 137
H61A  2    0.600978    0.747929    0.136822    11.00000   -1.50000
H61B  2    0.541047    0.693219    0.079613    11.00000   -1.50000
H61C  2    0.533074    0.768620    0.115543    11.00000   -1.50000
AFIX   0
C62   1    0.652559    1.021372    0.023535    11.00000    0.07514    0.07556 =
         0.05508    0.05127    0.02882    0.04177
AFIX 137
H62A  2    0.660151    1.057284    0.067758    11.00000   -1.50000
H62B  2    0.632822    1.036410   -0.009958    11.00000   -1.50000
H62C  2    0.694599    1.009762    0.016467    11.00000   -1.50000
AFIX   0
C63   1    0.948205    0.937479    0.205394    11.00000    0.04038    0.04798 =
         0.08480    0.02453    0.03978    0.02415
AFIX 137
H63A  2    0.923191    0.893873    0.197857    11.00000   -1.50000
H63B  2    0.995075    0.936308    0.211009    11.00000   -1.50000
H63C  2    0.932432    0.947762    0.167299    11.00000   -1.50000
AFIX   0
C64   1    0.802988    1.126673    0.381672    11.00000    0.03450    0.03471 =
         0.02903    0.01508    0.01161    0.01357
C65   1    0.870935    1.164013    0.428623    11.00000    0.04594    0.04740 =
         0.04240    0.01124    0.01082    0.01477
AFIX 137
H65A  2    0.866458    1.204156    0.464633    11.00000   -1.50000
H65B  2    0.899505    1.176915    0.404184    11.00000   -1.50000
H65C  2    0.890368    1.134886    0.447126    11.00000   -1.50000
AFIX   0
C66   1    0.774120    1.175557    0.356378    11.00000    0.05926    0.03736 =
         0.04278    0.01797    0.01391    0.02242
AFIX 137
H66A  2    0.728843    1.154794    0.329246    11.00000   -1.50000
H66B  2    0.800938    1.186586    0.329598    11.00000   -1.50000
H66C  2    0.774169    1.216467    0.394157    11.00000   -1.50000
AFIX   0
C67   1    0.760086    1.108510    0.422642    11.00000    0.05588    0.04796 =
         0.03245    0.01293    0.02289    0.01274
AFIX 137
H67A  2    0.715889    1.084798    0.394090    11.00000   -1.50000
H67B  2    0.756994    1.149425    0.458638    11.00000   -1.50000
H67C  2    0.780034    1.079733    0.441304    11.00000   -1.50000
AFIX   0
C68   1    0.534959    1.053276    0.288071    11.00000    0.03002    0.05077 =
         0.02473    0.02209    0.01371    0.02840
C69   1    0.530802    1.018037    0.209193    11.00000    0.03053    0.04454 =
         0.02460    0.02091    0.01443    0.02471
AFIX  66
C70   1    0.544245    1.129279    0.321332    11.00000    0.03645    0.04789 =
         0.02945    0.01848    0.01548    0.02566
C71   1    0.580784    1.161002    0.387035    11.00000    0.04892    0.05666 =
         0.03584    0.01974    0.01496    0.02947
AFIX  43
H71   2    0.603398    1.136455    0.407412    11.00000   -1.20000
AFIX  65
C72   1    0.584236    1.228643    0.422924    11.00000    0.06247    0.05554 =
         0.04468    0.01019    0.01051    0.02161
AFIX  43
H72   2    0.609209    1.250324    0.467830    11.00000   -1.20000
AFIX  65issues/2013/01/00
C73   1    0.551149    1.264560    0.393110    11.00000    0.06424    0.04416 =
         0.06743    0.01775    0.02039    0.02522
AFIX  43
H73   2    0.553509    1.310789    0.417639    11.00000   -1.20000
AFIX  65
C74   1    0.514610    1.232837    0.327406    11.00000    0.04951    0.05315 =
         0.05636    0.02694    0.01754    0.02993
AFIX  43
H74   2    0.491996    1.257386    0.307030    11.00000   -1.20000
AFIX  65
C75   1    0.511157    1.165197    0.291517    11.00000    0.04161    0.05172 =
         0.03576    0.02095    0.01536    0.02902
AFIX  43
H75   2    0.486184    1.143516    0.246611    11.00000   -1.20000
AFIX  66
C76   1    0.475515    1.021217    0.305452    11.00000    0.02822    0.07132 =
         0.02230    0.02530    0.01109    0.02313
C77   1    0.432692    1.058764    0.334384    11.00000    0.03637    0.08519 =
         0.02704    0.02371    0.01453    0.02885
AFIX  43issues/2013/01/00
H77   2    0.438956    1.104960    0.343506    11.00000   -1.20000
AFIX  65
C78   1    0.380705    1.028719    0.349970    11.00000    0.03695    0.12113 =
         0.03351    0.03330    0.01936    0.02685
AFIX  43
H78   2    0.351437    1.054380    0.369744    11.00000   -1.20000
AFIX  65
C79   1    0.371539    0.961126    0.336623    11.00000    0.03759    0.14578 =
         0.05498    0.06625    0.01715    0.01618
AFIX  43
H79   2    0.336008    0.940592    0.347276    11.00000   -1.20000
AFIX  65
C80   1    0.414361    0.923579    0.307691    11.00000    0.04118    0.10177 =
         0.06672    0.06183    0.00894    0.01192
AFIX  43
H80   2    0.408097    0.877382    0.298569    11.00000   -1.20000
AFIX  65
C81   1    0.466349    0.953623    0.292105    11.00000    0.03637    0.06901 =
         0.04424    0.03681    0.01187    0.01953
AFIX  43
H81   2    0.495616    0.927961    0.272331    11.00000   -1.20000
AFIX  66
C82   1    0.555751    1.066478    0.179802    11.00000    0.03508    0.05056 =
         0.02948    0.02473    0.01970    0.03067
C83   1    0.612580    1.115737    0.215313    11.00000    0.04251    0.05200 =
         0.04028    0.03059    0.02049    0.02944
AFIX  43
H83   2    0.636735    1.118838    0.256788    11.00000   -1.20000
AFIX  65
C84   1    0.634066    1.160458    0.190139    11.00000    0.04964    0.05906 =
         0.06163    0.04063    0.02558    0.02708
AFIX  43
H84   2    0.672905    1.194124    0.214410    11.00000   -1.20000
AFIX  65
C85   1    0.598723    1.155920    0.129454    11.00000    0.07144    0.08321 =
         0.07227    0.06192    0.04200    0.04528
AFIX  43
H85   2    0.613408    1.186485    0.112250    11.00000   -1.20000
AFIX  65
C86   1    0.541895    1.106661    0.093943    11.00000    0.05732    0.09429 =
         0.04571    0.05224    0.02751    0.04448
AFIX  43
H86   2    0.517740    1.103560    0.052467    11.00000   -1.20000
AFIX  65
C87   1    0.520408    1.061940    0.119115    11.00000    0.04142    0.06750 =
         0.03264    0.03141    0.02080    0.03233
AFIX  43
H87   2    0.481568    1.028274    0.094845    11.00000   -1.20000
AFIX   0
C88   1    0.463158    0.974755    0.167441    11.00000    0.03225    0.05455 =
         0.02521    0.02230    0.01182    0.02186
C89   1    0.406258    1.001461    0.169009    11.00000    0.03786    0.06168 =
         0.02462    0.02133    0.01444    0.02779
AFIX  43
H89   2    0.409820    1.047399    0.195844    11.00000   -1.20000
AFIX   0
C90   1    0.344963    0.961425    0.131773    11.00000    0.03560    0.08763 =
         0.03402    0.02983    0.01469    0.02779
AFIX  43
H90   2    0.306770    0.980030    0.133495    11.00000   -1.20000
AFIX   0
C91   1    0.338919    0.894676    0.092163    11.00000    0.03650    0.07768 =
         0.05843    0.02103    0.00258    0.00851
AFIX  43
H91   2    0.296710    0.866910    0.067752    11.00000   -1.20000
AFIX   0
C92   1    0.394906    0.868849    0.088494    11.00000    0.05166    0.06375 =
         0.06903    0.01453    0.00086    0.01607
AFIX  43
H92   2    0.391370    0.823467    0.059857    11.00000   -1.20000
AFIX   0
C93   1    0.456040    0.908289    0.126022    11.00000    0.03925    0.05784 =
         0.04868    0.01707    0.00735    0.02369
AFIX  43
H93   2    0.493997    0.889383    0.123339    11.00000   -1.20000
AFIX   0
C94   1    0.147780    0.427733    0.311718    11.00000    0.04902    0.03805 =
         0.02846    0.01536    0.02186    0.01312
AFIX  66
C95   1    0.078709    0.258265    0.382654    11.00000    0.03624    0.03378 =
         0.03220    0.02119    0.02368    0.02152
C96   1    0.097393    0.256170    0.444161    11.00000    0.04280    0.04652 =
         0.03777    0.02865    0.02135    0.02526
AFIX  43
H96   2    0.121738    0.295283    0.481709    11.00000   -1.20000
AFIX  65
C97   1    0.080455    0.196845    0.450730    11.00000    0.04692    0.05965 =
         0.05513    0.04673    0.02435    0.02742
AFIX  43
H97   2    0.093225    0.195413    0.492767    11.00000   -1.20000
AFIX  65
C98   1    0.044834    0.139615    0.395792    11.00000    0.04604    0.04733 =
         0.07266    0.04495    0.03010    0.02513
AFIX  43
H98   2    0.033258    0.099070    0.400282    11.00000   -1.20000
AFIX  65
C99   1    0.026149    0.141710    0.334285    11.00000    0.04531    0.03487 =
         0.05661    0.02367    0.02603    0.01778
AFIX  43
H99   2    0.001804    0.102596    0.296738    11.00000   -1.20000
AFIX  65
C100  1    0.043087    0.201034    0.327715    11.00000    0.04587    0.03238 =
         0.03516    0.01775    0.02164    0.01727
AFIX  43
H100  2    0.030317    0.202465    0.285678    11.00000   -1.20000
AFIX   0
C101  1    0.014233    0.365818    0.400329    11.00000    0.04631    0.03739 =
         0.01965    0.01688    0.01997    0.02388
C102  1   -0.035152    0.325490    0.408863    11.00000    0.04472    0.03252 =
         0.03684    0.01847    0.02310    0.02002
AFIX  43
H102  2   -0.031030    0.281777    0.404390    11.00000   -1.20000
AFIX   0
C103  1   -0.090808    0.348813    0.423973    11.00000    0.04600    0.04692 =
         0.04989    0.02432    0.02970    0.02229
AFIX  43
H103  2   -0.124605    0.320789    0.429578    11.00000   -1.20000
AFIX   0
C104  1   -0.097370    0.412156    0.430884    11.00000    0.05216    0.05323 =
         0.04487    0.02700    0.03188    0.03480
AFIX  43
H104  2   -0.135460    0.427859    0.441269    11.00000   -1.20000
AFIX   0
C105  1   -0.048327    0.452524    0.422631    11.00000    0.06898    0.04438 =
         0.04535    0.02938    0.03659    0.03909
AFIX  43
H105  2   -0.052641    0.496234    0.427253    11.00000   -1.20000
AFIX   0
C106  1    0.007372    0.429728    0.407598    11.00000    0.05506    0.03996 =
         0.03593    0.02478    0.03086    0.02745
AFIX  43
H106  2    0.041091    0.458043    0.402230    11.00000   -1.20000
AFIX   0
C107  1    0.154741    0.392682    0.446915    11.00000    0.05335    0.03271 =
         0.02311    0.01515    0.01326    0.01799
C108  1    0.218374    0.399958    0.439740    11.00000    0.05556    0.05273 =
         0.03272    0.01984    0.01286    0.00706
AFIX  43
H108  2    0.225909    0.378591    0.397261    11.00000   -1.20000
AFIX   0
C109  1    0.271315    0.438155    0.493971    11.00000    0.06147    0.07578 =
         0.05574    0.03509    0.00237   -0.00562
AFIX  43
H109  2    0.314940    0.442151    0.488903    11.00000   -1.20000
AFIX   0
C110  1    0.259812    0.470349    0.555509    11.00000    0.09775    0.04566 =
         0.03735    0.01629   -0.01125   -0.00399
AFIX  43
H110  2    0.295728    0.497125    0.592635    11.00000   -1.20000
AFIX   0
C111  1    0.196810    0.463883    0.563334    11.00000    0.09758    0.03841 =
         0.02490    0.01023    0.00711    0.02874
AFIX  43
H111  2    0.189411    0.486215    0.605715    11.00000   -1.20000
AFIX   0
C112  1    0.144460    0.425051    0.509756    11.00000    0.07022    0.04063 =
         0.02720    0.01748    0.01515    0.03243
AFIX  43
H112  2    0.101126    0.420213    0.515492    11.00000   -1.20000
AFIX   0
C113  1    0.201573    0.168306    0.191640    11.00000    0.02872    0.03847 =
         0.02425    0.01692    0.01397    0.02371
C114  1    0.262182    0.229945    0.238072    11.00000    0.03219    0.04589 =
         0.02690    0.02059    0.01663    0.02302
AFIX  66
C115  1    0.192640    0.114476    0.219123    11.00000    0.04209    0.03840 =
         0.01691    0.01313    0.01144    0.02394
C116  1    0.242825    0.080715    0.226970    11.00000    0.04995    0.04919 =
         0.03615    0.02304    0.01660    0.03119
AFIX  43
H116  2    0.283935    0.093534    0.219417    11.00000   -1.20000
AFIX  65
C117  1    0.232860    0.028200    0.245869    11.00000    0.07187    0.05325 =
         0.03484    0.02448    0.01356    0.04187
AFIX  43
H117  2    0.267159    0.005127    0.251232    11.00000   -1.20000
AFIX  65
C118  1    0.172710    0.009445    0.256921    11.00000    0.08050    0.04440 =
         0.03332    0.02448    0.02025    0.03177
AFIX  43
H118  2    0.165899   -0.026447    0.269837    11.00000   -1.20000
AFIX  65
C119  1    0.122525    0.043205    0.249074    11.00000    0.06354    0.04450 =
         0.03918    0.02486    0.02339    0.02453
AFIX  43
H119  2    0.081415    0.030386    0.256627    11.00000   -1.20000
AFIX  65
C120  1    0.132489    0.095720    0.230175    11.00000    0.04526    0.04155 =
         0.03057    0.02094    0.01699    0.02372
AFIX  43
H120  2    0.098190    0.118793    0.224812    11.00000   -1.20000
AFIX   0
C121  1    0.200642    0.134128    0.117715    11.00000    0.03291    0.04468 =
         0.02548    0.01887    0.01567    0.02589
C122  1    0.179083    0.065691    0.082763    11.00000    0.04104    0.05096 =
         0.02703    0.01803    0.01802    0.02457
AFIX  43
H122  2    0.164693    0.039602    0.104586    11.00000   -1.20000
AFIX   0
C123  1    0.178118    0.034343    0.016017    11.00000    0.04903    0.04945 =
         0.02680    0.00879    0.01561    0.02075
AFIX  43
H123  2    0.162994   -0.012691   -0.007166    11.00000   -1.20000
AFIX   0
C124  1    0.198936    0.071190   -0.016302    11.00000    0.05025    0.06612 =
         0.02281    0.01437    0.01872    0.03017
AFIX  43
H124  2    0.198861    0.049709   -0.061579    11.00000   -1.20000
AFIX   0
C125  1    0.219820    0.139125    0.017137    11.00000    0.05031    0.06147 =
         0.03161    0.02900    0.02439    0.03436
AFIX  43
H125  2    0.234013    0.164727   -0.005212    11.00000   -1.20000
AFIX   0
C126  1    0.220416    0.170985    0.083656    11.00000    0.03875    0.05006 =
         0.02729    0.02059    0.01637    0.02841
AFIX  43
H126  2    0.234391    0.218192    0.106067    11.00000   -1.20000
AFIX   0
C127  1    0.322850    0.236077    0.211143    11.00000    0.02980    0.07076 =
         0.02868    0.02983    0.01520    0.02321
C128  1    0.357094    0.299400    0.225950    11.00000    0.04225    0.08438 =
         0.05854    0.04801    0.02570    0.02381
AFIX  43
H128  2    0.341004    0.337388    0.249452    11.00000   -1.20000
AFIX   0
C129  1    0.415399    0.308021    0.206559    11.00000    0.04492    0.12202 =
         0.08948    0.07821    0.02908    0.01899
AFIX  43
H129  2    0.438271    0.351709    0.216470    11.00000   -1.20000
AFIX   0
C130  1    0.439645    0.253134    0.173082    11.00000    0.04256    0.15929 =
         0.06661    0.08019    0.03757    0.04820
AFIX  43
H130  2    0.479645    0.258985    0.160803    11.00000   -1.20000
AFIX   0
C131  1    0.405391    0.189756    0.157593    11.00000    0.04392    0.13148 =
         0.03958    0.05030    0.02592    0.05215
AFIX  43
H131  2    0.421253    0.151769    0.133677    11.00000   -1.20000
AFIX   0
C132  1    0.347600    0.181494    0.177012    11.00000    0.04170    0.08959 =
         0.02951    0.03293    0.01968    0.03790
AFIX  43
H132  2    0.324698    0.137705    0.166714    11.00000   -1.20000
AFIX   0
C133  1    0.283587    0.232359    0.308589    11.00000    0.03156    0.04756 =
         0.02668    0.01920    0.01261    0.01742
C134  1    0.238488    0.238681    0.346819    11.00000    0.03281    0.05449 =
         0.02791    0.01977    0.01325    0.02032
AFIX  43
H134  2    0.195178    0.242495    0.329729    11.00000   -1.20000
AFIX   0
C135  1    0.255920    0.239493    0.409632    11.00000    0.04120    0.07001 =
         0.02734    0.02506    0.02028    0.02641
AFIX  43
H135  2    0.224548    0.243848    0.435122    11.00000   -1.20000
AFIX   0
C136  1    0.318431    0.234017    0.435089    11.00000    0.04454    0.07254 =
         0.02579    0.02717    0.01296    0.02455
AFIX  43
H136  2    0.330339    0.234399    0.477985    11.00000   -1.20000
AFIX   0
C137  1    0.363668    0.227967    0.397736    11.00000    0.04067    0.09203 =
         0.03576    0.03763    0.01365    0.03094
AFIX  43
H137  2    0.407005    0.224431    0.415113    11.00000   -1.20000
AFIX   0
C138  1    0.346192    0.227017    0.334877    11.00000    0.03588    0.08233 =
         0.03242    0.03271    0.01790    0.02579
AFIX  43
H138  2    0.377746    0.222630    0.309586    11.00000   -1.20000
AFIX   0
C139  1    0.114521    0.306848    0.110233    11.00000    0.03738    0.02909 =
         0.01986    0.01454    0.01735    0.01789
C140  1    0.140032    0.358491    0.093938    11.00000    0.04371    0.03310 =
         0.02645    0.01670    0.02250    0.01745
C141  1    0.095799    0.374194    0.049573    11.00000    0.05621    0.03199 =
         0.02883    0.01924    0.02754    0.02209
AFIX  43
H141  2    0.111540    0.408240    0.036901    11.00000   -1.20000
AFIX   0
C142  1    0.030948    0.342200    0.024036    11.00000    0.05001    0.04103 =
         0.02105    0.02047    0.02255    0.02825
C143  1    0.006099    0.293938    0.043431    11.00000    0.03652    0.04000 =
         0.02280    0.01784    0.01872    0.02288
AFIX  43
H143  2   -0.039337    0.273097    0.027166    11.00000   -1.20000
AFIX   0
C144  1    0.047875    0.276024    0.086840    11.00000    0.03885    0.02770 =
         0.01914    0.01344    0.02046    0.01883
C145  1    0.017223    0.221483    0.102474    11.00000    0.03047    0.03135 =
         0.01603    0.01288    0.00959    0.01322
C146  1    0.034935    0.159947    0.079742    11.00000    0.02983    0.03391 =
         0.01984    0.01430    0.01220    0.01484
AFIX  43
H146  2    0.068151    0.153338    0.056402    11.00000   -1.20000
AFIX   0
C147  1    0.003963    0.107763    0.091160    11.00000    0.03189    0.03070 =
         0.02426    0.01344    0.00949    0.01315
C148  1   -0.047465    0.115835    0.121171    11.00000    0.03489    0.02988 =
         0.02511    0.01448    0.01134    0.00812
AFIX  43
H148  2   -0.069322    0.079137    0.126798    11.00000   -1.20000
AFIX   0
C149  1   -0.068313    0.176824    0.143589    11.00000    0.02853    0.03764 =
         0.01936    0.01310    0.01102    0.01028
C150  1   -0.032933    0.230072    0.135978    11.00000    0.03469    0.02950 =
         0.01948    0.01277    0.01314    0.01641
C151  1    0.212709    0.396031    0.119985    11.00000    0.05138    0.03904 =
         0.03528    0.02160    0.02253    0.01038
C152  1    0.233357    0.428864    0.195664    11.00000    0.05697    0.05000 =
         0.04019    0.02045    0.01668    0.00357
AFIX 137
H15A  2    0.231294    0.394224    0.212684    11.00000   -1.50000
H15B  2    0.203512    0.458208    0.211936    11.00000   -1.50000
H15C  2    0.278502    0.455213    0.210893    11.00000   -1.50000
AFIX   0
C153  1    0.223815    0.453325    0.097562    11.00000    0.06610    0.06360 =
         0.05840    0.04079    0.02536    0.00529
AFIX 137
H15D  2    0.194565    0.483875    0.112564    11.00000   -1.50000
H15E  2    0.214178    0.434716    0.049138    11.00000   -1.50000
H15F  2    0.269751    0.477746    0.116753    11.00000   -1.50000
AFIX   0
C154  1    0.257740    0.348844    0.093705    11.00000    0.04398    0.05636 =
         0.06110    0.01747    0.03127    0.00776
AFIX 137
H15G  2    0.303293    0.374137    0.108547    11.00000   -1.50000
H15H  2    0.243957    0.328044    0.045191    11.00000   -1.50000
H15I  2    0.254865    0.314071    0.110515    11.00000   -1.50000
AFIX   0
C155  1    0.010397    0.400390   -0.044483    11.00000    0.07958    0.06760 =
         0.04532    0.04679    0.03539    0.04258
AFIX 137
H15J  2    0.024806    0.444394   -0.007087    11.00000   -1.50000
H15K  2   -0.024962    0.401958   -0.078639    11.00000   -1.50000
H15L  2    0.047620    0.388123   -0.062992    11.00000   -1.50000
AFIX   0
C156  1   -0.000403   -0.003325    0.082941    11.00000    0.05270    0.03099 =
         0.04381    0.01993    0.01488    0.01429
AFIX 137
H15M  2    0.002998    0.011970    0.130439    11.00000   -1.50000
H15N  2    0.023111   -0.039790    0.068872    11.00000   -1.50000
H15O  2   -0.046888   -0.019297    0.058225    11.00000   -1.50000
AFIX   0
C157  1   -0.128954    0.182594    0.172107    11.00000    0.03580    0.04005 =
         0.02967    0.01452    0.01893    0.01149
C158  1   -0.160026    0.116147    0.171833    11.00000    0.05061    0.04687 =
         0.04662    0.01779    0.03052    0.00671
AFIX 137
H15P  2   -0.173106    0.081510    0.126401    11.00000   -1.50000
H15Q  2   -0.198904    0.121504    0.189335    11.00000   -1.50000
H15R  2   -0.127893    0.103027    0.199589    11.00000   -1.50000
AFIX   0
C159  1   -0.181606    0.201313    0.128500    11.00000    0.03590    0.07461 =
         0.04756    0.03321    0.01970    0.01990
AFIX 137
H15S  2   -0.191519    0.168560    0.082405    11.00000   -1.50000
H15T  2   -0.164968    0.245857    0.131391    11.00000   -1.50000
H15U  2   -0.221783    0.201414    0.143998    11.00000   -1.50000
AFIX   0
C160  1   -0.111789    0.234027    0.243802    11.00000    0.04782    0.04480 =
         0.03311    0.01772    0.02539    0.01483
AFIX 137
H16A  2   -0.152265    0.239453    0.258412    11.00000   -1.50000
H16B  2   -0.089339    0.276953    0.247071    11.00000   -1.50000
H16C  2   -0.082733    0.218724    0.271990    11.00000   -1.50000
AFIX   0
C161  1   -0.034176    0.451613    0.178014    11.00000    0.04693    0.03343 =
         0.02853    0.02066    0.02546    0.02929
C162  1   -0.068668    0.451338    0.237059    11.00000    0.05406    0.04058 =
         0.03155    0.02530    0.02962    0.03374
C163  1    0.008068    0.519571    0.193853    11.00000    0.05290    0.03559 =
         0.02419    0.01930    0.02062    0.02263
C164  1   -0.018013    0.577289    0.210386    11.00000    0.05505    0.03946 =
         0.02649    0.02114    0.01964    0.02669
AFIX  43
H164  2   -0.062657    0.574506    0.212320    11.00000   -1.20000
AFIX   0
C165  1    0.020488    0.638334    0.223941    11.00000    0.07671    0.03460 =
         0.03426    0.01700    0.02170    0.02795
AFIX  43
H165  2    0.002002    0.677026    0.235006    11.00000   -1.20000
AFIX   0
C166  1    0.085422    0.643601    0.221556    11.00000    0.07111    0.03557 =
         0.05046    0.01947    0.02144    0.01153
AFIX  43
H166  2    0.112136    0.685716    0.231864    11.00000   -1.20000
AFIX   0
C167  1    0.111011    0.586253    0.203823    11.00000    0.05647    0.04637 =
         0.05991    0.02413    0.02722    0.01627
AFIX  43
H167  2    0.155411    0.589062    0.201049    11.00000   -1.20000
AFIX   0
C168  1    0.072752    0.525003    0.190116    11.00000    0.05082    0.03790 =
         0.03751    0.01899    0.02209    0.02015
AFIX  43
H168  2    0.091154    0.486273    0.178007    11.00000   -1.20000
AFIX   0
C169  1   -0.082558    0.423827    0.108778    11.00000    0.04331    0.03957 =
         0.03000    0.02165    0.02353    0.02738
C170  1   -0.125186    0.361847    0.083476    11.00000    0.04255    0.04478 =
         0.04597    0.02718    0.01412    0.02035
AFIX  43
H170  2   -0.124258    0.336434    0.109228    11.00000   -1.20000
AFIX   0
C171  1   -0.169061    0.336472    0.021261    11.00000    0.04683    0.05079 =
         0.05289    0.02289    0.00942    0.01755
AFIX  43
H171  2   -0.197217    0.293710    0.004706    11.00000   -1.20000
AFIX   0
C172  1   -0.172148    0.372736   -0.016699    11.00000    0.05988    0.06585 =
         0.03571    0.02286    0.01146    0.02995
AFIX  43
H172  2   -0.202931    0.355829   -0.058805    11.00000   -1.20000
AFIX   0
C173  1   -0.129766    0.434014    0.007496    11.00000    0.06745    0.05865 =
         0.02929    0.02597    0.02224    0.03497
AFIX  43
H173  2   -0.131160    0.459279   -0.018411    11.00000   -1.20000
AFIX   0
C174  1   -0.085006    0.459255    0.069383    11.00000    0.05861    0.04128 =
         0.02625    0.01945    0.02364    0.02789
AFIX  43
H174  2   -0.055741    0.501238    0.084922    11.00000   -1.20000
AFIX  66
C175  1   -0.041940    0.516487    0.301021    11.00000    0.08391    0.03664 =
         0.03423    0.02641    0.04258    0.03752
C176  1    0.024818    0.532675    0.332719    11.00000    0.08344    0.03648 =
         0.03235    0.02060    0.03026    0.02852
AFIX  43
H176  2    0.052740    0.503590    0.315519    11.00000   -1.20000
AFIX  65
C177  1    0.050720    0.591419    0.389584    11.00000    0.11498    0.04463 =
         0.03169    0.02094    0.02394    0.02425
AFIX  43
H177  2    0.096346    0.602482    0.411248    11.00000   -1.20000
AFIX  65
C178  1    0.009866    0.633975    0.414751    11.00000    0.17408    0.04120 =
         0.03192    0.02042    0.04419    0.04974
AFIX  43
H178  2    0.027569    0.674124    0.453615    11.00000   -1.20000
AFIX  65
C179  1   -0.056892    0.617788    0.383053    11.00000    0.16447    0.06130 =
         0.04575    0.03642    0.06871    0.07503
AFIX  43
H179  2   -0.084814    0.646873    0.400253    11.00000   -1.20000
AFIX  65
C180  1   -0.082795    0.559044    0.326188    11.00000    0.10760    0.05284 =
         0.04345    0.03349    0.05317    0.05435
AFIX  43
H180  2   -0.128421    0.547981    0.304524    11.00000   -1.20000
AFIX   0
O1    3    0.521894    0.804227    0.244192    11.00000    0.03884    0.06331 =
         0.05167    0.02589    0.01149    0.00567
O2    3    0.707507    0.758004    0.227911    11.00000    0.02955    0.03522 =
         0.02907    0.01867    0.01318    0.01702
O3    3    0.794972    0.850670    0.263133    11.00000    0.02897    0.02969 =
         0.02435    0.01593    0.01308    0.01786
O4    3    0.701198    0.825581    0.163178    11.00000    0.03592    0.03973 =
         0.02014    0.01845    0.01344    0.02171
O5    3    0.609467    0.964663    0.018256    11.00000    0.06405    0.06520 =
         0.03462    0.03565    0.00866    0.03041
O6    3    0.939266    0.988167    0.264198    11.00000    0.02791    0.03890 =
         0.07501    0.01538    0.02034    0.01661
O7    3    0.593176    1.036906    0.319665    11.00000    0.03008    0.04776 =
         0.02012    0.01815    0.01088    0.02592
O8    3    0.575414    0.971885    0.205919    11.00000    0.02885    0.04348 =
         0.02390    0.01824    0.01292    0.02347
O9    3    0.690292    1.036518    0.273784    11.00000    0.02819    0.03833 =
         0.02724    0.01987    0.01324    0.02021
O10   3    0.180006    0.480536    0.335931    11.00000    0.08232    0.03870 =
         0.05072    0.01336    0.02950    0.00073
O11   3    0.144304    0.199013    0.196337    11.00000    0.02754    0.03290 =
         0.02395    0.01646    0.01379    0.01850
O12   3    0.235535    0.289756    0.245813    11.00000    0.02868    0.03673 =
         0.03033    0.01671    0.01201    0.01485
O13   3    0.158714    0.284112    0.146804    11.00000    0.03460    0.03562 =
         0.02348    0.01889    0.01690    0.01941
O14   3   -0.013128    0.352242   -0.022409    11.00000    0.06062    0.05436 =
         0.03447    0.03426    0.02637    0.03535
O15   3    0.028060    0.050700    0.070266    11.00000    0.04427    0.02934 =
         0.04115    0.01842    0.02015    0.01691
O16   3    0.011244    0.406907    0.176892    11.00000    0.04393    0.03415 =
         0.02952    0.02198    0.02474    0.02664
O17   3   -0.046022    0.398833    0.253828    11.00000    0.04741    0.03556 =
         0.02819    0.02251    0.02611    0.02828
O18   3   -0.048845    0.292579    0.160544    11.00000    0.03440    0.03317 =
         0.02547    0.01696    0.01678    0.01928
P1    4    0.663175    0.914754    0.408637    11.00000    0.03071    0.04282 =
         0.02184    0.01967    0.01462    0.02279
P2    4    0.715566    0.836147    0.240845    11.00000    0.02810    0.03215 =
         0.01917    0.01600    0.01200    0.01664
P3    4    0.628433    0.983981    0.273089    11.00000    0.02605    0.03999 =
         0.02104    0.01820    0.01159    0.02023
P4    4    0.087120    0.338592    0.374677    11.00000    0.03759    0.02868 =
         0.02080    0.01404    0.01701    0.01785
P5    4    0.004588    0.359905    0.216204    11.00000    0.03772    0.02850 =
         0.02163    0.01560    0.01882    0.01997
P6    4    0.156507    0.278473    0.216771    11.00000    0.02824    0.03082 =
         0.01952    0.01416    0.01292    0.01470
RH1   5    0.656131    0.900667    0.300209    11.00000    0.02663    0.03804 =
         0.02029    0.01802    0.01278    0.01886
RH2   5    0.093304    0.340364    0.273920    11.00000    0.03381    0.02724 =
         0.01958    0.01313    0.01563    0.01581
O20   3    0.187939    0.775170    0.358145    10.50000    0.07852
C192  1    0.129945    0.851774    0.339222    10.50000    0.07193
AFIX  33
H19D  2    0.094177    0.875385    0.348422    10.50000   -1.50000
H19E  2    0.120903    0.824905    0.291473    10.50000   -1.50000
H19F  2    0.171626    0.884335    0.354416    10.50000   -1.50000
AFIX   0
C191  1    0.134792    0.806407    0.375377    10.50000    0.08991
AFIX  23
H19G  2    0.144460    0.832555    0.423839    10.50000   -1.20000
H19H  2    0.093317    0.772738    0.360490    10.50000   -1.20000
AFIX   0
C193  1    0.191821    0.728889    0.388415    10.50000    0.08026
AFIX  23
H19I  2    0.150268    0.694860    0.370920    10.50000   -1.20000
H19J  2    0.199580    0.752598    0.437000    10.50000   -1.20000
AFIX   0
C194  1    0.248946    0.696046    0.371717    10.50000    0.14885
AFIX  33
H19K  2    0.253129    0.663517    0.391183    10.50000   -1.50000
H19L  2    0.289760    0.730234    0.389675    10.50000   -1.50000
H19M  2    0.240814    0.673193    0.323516    10.50000   -1.50000
AFIX   0
H1    2    0.714239    0.949760    0.331577    11.00000    0.05875
H2    2    0.050167    0.278149    0.248017    11.00000    0.05329
HKLF 4 1 1 0 0 0 1 0 0 0 1
REM  AX0246_multiscan_t in P-1
REM R1 =  0.0532 for  32017 Fo > 4sig(Fo)  and  0.0779 for all  43155 data
REM   1866 parameters refined using     55 restraints
END
WGHT      0.0834      5.5128
REM Highest difference peak  1.427,  deepest hole -0.992,  1-sigma level  0.083
Q1    1   0.1413  0.8285  0.2428  11.00000  0.05    1.43
Q2    1   0.1270  0.8353  0.3551  11.00000  0.05    1.24
Q3    1   0.1792  0.8014  0.3480  11.00000  0.05    1.20
Q4    1   0.6174  0.8622  0.2827  11.00000  0.05    1.16
Q5    1   0.1642  0.8589  0.3291  11.00000  0.05    1.04
Q6    1   0.1381  0.8089  0.1272  11.00000  0.05    1.00
Q7    1   0.1316  0.3786  0.2911  11.00000  0.05    0.98
Q8    1  -0.2321  0.4219  0.2628  11.00000  0.05    0.93
Q9    1  -0.2570  0.3478  0.1832  11.00000  0.05    0.86
Q10   1   0.2119  0.7120  0.4014  11.00000  0.05    0.85
;
