# Supplementary material for: Carbon­yl{3,3′-di-tert-butyl-5,5′-dimeth­oxy-2,2′-bis­[(4,4,5,5-tetra­methyl-1,3,2-dioxaphospho­lan-2-yl)­oxy]biphenyl-κ2 P,P′}hydrido(triphenyl­phosphane-κP)rhodium(I) diethyl ether tris­olvate
Source: Acta Crystallogr Sect E Struct Rep Online. 2012 Dec 5;69(Pt 1):m14. doi: 10.1107/S1600536812049124 (PMC3588287; doi:10.1107/S1600536812049124)
Supplement: Supplementary file 2 [file e-69-00m14-Isup2.hkl]

# 
# h,k,l, Fc-squared, Fo-squared, sigma(Fo-squared) and status flag 
# 
data_I
_shelx_title ' AX0246_multiscan_t in P-1' 
_shelx_refln_list_code          4 
_shelx_F_calc_maximum     1134.58 
_exptl_crystal_F_000      3720.00 
_reflns_d_resolution_high  0.7696 
 
loop_ 
 _symmetry_equiv_pos_as_xyz 
 'x, y, z' 
 '-x, -y, -z' 
 
_cell_length_a    21.1611 
_cell_length_b    22.1298 
_cell_length_c    22.6020 
_cell_angle_alpha 112.345 
_cell_angle_beta  101.135 
_cell_angle_gamma  96.757 
 
_shelx_F_squared_multiplier     1.000 
 
loop_ 
 _refln_index_h 
 _refln_index_k 
 _refln_index_l 
 _refln_F_squared_calc 
 _refln_F_squared_meas 
 _refln_F_squared_sigma 
 _refln_observed_status 
   2   0   0      330.36      613.28     43.21 o 
   3   0   0      770.52       81.42     18.60 o 
   4   0   0     1095.16     3173.69     59.32 o 
   5   0   0    25167.66    31666.16    220.52 o 
   6   0   0        5.52        9.34     21.70 o 
   7   0   0     2525.11     1605.42     41.99 o 
   8   0   0     1802.32     1781.02     53.52 o 
   9   0   0    11958.67    10605.42    110.79 o 
  10   0   0     2230.27     2586.04     62.05 o 
  11   0   0     2848.58     2421.96     60.01 o 
  12   0   0     9665.17     9249.28    100.07 o 
  13   0   0      136.06      235.04     39.47 o 
  14   0   0      320.38      250.42     46.07 o 
  15   0   0       79.80       88.91     45.94 o 
  16   0   0     4974.01     5238.46     98.06 o 
  17   0   0      791.99      692.10     60.35 o 
  18   0   0     1607.13     1568.04     68.75 o 
  19   0   0     2278.40     2247.06     75.96 o 
  20   0   0     1336.53     1330.80     70.06 o 
  21   0   0     5318.11     5597.30    172.83 o 
  22   0   0      134.63      225.33     64.64 o 
  23   0   0      805.13      847.93     70.95 o 
  24   0   0     1067.52     1128.10    103.32 o 
  25   0   0       14.68      143.34     74.43 o 
  26   0   0       18.97      207.16     77.50 o 
 -26   1   0      963.24     1074.10     88.70 o 
 -25   1   0       47.22      146.10     72.34 o 
 -24   1   0     1185.23     1290.28     75.55 o 
 -23   1   0       29.13      116.41     62.63 o 
 -22   1   0      161.82      186.53     62.95 o 
 -21   1   0      808.88      906.74     69.80 o 
 -20   1   0     2421.47     2232.56     76.86 o 
 -19   1   0     3828.92     4332.77    123.91 o 
 -18   1   0      159.06      148.33     52.06 o 
 -17   1   0      257.63      280.34     54.40 o 
 -16   1   0       57.90      135.95     47.77 o 
 -15   1   0    32821.97    32607.81    226.33 o 
 -14   1   0     4850.12     4651.66     81.10 o 
 -13   1   0      379.83      227.80     35.84 o 
 -12   1   0     1171.41     1173.22     49.97 o 
 -11   1   0    12045.99    11708.68    107.82 o 
 -10   1   0     2665.55     2600.26     54.17 o 
  -9   1   0     1697.67     1966.39     42.62 o 
  -8   1   0    18104.35    18356.52    140.66 o 
  -7   1   0     7861.86     8413.16     75.95 o 
  -6   1   0    31126.49    36344.88    222.65 o 
  -5   1   0    41151.94    49169.48    419.61 o 
  -4   1   0     6624.51     5711.02     91.55 o 
  -3   1   0     3588.35     2422.70     30.75 o 
   1   1   0  1287269.75   966232.38   6613.65 o 
   2   1   0     3914.92     7501.04    338.73 o 
   3   1   0     1152.68      815.20     25.44 o 
   4   1   0   108549.21   127404.63    619.66 o 
   5   1   0       34.75      340.56     54.95 o 
   6   1   0     8865.61     9429.31    110.93 o 
   7   1   0      287.28      226.07     27.85 o 
   8   1   0     1494.84     1619.40     46.39 o 
   9   1   0       10.85       36.08     28.96 o 
  10   1   0     8373.16     8662.89     87.52 o 
  11   1   0       12.56       34.33     31.90 o 
  12   1   0     8875.94     8728.66     95.40 o 
  13   1   0    16625.77    16241.61    142.20 o 
  14   1   0     6703.61     6457.08     90.68 o 
  15   1   0      966.41     1086.22     56.27 o 
  16   1   0       22.23       51.37     49.25 o 
  17   1   0     4683.78     4474.73     90.36 o 
  18   1   0       18.62       66.98     53.76 o 
  19   1   0       18.24      142.49     54.33 o 
  20   1   0     1151.33     1168.96     71.24 o 
  21   1   0      332.23      383.78     62.77 o 
  22   1   0     3159.97     3298.65    116.31 o 
  23   1   0        0.38       89.52     65.06 o 
  24   1   0       47.48      167.01     68.25 o 
  25   1   0      412.52      520.36     87.11 o 
  26   1   0       33.41       27.76     87.07 o 
 -26   2   0       77.65      223.74     76.26 o 
 -25   2   0     1783.58     2144.22    123.04 o 
 -24   2   0       74.99      119.91     64.68 o 
 -23   2   0     2326.44     2374.64     92.43 o 
 -22   2   0      897.21      945.82     69.76 o 
 -21   2   0      302.11      206.13     61.67 o 
 -20   2   0     2125.53     1987.44     77.49 o 
 -19   2   0      919.06      927.55     63.89 o 
 -18   2   0      421.24      444.45     53.46 o 
 -17   2   0       13.91       23.78     49.72 o 
 -16   2   0     2070.66     2090.19     65.70 o 
 -15   2   0     5046.64     4960.42     88.45 o 
 -14   2   0    15917.18    15418.66    172.33 o 
 -13   2   0     8260.59     7530.60     95.50 o 
 -12   2   0      729.37      826.43     45.40 o 
 -11   2   0       14.38       29.40     31.62 o 
 -10   2   0      260.03      179.01     30.79 o 
  -9   2   0     1624.99     1248.68     60.11 o 
  -8   2   0     2106.41     1840.65     46.69 o 
  -7   2   0    18158.23    18610.20    157.52 o 
  -6   2   0    71650.90    72886.14    487.75 o 
  -5   2   0      591.33      528.78     29.98 o 
  -4   2   0    19302.93    29898.21    394.58 o 
  -3   2   0     6891.46     7127.07     87.15 o 
  -2   2   0     8559.38     8656.22     56.50 o 
   0   2   0     1024.32      565.16     19.82 o 
   1   2   0     9273.92    21406.94    592.46 o 
   3   2   0     8256.59    10219.54     56.71 o 
   4   2   0    27702.86    30307.42    229.80 o 
   5   2   0    21242.26    18247.98    195.78 o 
   6   2   0      197.38      716.46     47.81 o 
   7   2   0    25988.89    25005.94    159.65 o 
   8   2   0     6277.06     6181.75     87.98 o 
   9   2   0      945.34      589.75     35.96 o 
  10   2   0     2761.83     2628.12     64.54 o 
  11   2   0      981.82      938.17     41.53 o 
  12   2   0     5698.86     5130.46     80.22 o 
  13   2   0      336.98      420.70     43.73 o 
  14   2   0     9427.25     9132.69    103.92 o 
  15   2   0     3319.80     3403.24     79.43 o 
  16   2   0     3203.68     3161.69    105.74 o 
  17   2   0     1614.29     1659.68     67.81 o 
  18   2   0     1058.72      834.44     58.29 o 
  19   2   0      395.38      453.78     57.08 o 
  20   2   0      185.35      149.74     57.60 o 
  21   2   0      730.90      767.17     67.57 o 
  22   2   0       23.56      157.55     66.89 o 
  23   2   0     1865.94     1895.14    119.88 o 
  24   2   0        3.43      118.45     67.05 o 
  25   2   0       70.24      216.67     87.81 o 
 -26   3   0     1543.50     2151.68    156.31 o 
 -25   3   0        3.76      126.65     70.51 o 
 -24   3   0     2284.95     2572.50    112.45 o 
 -23   3   0       20.75       58.65     60.24 o 
 -22   3   0     1637.40     1563.87    102.84 o 
 -21   3   0     4320.03     4456.86    108.18 o 
 -20   3   0      300.78      313.19     54.83 o 
 -19   3   0     4914.11     4804.54    101.42 o 
 -18   3   0      513.42      352.63     56.20 o 
 -17   3   0       34.53       14.53     48.93 o 
 -16   3   0     1018.66      992.48     56.42 o 
 -15   3   0     2473.88     2264.35     63.45 o 
 -14   3   0    10335.53     9353.99    104.13 o 
 -13   3   0     9150.46     8239.37     96.00 o 
 -12   3   0    42417.03    41825.94    345.76 o 
 -11   3   0    13238.81    14196.19    138.39 o 
 -10   3   0     7393.96     6616.42     75.36 o 
  -9   3   0     4013.19     4173.89     64.47 o 
  -8   3   0     1943.24     2496.21     63.37 o 
  -7   3   0     1443.26     1170.23     34.81 o 
  -6   3   0    12800.84    13723.83    146.79 o 
  -5   3   0    33555.52    38272.00    278.39 o 
  -4   3   0        8.29       10.54     41.08 o 
  -3   3   0    39756.44    29966.51     91.40 o 
  -2   3   0    11813.43    12536.90     60.35 o 
  -1   3   0     3017.68     2775.74     31.28 o 
   0   3   0     7752.11     2714.74     58.08 o 
   1   3   0    10076.52     7360.04     88.87 o 
   2   3   0     5078.08     2889.26     34.07 o 
   3   3   0    30745.09    48719.00    472.85 o 
   4   3   0     2549.18     1721.00     51.22 o 
   5   3   0     3540.19     3410.18     45.85 o 
   6   3   0    39585.82    43211.43    241.89 o 
   7   3   0      485.37      799.16     52.10 o 
   8   3   0    10670.74    10095.55    118.08 o 
   9   3   0     9045.36     9859.17     90.32 o 
  10   3   0     1804.78     1921.92     52.58 o 
  11   3   0     5795.01     4788.62     74.42 o 
  12   3   0      125.91       51.31     36.62 o 
  13   3   0     4725.27     4720.87     82.60 o 
  14   3   0      508.97      632.36     49.21 o 
  15   3   0     8984.54     8838.77    103.34 o 
  16   3   0       87.05      232.00     50.80 o 
  17   3   0       74.52      102.28     49.23 o 
  18   3   0     1493.84     1404.81     63.23 o 
  19   3   0      846.57      800.24     61.70 o 
  20   3   0     1281.84     1488.42     76.61 o 
  21   3   0        8.96       34.25     63.22 o 
  22   3   0     1070.95     1230.67     78.27 o 
  23   3   0      160.21      320.90     70.95 o 
  24   3   0      776.72      830.53     82.03 o 
  25   3   0        0.18       56.63     76.59 o 
 -26   4   0      108.78      309.08     81.97 o 
 -25   4   0      951.26      976.91     82.15 o 
 -24   4   0       20.82      154.44     66.27 o 
 -23   4   0     1840.16     1625.15     79.13 o 
 -22   4   0      145.53      136.21     55.81 o 
 -21   4   0      446.50      746.23     61.47 o 
 -20   4   0    10995.52    11301.27    136.27 o 
 -19   4   0     1242.26     1257.12     66.30 o 
 -18   4   0     2027.49     1831.84     71.25 o 
 -17   4   0     1182.66     1291.89     62.55 o 
 -16   4   0     2221.50     2052.39     69.05 o 
 -15   4   0     1306.12     1086.81     53.55 o 
 -14   4   0       79.41       81.58     38.39 o 
 -13   4   0    13439.87    13047.94    132.24 o 
 -12   4   0       95.29      122.26     35.37 o 
 -11   4   0    28141.84    29734.63    215.98 o 
 -10   4   0    12211.36    13414.72    109.63 o 
  -9   4   0    21990.55    21574.48    178.94 o 
  -8   4   0    15625.90    14952.64    143.88 o 
  -7   4   0    10361.45    10811.18     89.34 o 
  -6   4   0      117.66       29.79     27.43 o 
  -5   4   0    12229.83    13945.34    106.47 o 
  -4   4   0     7369.57     6935.97     63.62 o 
  -3   4   0      198.65      183.38     40.37 o 
  -2   4   0    25480.08    36783.39    443.33 o 
  -1   4   0     3580.23     2701.75     69.10 o 
   0   4   0     1834.64     2553.33     60.42 o 
   1   4   0    77712.22    92264.52    500.83 o 
   2   4   0    22317.13    28405.56    185.13 o 
   3   4   0    42334.20    43445.03    387.79 o 
   4   4   0     2543.19     1712.71     44.60 o 
   5   4   0     5811.18     7316.98     55.64 o 
   6   4   0     7542.20     7715.12     64.55 o 
   7   4   0    18615.82    17424.45    132.65 o 
   8   4   0     4117.85     3903.22     56.39 o 
   9   4   0    10410.10    11209.93     93.93 o 
  10   4   0     7248.69     7638.53     85.69 o 
  11   4   0     1131.56     1029.30     42.42 o 
  12   4   0     9351.09     8461.13     95.34 o 
  13   4   0       90.46      149.00     40.48 o 
  14   4   0      655.37      601.92     47.54 o 
  15   4   0     1905.46     1775.46     60.08 o 
  16   4   0     6543.89     6436.13    111.07 o 
  17   4   0      346.88      251.64     49.76 o 
  18   4   0      290.74      344.39     53.07 o 
  19   4   0     1965.74     1941.60     90.98 o 
  20   4   0      108.00       61.28     60.47 o 
  21   4   0      869.19      905.70     74.95 o 
  22   4   0        0.12       81.75     65.88 o 
  23   4   0      823.90     1014.60     86.75 o 
  24   4   0      840.39     1154.51    120.71 o 
  25   4   0      181.00      291.99     90.23 o 
 -26   5   0     1743.40     2012.84    102.63 o 
 -25   5   0       47.58      311.47     76.82 o 
 -24   5   0      709.73      807.99     78.72 o 
 -23   5   0     1012.10      846.69     64.84 o 
 -22   5   0     1079.51     1085.91     76.71 o 
 -21   5   0      173.97      138.42     56.17 o 
 -20   5   0     2845.41     2852.43     80.78 o 
 -19   5   0     8902.75     8772.74    118.20 o 
 -18   5   0       99.91       84.12     48.80 o 
 -17   5   0     2210.58     2340.52     70.21 o 
 -16   5   0     1990.92     1958.27     63.81 o 
 -15   5   0     3914.32     3498.69     68.33 o 
 -14   5   0      111.84      130.16     36.35 o 
 -13   5   0     1820.23     1822.72     53.14 o 
 -12   5   0    17732.38    17504.64    137.55 o 
 -11   5   0    12120.54    13584.43    136.31 o 
 -10   5   0    11673.93    10686.10    109.81 o 
  -9   5   0       51.76       25.07     34.50 o 
  -8   5   0    29828.85    33123.07    258.02 o 
  -7   5   0    18759.61    19399.46    178.09 o 
  -6   5   0     2704.95     3239.14     55.15 o 
  -5   5   0     6404.34     8205.85     99.42 o 
  -4   5   0    13824.50    16350.11     93.83 o 
  -3   5   0    24004.78    28095.67    215.45 o 
  -2   5   0     1590.60     3067.51     45.53 o 
  -1   5   0    71257.34    82685.17    665.60 o 
   0   5   0    21090.62    24517.67    185.77 o 
   1   5   0     2204.82     3120.23     76.63 o 
   2   5   0     1818.96     1881.56     53.97 o 
   3   5   0      161.79       62.48     22.94 o 
   4   5   0    15956.98    12911.85     86.44 o 
   5   5   0     5052.96     5124.88     82.55 o 
   6   5   0     5548.29     4170.60     77.00 o 
   7   5   0     4309.67     4970.55     78.92 o 
   8   5   0     1629.68     1726.91     52.74 o 
   9   5   0    26845.12    25809.96    193.68 o 
  10   5   0     3585.77     3680.36     74.52 o 
  11   5   0     1245.32     1460.20     45.96 o 
  12   5   0     1313.09     1271.87     49.92 o 
  13   5   0     6377.78     6215.31     90.39 o 
  14   5   0     1434.05     1442.15     55.71 o 
  15   5   0      627.07      663.79     51.22 o 
  16   5   0     4981.92     5240.17     94.18 o 
  17   5   0      198.63      183.94     57.31 o 
  18   5   0     1913.82     1616.86     78.30 o 
  19   5   0       59.47      138.01     64.77 o 
  20   5   0     3113.94     3153.33    102.52 o 
  21   5   0      289.00      466.94     85.96 o 
  22   5   0      437.29      485.24     81.71 o 
  23   5   0       10.54       82.69     75.83 o 
  24   5   0       71.06      124.74     82.01 o 
 -26   6   0     1566.85     1921.91    123.47 o 
 -25   6   0     1257.41     1349.23    128.25 o 
 -24   6   0      608.43      694.89     88.30 o 
 -23   6   0      239.11      333.48     65.97 o 
 -22   6   0     3592.60     3792.40    154.67 o 
 -21   6   0      256.49      152.99     55.90 o 
 -20   6   0     2707.72     2201.00     74.44 o 
 -19   6   0     1693.76     1613.98     65.25 o 
 -18   6   0     3835.42     4030.37     89.24 o 
 -17   6   0      199.76      144.02     51.27 o 
 -16   6   0     1504.75     1530.40     55.94 o 
 -15   6   0     7962.58     7773.29     94.11 o 
 -14   6   0     1585.42     1414.70     51.63 o 
 -13   6   0     1315.01     1042.66     42.58 o 
 -12   6   0     3757.40     3592.96     70.64 o 
 -11   6   0     8908.79     7526.24    104.27 o 
 -10   6   0    15563.38    15367.13    132.02 o 
  -9   6   0     3831.02     3891.20     66.73 o 
  -8   6   0    20075.55    23766.77    196.04 o 
  -7   6   0     1178.15      991.95     43.69 o 
  -6   6   0     7805.31     7924.93     74.77 o 
  -5   6   0     4719.77     4939.79     61.00 o 
  -4   6   0       15.91       59.55     35.35 o 
  -3   6   0     6813.36     6327.77    103.66 o 
  -2   6   0    32593.62    32342.51    221.84 o 
  -1   6   0    17763.81    22049.76    128.23 o 
   0   6   0     1318.04      768.50     30.54 o 
   1   6   0     2593.71     3058.80     54.48 o 
   2   6   0      340.58      808.56     42.03 o 
   3   6   0    18355.65    20672.42    205.57 o 
   4   6   0     9135.34     9501.01     76.21 o 
   5   6   0     2408.24     2219.96     69.20 o 
   6   6   0    18274.20    17444.45    111.38 o 
   7   6   0      602.92      795.74     34.69 o 
   8   6   0      394.14      348.59     31.67 o 
   9   6   0      839.77     1162.94     40.60 o 
  10   6   0    25070.94    24519.95    170.83 o 
  11   6   0      186.21      230.39     37.69 o 
  12   6   0       76.49       87.84     41.55 o 
  13   6   0     2405.66     2139.21     60.27 o 
  14   6   0      396.57      378.78     50.44 o 
  15   6   0      303.11      428.76     53.24 o 
  16   6   0        3.03       32.56     53.76 o 
  17   6   0     1711.53     1499.62     71.24 o 
  18   6   0      177.70      212.27     62.49 o 
  19   6   0      526.73      574.57     78.09 o 
  20   6   0      126.32      101.00     70.03 o 
  21   6   0      485.41      447.37     74.81 o 
  22   6   0      762.67      915.99     94.13 o 
  23   6   0       42.86      157.56     83.52 o 
  24   6   0       15.17      121.21     99.48 o 
 -26   7   0      627.68      815.08     81.20 o 
 -25   7   0     2902.92     3272.33    143.20 o 
 -24   7   0      578.69      768.71     87.78 o 
 -23   7   0     1391.85     1356.89     77.28 o 
 -22   7   0       14.27       22.26     55.62 o 
 -21   7   0     3400.61     3495.81     92.33 o 
 -20   7   0     1070.06     1189.15     63.55 o 
 -19   7   0     2548.16     2630.03     76.68 o 
 -18   7   0     1475.74     1324.55     62.98 o 
 -17   7   0      163.56      124.63     45.99 o 
 -16   7   0        2.20       10.66     42.52 o 
 -15   7   0     2266.41     2354.57     62.23 o 
 -14   7   0    13420.92    13824.86    118.93 o 
 -13   7   0      401.35      442.78     42.77 o 
 -12   7   0     9120.31     9003.44    114.71 o 
 -11   7   0        2.98       40.48     37.87 o 
 -10   7   0    11228.44    10338.05    105.27 o 
  -9   7   0    18366.50    16372.85    161.15 o 
  -8   7   0     5884.83     5735.10     94.59 o 
  -7   7   0     4113.45     4936.94     77.14 o 
  -6   7   0      740.06      669.37     32.81 o 
  -5   7   0    21605.21    22137.76    169.03 o 
  -4   7   0     9271.07     9769.04     77.71 o 
  -3   7   0       58.10       34.03     26.70 o 
  -2   7   0     4824.46     3737.71     71.73 o 
  -1   7   0    11227.59    12673.72    112.12 o 
   0   7   0     5984.63     3897.50     63.58 o 
   1   7   0     6961.99     5225.56     62.45 o 
   2   7   0    10827.25     9096.13     74.40 o 
   3   7   0     3840.94     3985.37     63.38 o 
   4   7   0     2225.02     1905.54     45.28 o 
   5   7   0     1429.08     1795.10     63.91 o 
   6   7   0      445.54      700.46     50.75 o 
   7   7   0    12160.85    10449.26    124.55 o 
   8   7   0      175.71       80.70     37.60 o 
   9   7   0       21.75       18.43     32.12 o 
  10   7   0      560.23      581.27     40.90 o 
  11   7   0    16247.40    16675.19    137.40 o 
  12   7   0     6460.40     6203.30    102.29 o 
  13   7   0      601.20      716.46     50.88 o 
  14   7   0       18.38      107.53     49.46 o 
  15   7   0      350.92      255.15     58.58 o 
  16   7   0     1282.03     1267.08     70.14 o 
  17   7   0      126.04      135.84     61.02 o 
  18   7   0     3653.40     4411.61    116.29 o 
  19   7   0     1199.02     1172.25     79.82 o 
  20   7   0        5.58       68.01     72.18 o 
  21   7   0      100.80      226.74    101.86 o 
  22   7   0      554.19      616.11     93.56 o 
  23   7   0     1259.86     1575.40    161.15 o 
 -26   8   0       71.71      175.58     74.95 o 
 -25   8   0      159.62      219.01     72.49 o 
 -24   8   0     3468.27     3323.71    133.17 o 
 -23   8   0      343.24      508.53     74.57 o 
 -22   8   0      635.20      633.03     62.94 o 
 -21   8   0        8.12       65.89     52.41 o 
 -20   8   0     4881.80     5319.36    101.52 o 
 -19   8   0    11323.13    11555.21    128.27 o 
 -18   8   0       87.71      100.94     46.49 o 
 -17   8   0     3870.78     3896.04     87.84 o 
 -16   8   0      129.50      181.87     45.63 o 
 -15   8   0      139.37      223.91     41.82 o 
 -14   8   0     4309.36     4382.86     73.18 o 
 -13   8   0     4712.66     4762.63     84.46 o 
 -12   8   0      379.70      366.49     39.88 o 
 -11   8   0    12303.01    13132.33    132.05 o 
 -10   8   0     1459.60     1696.85     51.70 o 
  -9   8   0     1675.38     1587.29     60.98 o 
  -8   8   0    31768.64    30341.76    257.72 o 
  -7   8   0     3529.19     3728.23     74.47 o 
  -6   8   0     7692.08     9072.38     85.53 o 
  -5   8   0    13705.49    14766.71    119.54 o 
  -4   8   0    31812.75    31796.31    227.85 o 
  -3   8   0     1107.05     1372.43     48.48 o 
  -2   8   0     2769.03     2569.17     45.63 o 
  -1   8   0    10530.07    11443.42     86.42 o 
   0   8   0     1700.08     1180.48     39.23 o 
   1   8   0     2057.53     2266.62     53.11 o 
   2   8   0     1252.70     1844.53     47.03 o 
   3   8   0    14577.85    16449.79    143.91 o 
   4   8   0    28512.19    27479.33    204.31 o 
   5   8   0      857.25     1018.09     39.30 o 
   6   8   0      940.22     1252.70     47.27 o 
   7   8   0      878.58     1032.13     51.12 o 
   8   8   0    11409.22    11055.68    101.58 o 
   9   8   0       18.24       39.31     37.85 o 
  10   8   0       12.54       44.68     42.19 o 
  11   8   0      935.78     1038.83     56.51 o 
  12   8   0     4662.02     4609.59     85.54 o 
  13   8   0     5072.39     5324.02     96.77 o 
  14   8   0      730.20      738.59     61.39 o 
  15   8   0      540.63      587.93     60.56 o 
  16   8   0      333.72      240.64     62.36 o 
  17   8   0      177.72      168.40     66.33 o 
  18   8   0      609.22      807.45     82.85 o 
  19   8   0      982.83      994.98     88.02 o 
  20   8   0      366.03      340.95     81.79 o 
  21   8   0       41.67       85.34     88.22 o 
  22   8   0      306.18      615.46    117.19 o 
  23   8   0       93.58      208.97    129.53 o 
 -26   9   0      165.40      192.62    116.63 o 
 -25   9   0      150.33      249.98     89.34 o 
 -24   9   0        5.26       99.38     66.48 o 
 -23   9   0     4592.51     4826.12    169.03 o 
 -22   9   0     2977.53     2852.37    106.19 o 
 -21   9   0      109.74      188.25     55.23 o 
 -20   9   0      130.25      182.14     49.83 o 
 -19   9   0     1009.60      984.04     56.57 o 
 -18   9   0    12545.60    12614.68    130.21 o 
 -17   9   0      168.14      171.47     45.96 o 
 -16   9   0     6255.62     6149.10     94.94 o 
 -15   9   0      191.75      257.14     45.71 o 
 -14   9   0      622.00      520.13     49.11 o 
 -13   9   0     1871.30     1599.50     57.89 o 
 -12   9   0    15494.84    16485.52    141.31 o 
 -11   9   0    11631.27    11825.78    123.78 o 
 -10   9   0     1608.82     1743.21     56.29 o 
  -9   9   0      549.50      775.14     45.00 o 
  -8   9   0     5542.88     6342.37     84.98 o 
  -7   9   0    28731.49    28040.70    219.08 o 
  -6   9   0     2603.29     2494.14     53.53 o 
  -5   9   0        1.03       22.03     29.29 o 
  -4   9   0    18623.25    17313.80    140.69 o 
  -3   9   0    13218.07    13572.05    128.25 o 
  -2   9   0    10035.60     9540.92    108.98 o 
  -1   9   0    12740.41    12980.89    106.01 o 
   0   9   0    13412.71    11216.39    117.64 o 
   1   9   0     2900.06     2669.95     61.01 o 
   2   9   0      537.97      401.42     36.41 o 
   3   9   0     5356.32     5213.94     68.65 o 
   4   9   0     3315.03     3476.65     95.78 o 
   5   9   0    23874.03    23923.38    216.38 o 
   6   9   0     2729.73     3077.02     69.67 o 
   7   9   0      526.46      418.07     53.86 o 
   8   9   0      944.06      884.21     44.68 o 
   9   9   0    12024.58    10883.95    124.28 o 
  10   9   0      803.12      801.92     51.43 o 
  11   9   0      554.13      627.16     56.97 o 
  12   9   0     5586.52     5721.50     99.96 o 
  13   9   0       16.29       73.43     58.19 o 
  14   9   0     2078.84     1908.63     77.76 o 
  15   9   0      439.24      467.93     70.24 o 
  16   9   0     1050.71     1140.28     81.71 o 
  17   9   0      888.58     1046.58     81.84 o 
  18   9   0      172.56      245.97     76.49 o 
  19   9   0      456.05      333.43     87.02 o 
  20   9   0      381.84      430.35     96.97 o 
  21   9   0      994.80     1226.23    115.74 o 
  22   9   0        2.37       60.10    113.59 o 
 -26  10   0     1683.84     1822.53    142.39 o 
 -25  10   0        0.05       86.72     71.00 o 
 -24  10   0      240.89      204.47     69.87 o 
 -23  10   0     2103.41     2165.61     87.06 o 
 -22  10   0     1592.98     1660.63     80.64 o 
 -21  10   0     4048.74     3874.31     96.80 o 
 -20  10   0       59.50       94.90     50.48 o 
 -19  10   0       20.18       28.87     46.70 o 
 -18  10   0     2595.24     2264.04     66.91 o 
 -17  10   0    20156.87    20096.98    167.79 o 
 -16  10   0       33.52       71.20     46.31 o 
 -15  10   0     4130.71     4196.64     85.94 o 
 -14  10   0     4181.79     4094.90     77.84 o 
 -13  10   0     1016.32      920.86     49.67 o 
 -12  10   0      942.14      850.11     48.48 o 
 -11  10   0     2308.35     2476.92     66.05 o 
 -10  10   0    29723.83    30228.68    238.63 o 
  -9  10   0     2203.44     2613.31     63.87 o 
  -8  10   0       24.26       30.70     31.85 o 
  -7  10   0    13548.48    13423.78    111.77 o 
  -6  10   0    33831.52    35392.84    225.04 o 
  -5  10   0     4141.20     3939.18     64.92 o 
  -4  10   0     1361.34     1329.56     44.91 o 
  -3  10   0    20463.38    19734.51    157.42 o 
  -2  10   0     1032.79     1178.59     43.82 o 
  -1  10   0     1541.38     1295.98     43.90 o 
   0  10   0    13086.93    14439.94    149.10 o 
   1  10   0     3335.38     3139.72     60.65 o 
   2  10   0     5655.04     4959.90     67.30 o 
   3  10   0      480.87      489.44     36.40 o 
   4  10   0     6162.29     6011.81     91.39 o 
   5  10   0      353.80      669.04     40.34 o 
   6  10   0     8398.95     8799.81    111.90 o 
   7  10   0      158.68      114.96     39.28 o 
   8  10   0     1681.21     1392.14     58.11 o 
   9  10   0      595.07      781.92     51.81 o 
  10  10   0     8593.78     7854.12    107.12 o 
  11  10   0     1545.83     1673.85     76.91 o 
  12  10   0       10.98       87.60     60.52 o 
  13  10   0     2302.00     2006.66     81.02 o 
  14  10   0       16.65       63.58     62.46 o 
  15  10   0      382.67      244.97     69.36 o 
  16  10   0      394.24      497.70     80.83 o 
  17  10   0      113.49      161.47     80.16 o 
  18  10   0     1054.10     1256.67     98.00 o 
  19  10   0       16.46       77.70     83.52 o 
  20  10   0      205.46      227.21     93.29 o 
  21  10   0       80.86      184.42    116.65 o 
  22  10   0      462.17      394.52    168.74 o 
 -26  11   0       13.76      135.61    103.51 o 
 -25  11   0     1854.16     2170.70    119.34 o 
 -24  11   0        1.49       65.71     67.40 o 
 -23  11   0      266.65      452.34     72.57 o 
 -22  11   0     2776.34     2842.83     86.30 o 
 -21  11   0      655.79      825.81     60.17 o 
 -20  11   0     3884.06     3842.40     89.75 o 
 -19  11   0      281.58      213.42     50.17 o 
 -18  11   0     2880.86     2940.97     77.03 o 
 -17  11   0     5664.83     5560.50     90.36 o 
 -16  11   0     1369.82     1380.40     61.23 o 
 -15  11   0      671.95      715.11     55.03 o 
 -14  11   0       19.81       54.57     43.78 o 
 -13  11   0     3109.44     3015.58     75.86 o 
 -12  11   0     1158.37      919.82     51.51 o 
 -11  11   0       46.93       42.92     39.48 o 
 -10  11   0     4274.51     4206.75     76.11 o 
  -9  11   0    22397.56    23583.73    186.68 o 
  -8  11   0     4608.38     4605.87     73.91 o 
  -7  11   0       63.78       27.55     30.87 o 
  -6  11   0     6741.99     5888.08     85.10 o 
  -5  11   0    21508.68    23341.75    174.32 o 
  -4  11   0     9687.13    10121.68    135.19 o 
  -3  11   0     5137.09     5514.77     76.54 o 
  -2  11   0     1607.65     1084.91     42.81 o 
  -1  11   0     2273.58     2157.54     54.45 o 
   0  11   0     1537.80     1482.79     56.44 o 
   1  11   0     1827.58     1728.89     46.27 o 
   2  11   0       51.60       41.48     31.30 o 
   3  11   0      124.12       85.24     34.05 o 
   4  11   0     3405.08     3236.19     69.73 o 
   5  11   0     5739.86     6055.96     86.99 o 
   6  11   0      174.67      217.75     41.13 o 
   7  11   0     2616.30     2736.89     64.79 o 
   8  11   0       49.10       64.03     42.67 o 
   9  11   0      823.09     1160.97     59.37 o 
  10  11   0     5173.44     4898.97    151.64 o 
  11  11   0     1689.80     1969.63     80.96 o 
  12  11   0     2358.82     2355.33     82.45 o 
  13  11   0      607.99      802.01     76.82 o 
  14  11   0     4394.21     4428.12    152.41 o 
  15  11   0      231.85      344.27     78.38 o 
  16  11   0       10.78       38.88     76.07 o 
  17  11   0       29.31       63.52     77.38 o 
  18  11   0       13.92       89.84     85.52 o 
  19  11   0      864.71      941.86     99.34 o 
  20  11   0       47.04       13.17    111.30 o 
  21  11   0       19.01       24.95    112.56 o 
 -26  12   0      850.67      876.23    189.07 o 
 -25  12   0      687.89      839.22     93.80 o 
 -24  12   0     2468.76     2437.70    112.23 o 
 -23  12   0      352.78      412.46     69.47 o 
 -22  12   0        3.89       71.47     56.43 o 
 -21  12   0     2947.19     3109.30     89.08 o 
 -20  12   0      906.05      905.79     61.62 o 
 -19  12   0     1581.95     1590.48     65.48 o 
 -18  12   0       73.63       82.66     45.98 o 
 -17  12   0     1803.69     1973.18     65.77 o 
 -16  12   0     7436.03     7326.53    109.35 o 
 -15  12   0      272.31      324.81     50.22 o 
 -14  12   0     2275.29     2500.60     70.66 o 
 -13  12   0       84.79       68.76     43.37 o 
 -12  12   0     3454.52     3572.40     77.89 o 
 -11  12   0      493.13      389.66     46.10 o 
 -10  12   0      731.53      625.03     43.38 o 
  -9  12   0     9754.26    10294.98     99.16 o 
  -8  12   0     3391.21     3259.83     61.38 o 
  -7  12   0     2330.30     2165.53     58.46 o 
  -6  12   0    12138.33    13360.11    126.90 o 
  -5  12   0    28112.59    27787.14    199.29 o 
  -4  12   0       23.95       32.94     31.44 o 
  -3  12   0    13926.24    13613.24    112.27 o 
  -2  12   0      451.27      262.90     41.65 o 
  -1  12   0      489.34      209.14     32.36 o 
   0  12   0     2405.55     2327.65     77.66 o 
   1  12   0     2327.22     2270.85     73.70 o 
   2  12   0       37.64       66.08     34.26 o 
   3  12   0     1514.36     1595.24     54.52 o 
   4  12   0     2673.55     2836.91     71.61 o 
   5  12   0     2474.15     2542.92     67.68 o 
   6  12   0     1417.22     1427.80     60.20 o 
   7  12   0      696.37      787.73     49.75 o 
   8  12   0     1793.47     2032.14     67.01 o 
   9  12   0      136.35      287.49     55.57 o 
  10  12   0     1191.62     1080.94     78.53 o 
  11  12   0     4570.28     4636.82    121.58 o 
  12  12   0       23.66      173.02     69.05 o 
  13  12   0      679.66      611.19     78.66 o 
  14  12   0       96.74      168.77     78.24 o 
  15  12   0     1559.29     1516.36     97.26 o 
  16  12   0      267.69      209.25     83.50 o 
  17  12   0        0.06       31.77     81.92 o 
  18  12   0        1.84       20.95     95.16 o 
  19  12   0       15.87      186.27    108.00 o 
  20  12   0      235.69      254.01    116.68 o 
 -25  13   0      297.91      348.98     96.95 o 
 -24  13   0     2061.00     2035.11    108.22 o 
 -23  13   0     2725.31     2850.92    101.06 o 
 -22  13   0     1197.91     1112.39     70.69 o 
 -21  13   0      447.61      387.10     62.63 o 
 -20  13   0     8848.28     8731.05    135.19 o 
 -19  13   0       41.44       73.28     51.91 o 
 -18  13   0     1277.64     1353.74     64.00 o 
 -17  13   0      393.75      391.58     51.20 o 
 -16  13   0     3513.38     3373.36     85.61 o 
 -15  13   0     1533.37     1541.80     60.01 o 
 -14  13   0        1.14       22.47     46.25 o 
 -13  13   0     7447.09     8186.68    106.81 o 
 -12  13   0       27.61       74.17     44.52 o 
 -11  13   0     4382.82     4267.69     81.04 o 
 -10  13   0     1277.85     1097.26     49.28 o 
  -9  13   0     4714.46     4920.39     74.57 o 
  -8  13   0    10202.55    10553.39    105.44 o 
  -7  13   0      508.42      489.33     35.94 o 
  -6  13   0      604.86      719.12     40.58 o 
  -5  13   0     1324.81     1382.40     44.97 o 
  -4  13   0    15744.78    15243.98    126.23 o 
  -3  13   0     4719.79     4439.99     74.81 o 
  -2  13   0    10875.04    10564.18    111.80 o 
  -1  13   0       11.27       16.27     32.98 o 
   0  13   0     4980.69     4797.02     79.93 o 
   1  13   0    11938.27    11706.70    142.27 o 
   2  13   0       99.61      111.71     41.82 o 
   3  13   0      263.26      233.07     46.15 o 
   4  13   0      179.73       99.40     44.11 o 
   5  13   0     3456.89     3111.50     79.17 o 
   6  13   0      109.78      131.49     50.30 o 
   7  13   0      309.43      205.39     52.52 o 
   8  13   0     3764.00     3876.73    131.57 o 
   9  13   0      177.54      201.02     60.28 o 
  10  13   0       17.96      100.06     59.49 o 
  11  13   0      510.13      513.22     69.14 o 
  12  13   0     3878.66     4142.52    216.62 o 
  13  13   0      997.22     1174.52     97.83 o 
  14  13   0      561.67      690.00     89.57 o 
  15  13   0        0.64       62.43     80.24 o 
  16  13   0      376.43      376.02     85.93 o 
  17  13   0      468.03      382.55    148.46 o 
  18  13   0       25.89       58.47    104.97 o 
  19  13   0       83.11      179.29    117.86 o 
  20  13   0       35.60        5.58    158.35 o 
 -25  14   0       99.27      179.83    172.95 o 
 -24  14   0       16.87       64.36     77.69 o 
 -23  14   0     2074.12     2319.59    124.64 o 
 -22  14   0     1243.31     1272.84     92.65 o 
 -21  14   0     1110.55      965.12     67.20 o 
 -20  14   0       25.49       97.03     51.25 o 
 -19  14   0     9324.83     9673.72    131.17 o 
 -18  14   0     2633.06     2793.91     79.72 o 
 -17  14   0      907.76      930.88     58.83 o 
 -16  14   0     1634.54     1479.41     61.16 o 
 -15  14   0      712.26      770.07     52.56 o 
 -14  14   0      711.28      683.41     52.40 o 
 -13  14   0     1028.03     1102.71     57.16 o 
 -12  14   0      150.84      110.03     47.64 o 
 -11  14   0       13.29       48.30     43.08 o 
 -10  14   0     1833.20     1838.28     58.40 o 
  -9  14   0      732.27      789.37     45.01 o 
  -8  14   0     1158.77     1038.67     49.97 o 
  -7  14   0     6320.52     6326.00     77.99 o 
  -6  14   0     1270.14     1240.87     48.63 o 
  -5  14   0       88.60       41.13     33.70 o 
  -4  14   0     1405.81     1102.97     46.95 o 
  -3  14   0     7862.22     7892.24     92.46 o 
  -2  14   0     5710.00     5971.96     79.20 o 
  -1  14   0    15586.28    15205.92    156.26 o 
   0  14   0       12.92       39.62     44.46 o 
   1  14   0     1373.69     1552.51     59.55 o 
   2  14   0    19011.68    18152.13    163.23 o 
   3  14   0     1249.78     1214.93     59.89 o 
   4  14   0        1.53       27.07     47.91 o 
   5  14   0     4504.61     4618.04     93.17 o 
   6  14   0       12.13       24.69     55.72 o 
   7  14   0      632.06      424.81     64.63 o 
   8  14   0       36.34      121.18     58.69 o 
   9  14   0     2895.65     3093.60    112.18 o 
  10  14   0        0.94       21.82     59.73 o 
  11  14   0      393.98      295.61     70.10 o 
  12  14   0       41.54      108.65     69.69 o 
  13  14   0     2665.74     2818.57    133.62 o 
  14  14   0     1196.18      981.64     88.40 o 
  15  14   0        0.22       73.70     84.10 o 
  16  14   0       90.89      138.48    105.24 o 
  17  14   0       68.02      134.27    108.49 o 
  18  14   0      549.09      640.06    125.13 o 
  19  14   0        8.63       83.35    161.05 o 
 -24  15   0       74.54       90.15     79.52 o 
 -23  15   0        0.04      123.95     77.14 o 
 -22  15   0     2701.75     2686.04    111.66 o 
 -21  15   0       12.49       78.19     63.32 o 
 -20  15   0      469.79      468.83     64.76 o 
 -19  15   0     1457.30     1381.17     72.00 o 
 -18  15   0     2762.23     2899.47     89.45 o 
 -17  15   0     6857.61     7055.00    134.22 o 
 -16  15   0       79.49      142.01     52.15 o 
 -15  15   0     2242.05     2075.82     72.35 o 
 -14  15   0      274.62      403.48     54.60 o 
 -13  15   0     1857.97     1554.38     65.29 o 
 -12  15   0      409.54      418.39     52.78 o 
 -11  15   0      276.61      440.61     50.97 o 
 -10  15   0      993.41     1082.10     56.32 o 
  -9  15   0        1.45       30.31     44.23 o 
  -8  15   0     2587.51     2612.95     73.64 o 
  -7  15   0      141.84      127.10     42.10 o 
  -6  15   0     1629.52     1644.67     57.22 o 
  -5  15   0      669.61      690.03     44.02 o 
  -4  15   0      110.35      141.95     42.47 o 
  -3  15   0     3129.10     3073.30     72.27 o 
  -2  15   0     7612.31     7514.11     96.44 o 
  -1  15   0    21680.64    21285.13    170.20 o 
   0  15   0     2718.70     2912.64     83.57 o 
   1  15   0      499.52      489.86     53.65 o 
   2  15   0      676.37      627.85     57.14 o 
   3  15   0    11285.44    11233.96    178.02 o 
   4  15   0      378.83      413.15     58.82 o 
   5  15   0      356.54      414.35     61.98 o 
   6  15   0     5729.35     5523.31    110.01 o 
   7  15   0     1279.80     1314.21     74.11 o 
   8  15   0     1771.54     1679.37     73.65 o 
   9  15   0     1083.59      979.79     73.42 o 
  10  15   0     1057.64     1275.50     95.16 o 
  11  15   0     1082.81     1015.41    100.37 o 
  12  15   0        0.30       36.50     68.69 o 
  13  15   0      111.01      118.31     75.24 o 
  14  15   0      944.66     1179.52     98.03 o 
  15  15   0      687.15      869.05    106.29 o 
  16  15   0       56.08      284.79    113.89 o 
  17  15   0      525.28      562.69    108.94 o 
  18  15   0        0.06      190.00    168.74 o 
 -24  16   0      351.74       79.74    116.08 o 
 -23  16   0      790.12      645.36     88.19 o 
 -22  16   0        6.64       74.96     73.25 o 
 -21  16   0     3723.15     3642.91    112.62 o 
 -20  16   0      141.38      101.63     67.65 o 
 -19  16   0      555.63      480.20     63.46 o 
 -18  16   0     3310.38     3431.60    101.28 o 
 -17  16   0     1250.56     1425.79     75.16 o 
 -16  16   0    10180.43    10583.11    145.68 o 
 -15  16   0      563.20      624.15     60.66 o 
 -14  16   0      339.00      218.41     54.60 o 
 -13  16   0     1019.65     1094.87     66.78 o 
 -12  16   0    13134.37    14132.07    144.10 o 
 -11  16   0      991.59      999.39     59.23 o 
 -10  16   0        2.77       38.52     46.72 o 
  -9  16   0     1302.59     1228.43     59.48 o 
  -8  16   0     1442.59     1389.17     59.48 o 
  -7  16   0       95.36      120.46     44.38 o 
  -6  16   0        2.70       47.54     44.03 o 
  -5  16   0     2270.56     2177.09     65.00 o 
  -4  16   0     1917.77     1683.02     63.30 o 
  -3  16   0      369.62      359.91     49.12 o 
  -2  16   0     1424.41     1434.89     56.45 o 
  -1  16   0     1070.39     1149.49     54.36 o 
   0  16   0    16005.16    15704.45    133.11 o 
   1  16   0     1655.57     1798.34     63.10 o 
   2  16   0      244.55      185.01     49.88 o 
   3  16   0     6691.03     6968.60    113.39 o 
   4  16   0     1925.66     2109.52     78.51 o 
   5  16   0      146.50       95.57     59.15 o 
   6  16   0       86.32      109.36     57.68 o 
   7  16   0     2547.13     2788.42    107.06 o 
   8  16   0      650.73      567.17     68.69 o 
   9  16   0       99.63      153.83     64.65 o 
  10  16   0       77.08       88.25     68.05 o 
  11  16   0      256.08      153.10     69.21 o 
  12  16   0      238.35      325.90     90.15 o 
  13  16   0        0.81       93.67     87.58 o 
  14  16   0       30.05      106.65     90.97 o 
  15  16   0      225.23      358.27     99.10 o 
  16  16   0     1024.15     1426.88    155.28 o 
  17  16   0      118.66      312.95    137.91 o 
 -23  17   0        5.15       20.84     95.07 o 
 -22  17   0     1561.69     1686.84    110.71 o 
 -21  17   0      336.07      320.59     85.09 o 
 -20  17   0     3516.32     3622.92    120.32 o 
 -19  17   0     1591.15     1668.42     95.14 o 
 -18  17   0        9.01       13.13     56.95 o 
 -17  17   0     5606.09     5571.53    156.62 o 
 -16  17   0        6.26       58.71     54.27 o 
 -15  17   0     7995.85     7608.42    134.14 o 
 -14  17   0      114.10       84.59     54.13 o 
 -13  17   0      171.72      118.79     53.64 o 
 -12  17   0     4670.21     4499.95     95.59 o 
 -11  17   0     6110.53     6926.76    114.68 o 
 -10  17   0     8439.67     8322.19    113.15 o 
  -9  17   0      476.92      429.13     55.05 o 
  -8  17   0     5080.82     5266.52     98.89 o 
  -7  17   0     2142.14     2041.64     67.61 o 
  -6  17   0      244.66      188.71     48.75 o 
  -5  17   0     1098.66     1142.03     60.52 o 
  -4  17   0       14.80       17.13     48.60 o 
  -3  17   0      161.05      170.47     47.92 o 
  -2  17   0      423.95      346.62     48.43 o 
  -1  17   0      410.20      489.57     50.81 o 
   0  17   0     2403.44     2527.75     67.28 o 
   1  17   0     7766.82     7668.30    109.61 o 
   2  17   0     3196.21     3133.91     84.94 o 
   3  17   0      464.57      345.17     61.65 o 
   4  17   0     1718.01     1707.40     76.35 o 
   5  17   0      272.89      228.65     61.49 o 
   6  17   0      149.11      186.85     62.32 o 
   7  17   0        0.46       36.03     63.42 o 
   8  17   0      586.82      658.72     73.28 o 
   9  17   0      369.23      404.70     73.42 o 
  10  17   0      569.58      453.68     74.11 o 
  11  17   0       28.84       38.37     80.15 o 
  12  17   0      410.80      493.38     90.10 o 
  13  17   0      437.92      395.81    114.15 o 
  14  17   0      352.37      371.79    165.75 o 
  15  17   0      615.03      942.14    110.27 o 
  16  17   0      291.30      561.49    182.72 o 
 -23  18   0     1618.55     1331.12    171.21 o 
 -22  18   0      863.32      690.40     97.34 o 
 -21  18   0      825.29     1051.32     97.72 o 
 -20  18   0     2136.37     2006.07    103.96 o 
 -19  18   0      314.81      241.46     74.37 o 
 -18  18   0      683.14      779.25     81.64 o 
 -17  18   0       54.48       17.15     65.96 o 
 -16  18   0     3284.59     3503.15    100.78 o 
 -15  18   0     2614.69     2549.62     88.12 o 
 -14  18   0     7108.39     7521.18    128.83 o 
 -13  18   0       50.20       92.09     50.95 o 
 -12  18   0      138.44       93.08     52.86 o 
 -11  18   0     2173.39     2221.53     82.27 o 
 -10  18   0     1522.31     1654.28     69.24 o 
  -9  18   0     7100.59     6710.01    108.74 o 
  -8  18   0     1655.66     1400.19     67.28 o 
  -7  18   0     8476.37     8011.45    116.13 o 
  -6  18   0     3782.90     3878.34     85.40 o 
  -5  18   0      993.82     1110.71     61.59 o 
  -4  18   0     1938.40     1768.87     65.39 o 
  -3  18   0      754.56      493.35     51.58 o 
  -2  18   0       64.74      105.91     48.32 o 
  -1  18   0      801.42      732.83     52.85 o 
   0  18   0      963.47      980.84     54.27 o 
   1  18   0      276.77      246.44     49.97 o 
   2  18   0       22.66       84.18     56.52 o 
   3  18   0       94.65       49.06     57.69 o 
   4  18   0      806.62      712.03     70.96 o 
   5  18   0      661.20      720.74     69.52 o 
   6  18   0        0.89       75.80     63.90 o 
   7  18   0      413.28      476.96     83.63 o 
   8  18   0        9.94       39.85     66.22 o 
   9  18   0       42.84       40.36     80.37 o 
  10  18   0      172.21      260.17     87.85 o 
  11  18   0        6.47      107.83     83.44 o 
  12  18   0       28.88      105.24     86.86 o 
  13  18   0       32.01      133.22     93.42 o 
  14  18   0      363.72      696.77    166.49 o 
  15  18   0      220.59      580.42    252.72 o 
 -22  19   0      161.29      189.84    135.12 o 
 -21  19   0     2205.94     2201.36    120.14 o 
 -20  19   0      157.05      137.63     82.88 o 
 -19  19   0     2152.70     2160.26    104.54 o 
 -18  19   0      154.53       91.66     71.34 o 
 -17  19   0     1915.05     1994.68     96.37 o 
 -16  19   0        1.58       59.31     72.47 o 
 -15  19   0     1675.00     1399.24    155.06 o 
 -14  19   0     8245.40     8310.49    151.71 o 
 -13  19   0     3252.53     3268.68    120.15 o 
 -12  19   0     1184.89      919.24     69.02 o 
 -11  19   0      106.63       74.62     52.31 o 
 -10  19   0     4093.10     4696.36    101.19 o 
  -9  19   0      545.23      562.76     60.93 o 
  -8  19   0     1062.44      834.74     62.03 o 
  -7  19   0      486.26      406.79     55.25 o 
  -6  19   0     4623.59     4961.29     93.77 o 
  -5  19   0     3342.94     3559.65    112.36 o 
  -4  19   0     1415.24     1291.32     77.71 o 
  -3  19   0     1907.81     1752.97     63.13 o 
  -2  19   0     1525.15     1265.29     57.63 o 
  -1  19   0      289.38      233.53     48.87 o 
   0  19   0      278.63      179.28     52.65 o 
   1  19   0      627.09      739.37     63.50 o 
   2  19   0      196.23      128.47     57.30 o 
   3  19   0       12.21      105.70     64.08 o 
   4  19   0       40.32      123.97     65.94 o 
   5  19   0      514.05      476.82     85.87 o 
   6  19   0     2987.90     2785.16    173.60 o 
   7  19   0     1874.52     1723.16    114.60 o 
   8  19   0       73.37      232.97     97.47 o 
   9  19   0      173.50      223.53     88.67 o 
  10  19   0       62.76      162.41    103.40 o 
  11  19   0       15.09      109.75     88.45 o 
  12  19   0       22.34       52.11     95.37 o 
  13  19   0       73.54      248.48    136.44 o 
  14  19   0       48.13      413.74    347.20 o 
 -21  20   0       75.75      123.27    164.34 o 
 -20  20   0     3608.18     3756.45    147.20 o 
 -19  20   0      196.35      269.46     84.47 o 
 -18  20   0     1490.62     1634.58    102.40 o 
 -17  20   0     2625.71     2644.83    115.97 o 
 -16  20   0     2357.04     2255.07    119.25 o 
 -15  20   0        6.34       46.39     75.18 o 
 -14  20   0      298.90      423.19     78.19 o 
 -13  20   0    10594.20    10900.13    172.33 o 
 -12  20   0      148.78      179.65     62.75 o 
 -11  20   0     2155.25     2183.50     80.96 o 
 -10  20   0      120.50      129.08     56.32 o 
  -9  20   0     2820.60     3106.09     88.77 o 
  -8  20   0     3445.01     3112.08     87.43 o 
  -7  20   0       23.92       22.85     52.57 o 
  -6  20   0      341.41      227.44     50.97 o 
  -5  20   0      651.38      667.80     55.36 o 
  -4  20   0     1760.62     1706.20     66.57 o 
  -3  20   0        0.29       27.04     45.76 o 
  -2  20   0      177.47      182.28     48.03 o 
  -1  20   0      663.94      528.34     59.82 o 
   0  20   0      116.45      128.03     55.32 o 
   1  20   0     1141.61     1004.93     77.60 o 
   2  20   0     2493.38     2488.25    125.55 o 
   3  20   0     2326.66     2277.15    100.89 o 
   4  20   0       43.41       43.06     79.69 o 
   5  20   0       21.45      151.22     82.61 o 
   6  20   0        5.77      108.69     82.64 o 
   7  20   0      929.88      993.15    167.61 o 
   8  20   0      737.21      683.60    142.05 o 
   9  20   0      256.00      324.61    126.98 o 
  10  20   0        0.68       52.67     89.69 o 
  11  20   0       69.98      207.37    101.53 o 
  12  20   0       70.20      236.70    182.83 o 
  13  20   0      110.14       98.94    149.55 o 
 -20  21   0        0.92      101.32    160.36 o 
 -19  21   0     2135.72     2107.82    152.20 o 
 -18  21   0      429.53      469.97     88.23 o 
 -17  21   0      495.00      577.77    104.34 o 
 -16  21   0     5129.87     5105.10    148.61 o 
 -15  21   0      838.80      788.00    127.05 o 
 -14  21   0      308.00      273.16     85.87 o 
 -13  21   0       77.81      101.60     69.15 o 
 -12  21   0     6035.17     6361.60    139.38 o 
 -11  21   0       42.38      170.35     69.62 o 
 -10  21   0     2434.01     2021.68     92.84 o 
  -9  21   0        5.08       30.92     63.93 o 
  -8  21   0     1511.21     1671.48     86.35 o 
  -7  21   0     2221.25     1999.44     90.78 o 
  -6  21   0      261.22      319.84     58.37 o 
  -5  21   0      601.01      559.49     72.85 o 
  -4  21   0      130.21      219.59     55.86 o 
  -3  21   0     2108.40     1878.49     72.83 o 
  -2  21   0      190.66      214.15     64.53 o 
  -1  21   0      579.46      524.73     71.02 o 
   0  21   0      478.49      533.74     78.04 o 
   1  21   0        5.60       66.37     80.59 o 
   2  21   0      276.24      370.22     93.73 o 
   3  21   0      824.28      914.64    128.31 o 
   4  21   0     2759.26     2667.53    156.87 o 
   5  21   0      756.24      739.89    119.08 o 
   6  21   0        7.20      180.91     90.33 o 
   7  21   0        0.49      141.33     89.69 o 
   8  21   0      442.04      438.62    146.12 o 
   9  21   0      606.81      682.76    139.10 o 
  10  21   0        0.94       84.19     93.15 o 
  11  21   0       33.90      179.16    166.81 o 
 -19  22   0      680.60      891.68    179.32 o 
 -18  22   0      720.00      741.62    125.10 o 
 -17  22   0      406.99      569.14    115.14 o 
 -16  22   0       64.99      122.36     80.47 o 
 -15  22   0     4207.03     4389.60    141.32 o 
 -14  22   0        4.56      121.04     71.26 o 
 -13  22   0     1282.33     1267.98     88.65 o 
 -12  22   0       11.49      102.31     67.48 o 
 -11  22   0     4258.75     4613.81    127.14 o 
 -10  22   0     1010.49     1047.47    105.33 o 
  -9  22   0     1595.49     2060.08    108.35 o 
  -8  22   0        0.79      109.85     70.63 o 
  -7  22   0     1693.60     1549.26    112.05 o 
  -6  22   0     5858.87     5885.03    118.56 o 
  -5  22   0      105.33      154.50     60.01 o 
  -4  22   0     1075.30     1236.89     75.52 o 
  -3  22   0     1618.06     1613.90     97.74 o 
  -2  22   0       50.28      114.01     68.96 o 
  -1  22   0       77.10       69.93     72.46 o 
   0  22   0       34.19      154.98     84.02 o 
   1  22   0      406.82      528.56    110.12 o 
   2  22   0       73.65       79.22     81.30 o 
   3  22   0       34.89      122.97     86.27 o 
   4  22   0        2.82      122.52     83.11 o 
   5  22   0      983.39     1037.64    150.47 o 
   6  22   0      459.98      495.21    127.51 o 
   7  22   0       98.56      154.89     90.21 o 
   8  22   0      119.51      125.90     97.73 o 
   9  22   0        3.51      301.09    221.92 o 
  10  22   0      149.65      248.58    147.89 o 
 -18  23   0      924.80     1006.71    154.07 o 
 -17  23   0      147.02      131.00    128.21 o 
 -16  23   0      175.91      198.08     84.66 o 
 -15  23   0      220.80      312.37     86.55 o 
 -14  23   0     1254.19      998.59     90.09 o 
 -13  23   0      446.94      491.97     99.18 o 
 -12  23   0       24.89      156.36     70.08 o 
 -11  23   0      415.86      366.47     82.74 o 
 -10  23   0     1747.45     1773.64     98.55 o 
  -9  23   0     3761.12     3725.62    186.66 o 
  -8  23   0       39.67       56.28     69.30 o 
  -7  23   0     1091.85     1204.82     81.93 o 
  -6  23   0      252.54      329.27     69.12 o 
  -5  23   0     3038.55     3808.47    147.77 o 
  -4  23   0      487.88      463.73     76.21 o 
  -3  23   0      255.84      293.66     76.96 o 
  -2  23   0      784.72      853.75    112.01 o 
  -1  23   0       56.08       73.69     82.61 o 
   0  23   0        0.05       37.47     80.40 o 
   1  23   0       72.82      216.63     95.63 o 
   2  23   0     1116.93     1065.92    163.16 o 
   3  23   0       23.29      103.06     90.39 o 
   4  23   0       11.50       41.30     92.22 o 
   5  23   0       98.11      300.47     97.92 o 
   6  23   0      823.57      933.47    148.48 o 
   7  23   0      469.84      715.77    281.24 o 
   8  23   0      140.66      311.28    164.39 o 
 -16  24   0      141.57      270.60    127.86 o 
 -15  24   0       24.42      263.66    132.45 o 
 -14  24   0      684.04      719.83     87.09 o 
 -13  24   0      551.09      607.91    110.93 o 
 -12  24   0     1292.91     1265.86     99.02 o 
 -11  24   0       62.05       98.82     73.89 o 
 -10  24   0     1353.74     1346.66    107.44 o 
  -9  24   0      371.47      471.52     79.30 o 
  -8  24   0     2266.92     2490.59    150.18 o 
  -7  24   0      145.91      186.91     75.22 o 
  -6  24   0      348.87      404.00     92.73 o 
  -5  24   0      917.57      997.44    109.07 o 
  -4  24   0      992.91     1177.12     89.61 o 
  -3  24   0     1055.65     1271.20    145.89 o 
  -2  24   0        9.22       98.74     85.07 o 
  -1  24   0      499.28      597.11     95.81 o 
   0  24   0        8.20      132.11     87.55 o 
   1  24   0        8.32      153.65     90.50 o 
   2  24   0      100.56      153.88     97.84 o 
   3  24   0     1642.23     1494.03    118.00 o 
   4  24   0      866.53      966.82    215.41 o 
   5  24   0       81.29       49.38    157.25 o 
   6  24   0      501.65      339.04    163.06 o 
 -14  25   0      152.29      218.90    109.13 o 
 -13  25   0      383.03      315.66    115.02 o 
 -12  25   0       24.82      251.57    105.38 o 
 -11  25   0     1192.75     1555.66    190.13 o 
 -10  25   0        0.52      106.58     77.89 o 
  -9  25   0     1055.20     1261.30     94.50 o 
  -8  25   0       71.80      163.82     78.63 o 
  -7  25   0     2574.41     3028.71    168.99 o 
  -6  25   0     1082.61     1308.29    107.81 o 
  -5  25   0      980.17     1181.76    104.28 o 
  -4  25   0     1828.95     1948.39    148.85 o 
  -3  25   0       14.40      265.37     92.37 o 
  -2  25   0      633.25      784.51    140.05 o 
  -1  25   0       11.18       60.15     90.50 o 
   0  25   0      127.72      170.50     93.66 o 
   1  25   0        9.21      137.20    128.84 o 
   2  25   0        0.17       44.02    144.87 o 
   3  25   0       18.29      244.32    182.44 o 
 -11  26   0       27.40      184.23    107.73 o 
 -10  26   0      867.94      995.50    183.70 o 
  -9  26   0      162.16      150.47    113.34 o 
  -8  26   0     1145.87     1304.25    169.49 o 
  -7  26   0      587.26      567.94    166.08 o 
  -6  26   0      688.21      730.97    209.15 o 
  -5  26   0      699.55     1130.31    236.82 o 
  -4  26   0     1011.47     1227.75    189.94 o 
  -3  26   0     2083.49     2307.48    169.52 o 
  -2  26   0       48.96      127.59    134.40 o 
  -1  26   0      188.05      239.25    161.53 o 
  -1 -26   1       98.42        5.58    141.33 o 
   0 -26   1       76.39       51.52    150.73 o 
   1 -26   1      605.09      921.12    146.30 o 
   2 -26   1       70.77      109.17    102.16 o 
   3 -26   1       10.38      172.13     92.22 o 
   4 -26   1      122.73      259.09     91.88 o 
   5 -26   1     1348.06     1372.32    123.13 o 
   6 -26   1     1563.80     1713.53    122.82 o 
   7 -26   1      427.80      668.12    108.08 o 
   8 -26   1      957.17     1099.98    111.95 o 
   9 -26   1      141.52      198.83    100.70 o 
  10 -26   1     1231.60     1462.04    168.91 o 
  11 -26   1      177.57      325.86    121.72 o 
  12 -26   1      289.09      680.27    120.44 o 
  -4 -25   1      180.37      195.97    149.30 o 
  -3 -25   1      156.52      238.58    130.06 o 
  -2 -25   1       87.28      199.94    102.14 o 
  -1 -25   1      135.63       39.01     95.12 o 
   0 -25   1        0.04      146.96     95.74 o 
   1 -25   1      115.57       68.61     88.43 o 
   2 -25   1     1556.23     1568.20    123.71 o 
   3 -25   1       38.05      208.94     81.30 o 
   4 -25   1       63.58      117.00     79.19 o 
   5 -25   1      841.81     1001.46    121.75 o 
   6 -25   1      978.40     1173.60    134.62 o 
   7 -25   1     1801.18     2060.50    104.54 o 
   8 -25   1      139.54      181.82     72.81 o 
   9 -25   1     1067.35     1005.50    128.36 o 
  10 -25   1      103.68      244.07     88.66 o 
  11 -25   1     1455.88     1533.45    104.05 o 
  12 -25   1      184.98      319.53     81.20 o 
  13 -25   1      348.18      392.09    110.02 o 
  14 -25   1     1619.46     1670.03    248.97 o 
  -7 -24   1      313.92      495.97    155.92 o 
  -6 -24   1      488.46      664.54    160.86 o 
  -5 -24   1      459.80      663.21    119.83 o 
  -4 -24   1      146.88      222.25     99.86 o 
  -3 -24   1      121.12      194.35    110.76 o 
  -2 -24   1        1.84      118.68     89.32 o 
  -1 -24   1      297.12      501.53    110.09 o 
   0 -24   1       36.96      166.13    104.63 o 
   1 -24   1      252.46      375.00    103.45 o 
   2 -24   1       87.37      144.95     78.44 o 
   3 -24   1     3063.80     3507.22    259.35 o 
   4 -24   1      526.81      791.06     81.61 o 
   5 -24   1      179.96      257.59     81.66 o 
   6 -24   1     3623.80     4095.70    229.45 o 
   7 -24   1       46.51      129.75     67.93 o 
   8 -24   1     1325.46     1470.52    130.49 o 
   9 -24   1       95.62      185.07     72.85 o 
  10 -24   1     2444.78     2524.27    125.23 o 
  11 -24   1     2902.92     3112.29    259.82 o 
  12 -24   1       78.37      239.74     76.71 o 
  13 -24   1       26.07       89.10     73.88 o 
  14 -24   1      233.59      276.83     77.40 o 
  15 -24   1     2762.50     2824.74    128.12 o 
  16 -24   1      193.03      329.18    134.37 o 
  -9 -23   1      209.06      216.59    148.38 o 
  -8 -23   1       20.27        0.00    137.09 o 
  -7 -23   1      714.87      823.41    130.23 o 
  -6 -23   1      455.43      515.17    158.33 o 
  -5 -23   1      783.02      814.54    160.44 o 
  -4 -23   1     2056.44     2241.50    156.10 o 
  -3 -23   1       11.04      276.79    112.90 o 
  -2 -23   1      311.52       83.00     89.25 o 
  -1 -23   1        0.20       64.84     82.89 o 
   0 -23   1     1239.93     1378.97    113.09 o 
   1 -23   1       63.18      104.98     75.70 o 
   2 -23   1      784.16      905.29     99.31 o 
   3 -23   1       10.14       53.20     67.52 o 
   4 -23   1     2586.62     2563.14    102.66 o 
   5 -23   1     1155.04     1062.30     90.49 o 
   6 -23   1       28.04       73.30     62.13 o 
   7 -23   1     7208.36     8127.64    188.73 o 
   8 -23   1     2167.36     2532.21    102.97 o 
   9 -23   1      604.07      521.91     77.67 o 
  10 -23   1        9.90       78.87     69.15 o 
  11 -23   1     2800.14     2840.99    134.39 o 
  12 -23   1     5268.94     5656.75    175.57 o 
  13 -23   1        6.51       50.63     71.82 o 
  14 -23   1       51.90      114.20     72.65 o 
  15 -23   1      297.87      410.26     86.99 o 
  16 -23   1     2825.75     2949.62    128.48 o 
  17 -23   1      124.13      232.53     96.06 o 
  18 -23   1      327.22      177.38    163.40 o 
 -10 -22   1       48.97      171.21    148.13 o 
  -9 -22   1        0.16       55.80     95.04 o 
  -8 -22   1      659.60      755.75    105.72 o 
  -7 -22   1     1017.25      940.58    148.15 o 
  -6 -22   1      114.61      186.01     92.23 o 
  -5 -22   1      129.61      153.09     86.81 o 
  -4 -22   1      585.93      709.36    132.47 o 
  -3 -22   1     3173.72     3322.79    279.41 o 
  -2 -22   1      856.00      976.33    143.58 o 
  -1 -22   1      660.33      579.07     83.21 o 
   0 -22   1       22.70      107.43     63.73 o 
   1 -22   1     1049.59     1013.19     75.15 o 
   2 -22   1     1460.67     1336.99     91.01 o 
   3 -22   1      150.10      206.82     56.83 o 
   4 -22   1      673.25      670.61     58.20 o 
   5 -22   1      922.83      828.31     62.19 o 
   6 -22   1     1637.84     1530.40    105.91 o 
   7 -22   1      241.00      111.34     60.41 o 
   8 -22   1     3001.43     3428.52    157.03 o 
   9 -22   1     4270.87     4547.16    147.39 o 
  10 -22   1      824.36      958.53     76.06 o 
  11 -22   1       68.35       93.10     67.58 o 
  12 -22   1      970.91     1090.33     96.08 o 
  13 -22   1     6824.93     6952.23    196.69 o 
  14 -22   1       39.34      112.81     77.13 o 
  15 -22   1       14.12      116.71     79.35 o 
  16 -22   1        7.05       75.47     77.46 o 
  17 -22   1     2671.08     2761.81    123.93 o 
  18 -22   1      768.12      593.06    117.92 o 
  19 -22   1      980.27      887.90    177.23 o 
 -12 -21   1        3.41      277.23    216.44 o 
 -11 -21   1       34.46      138.04     96.43 o 
 -10 -21   1       68.45      105.15     90.13 o 
  -9 -21   1      298.55      354.85    110.98 o 
  -8 -21   1        8.16       72.66     84.52 o 
  -7 -21   1      250.96      220.81     99.69 o 
  -6 -21   1     1350.79     1491.80    142.79 o 
  -5 -21   1       13.82      106.17     79.54 o 
  -4 -21   1        2.31      117.61     70.83 o 
  -3 -21   1        2.70       38.87     67.35 o 
  -2 -21   1     2035.69     1935.23     85.93 o 
  -1 -21   1     2907.42     2576.39     90.03 o 
   0 -21   1      265.17      208.79     64.29 o 
   1 -21   1       75.73       53.18     60.64 o 
   2 -21   1      365.73      359.22     56.59 o 
   3 -21   1     4357.32     4074.71     92.47 o 
   4 -21   1      121.26      170.60     52.96 o 
   5 -21   1     1654.92     1823.83     71.21 o 
   6 -21   1      590.10      550.92     57.96 o 
   7 -21   1      199.47      282.21     60.30 o 
   8 -21   1     1144.54      962.00     67.62 o 
   9 -21   1     1383.77     1406.37     73.08 o 
  10 -21   1     6920.51     6682.34    163.25 o 
  11 -21   1       11.94       54.97     56.18 o 
  12 -21   1     1114.79      985.36     68.99 o 
  13 -21   1       57.01       97.30     58.50 o 
  14 -21   1    10193.83    10575.62    201.58 o 
  15 -21   1      557.43      567.54    103.53 o 
  16 -21   1       49.98       90.95     75.36 o 
  17 -21   1      354.84      293.20     90.27 o 
  18 -21   1     1156.96     1344.11    111.47 o 
  19 -21   1      698.97      760.34    106.02 o 
  20 -21   1      140.95      135.37    122.17 o 
 -13 -20   1       47.86      260.99    260.45 o 
 -12 -20   1       97.15      214.76     95.43 o 
 -11 -20   1        9.50       61.18     88.96 o 
 -10 -20   1       33.97      206.64    104.88 o 
  -9 -20   1        1.61      110.24     84.68 o 
  -8 -20   1      339.92      327.90     87.75 o 
  -7 -20   1       18.72      106.01     69.09 o 
  -6 -20   1      903.06      907.95     82.38 o 
  -5 -20   1     4438.75     4627.67    185.50 o 
  -4 -20   1     1663.47     1553.14     85.34 o 
  -3 -20   1       89.28      158.88     67.34 o 
  -2 -20   1      285.03      222.17     66.65 o 
  -1 -20   1     1779.57     1763.61     78.58 o 
   0 -20   1     3629.43     3352.51    128.55 o 
   1 -20   1       13.88       93.94     51.13 o 
   2 -20   1      196.95       98.58     48.30 o 
   3 -20   1        3.98       30.76     48.78 o 
   4 -20   1     5174.33     5736.26     97.88 o 
   5 -20   1     1277.39     1470.02     67.39 o 
   6 -20   1     4820.93     4631.85    110.53 o 
   7 -20   1     7554.10     6870.47    116.05 o 
   8 -20   1      236.22      165.63     55.81 o 
   9 -20   1     2563.03     2531.02     81.49 o 
  10 -20   1       11.42       15.09     53.67 o 
  11 -20   1     2570.30     2584.53     85.74 o 
  12 -20   1      462.14      487.59     62.74 o 
  13 -20   1      188.56      237.52     61.76 o 
  14 -20   1     1384.34     1430.59     82.07 o 
  15 -20   1     5928.66     6140.22    150.74 o 
  16 -20   1     2425.23     2733.76    115.62 o 
  17 -20   1       33.59       34.27     73.93 o 
  18 -20   1     1988.73     1980.77    101.19 o 
  19 -20   1        7.68       75.49     80.24 o 
  20 -20   1      386.10      389.60     89.48 o 
  21 -20   1      262.25      270.25    116.10 o 
 -15 -19   1      440.85      641.95    458.85 o 
 -14 -19   1      146.88      304.35    161.81 o 
 -13 -19   1      197.49      364.11    158.99 o 
 -12 -19   1        3.55      148.63     92.02 o 
 -11 -19   1      590.13      601.33    179.67 o 
 -10 -19   1       35.31       58.66     79.46 o 
  -9 -19   1      245.38      254.08     89.80 o 
  -8 -19   1      357.36      360.96     74.76 o 
  -7 -19   1      116.58      142.02     71.12 o 
  -6 -19   1      141.79      108.83     68.27 o 
  -5 -19   1       73.05       93.80     64.73 o 
  -4 -19   1      579.41      456.78     70.70 o 
  -3 -19   1     1340.95     1100.06     76.71 o 
  -2 -19   1      396.23      444.83     70.90 o 
  -1 -19   1     2433.90     2212.46     85.90 o 
   0 -19   1      335.60      439.83     51.51 o 
   1 -19   1     2180.34     2068.65     65.18 o 
   2 -19   1      168.06      207.87     49.59 o 
   3 -19   1     1463.89     1314.57     60.15 o 
   4 -19   1        0.75       24.08     48.23 o 
   5 -19   1     1226.17     1344.64     63.19 o 
   6 -19   1      566.03      525.12     52.86 o 
   7 -19   1     3183.20     2917.54     77.31 o 
   8 -19   1     8730.84     9020.72    143.91 o 
   9 -19   1      125.68      120.74     52.05 o 
  10 -19   1      586.65      451.56     56.88 o 
  11 -19   1      105.57      106.71     53.21 o 
  12 -19   1     6896.48     7344.63    141.04 o 
  13 -19   1       10.41       72.71     55.69 o 
  14 -19   1      348.47      385.49     61.83 o 
  15 -19   1     2116.49     1968.48     81.18 o 
  16 -19   1     2509.55     2855.86     92.30 o 
  17 -19   1     4729.59     4855.68    116.15 o 
  18 -19   1        4.78       48.48     64.07 o 
  19 -19   1     2177.69     2253.86    137.17 o 
  20 -19   1     1577.29     1826.18    108.75 o 
  21 -19   1      480.43      706.99     97.89 o 
  22 -19   1      682.34      492.63    140.04 o 
 -16 -18   1      532.65      677.02    221.73 o 
 -15 -18   1        0.03      195.48    118.50 o 
 -14 -18   1      200.74      268.78     98.65 o 
 -13 -18   1       42.36      124.89     93.49 o 
 -12 -18   1      457.75      482.13     88.14 o 
 -11 -18   1      115.34      188.61     72.90 o 
 -10 -18   1      898.55      856.41     80.87 o 
  -9 -18   1       59.22       88.96     67.76 o 
  -8 -18   1      633.11      460.90     74.67 o 
  -7 -18   1     2240.82     2308.91     90.53 o 
  -6 -18   1       11.79       98.42     64.38 o 
  -5 -18   1       17.78       49.02     59.68 o 
  -4 -18   1      165.70      122.05     61.16 o 
  -3 -18   1      541.72      389.04     62.04 o 
  -2 -18   1      203.81      177.70     55.96 o 
  -1 -18   1      934.70      744.07     57.60 o 
   0 -18   1     7734.15     7791.71    132.69 o 
   1 -18   1     1403.73     1246.90     54.84 o 
   2 -18   1      273.85      229.73     48.64 o 
   3 -18   1      513.09      603.75     53.21 o 
   4 -18   1     1665.43     1723.04     68.31 o 
   5 -18   1      188.05      285.00     53.16 o 
   6 -18   1     3103.92     2986.82     78.01 o 
   7 -18   1      760.28      646.54     56.08 o 
   8 -18   1      832.53     1005.69     63.55 o 
   9 -18   1     8263.92     8322.69    118.03 o 
  10 -18   1     1006.62      820.30     59.56 o 
  11 -18   1     1298.73     1421.19     65.06 o 
  12 -18   1     1294.46     1477.02     63.69 o 
  13 -18   1     7774.66     7955.88    126.02 o 
  14 -18   1     4134.40     4612.74    125.09 o 
  15 -18   1      311.30      341.50     60.41 o 
  16 -18   1     3882.71     3931.46    106.34 o 
  17 -18   1        1.32      103.78     57.94 o 
  18 -18   1     6191.69     6367.83    127.71 o 
  19 -18   1       13.28       80.40     64.55 o 
  20 -18   1      673.18      747.58     96.00 o 
  21 -18   1     2953.74     3141.92    200.48 o 
  22 -18   1      844.45      842.77     98.74 o 
  23 -18   1      431.03      496.48    166.97 o 
 -17 -17   1      666.32     1183.17    326.19 o 
 -16 -17   1       62.53      428.15    175.21 o 
 -15 -17   1     1003.93      965.17    113.57 o 
 -14 -17   1      296.79      211.09     94.53 o 
 -13 -17   1       14.42       27.76     69.51 o 
 -12 -17   1       35.02       72.38     71.52 o 
 -11 -17   1      387.47      448.91     91.26 o 
 -10 -17   1       92.60      168.64     69.14 o 
  -9 -17   1      557.91      657.85     75.62 o 
  -8 -17   1       12.15       74.32     64.75 o 
  -7 -17   1      557.75      475.36     79.92 o 
  -6 -17   1     6866.35     7427.93    182.48 o 
  -5 -17   1     1370.31     1292.58     79.85 o 
  -4 -17   1      282.46      241.19     54.91 o 
  -3 -17   1     1897.57     1856.73     82.24 o 
  -2 -17   1     1172.55     1220.64     69.80 o 
  -1 -17   1       16.62       33.64     50.87 o 
   0 -17   1        0.13       20.54     46.02 o 
   1 -17   1     3513.01     3340.45     70.51 o 
   2 -17   1        6.05       48.49     47.38 o 
   3 -17   1     3087.06     2815.33     81.79 o 
   4 -17   1      638.55      382.36     51.97 o 
   5 -17   1      984.62     1006.86     59.34 o 
   6 -17   1     2709.20     3119.03     74.69 o 
   7 -17   1       83.23      134.52     49.28 o 
   8 -17   1      470.48      557.88     53.53 o 
   9 -17   1      466.70      498.57     52.43 o 
  10 -17   1     8706.89     8733.53    116.35 o 
  11 -17   1     1206.71     1049.16     62.81 o 
  12 -17   1      122.06      150.41     48.29 o 
  13 -17   1     8609.68     8248.59    128.24 o 
  14 -17   1     1151.38     1264.97     69.31 o 
  15 -17   1     4936.69     4813.33    108.24 o 
  16 -17   1      290.85      246.13     58.26 o 
  17 -17   1      948.98     1059.78     72.15 o 
  18 -17   1      771.22      723.88     65.18 o 
  19 -17   1     6322.18     6751.25    134.77 o 
  20 -17   1       77.39      125.09     61.52 o 
  21 -17   1        9.03       38.76     66.55 o 
  22 -17   1     2732.63     2748.96    117.58 o 
  23 -17   1      502.04      383.75     87.56 o 
 -18 -16   1      140.56      283.42    236.98 o 
 -17 -16   1       13.84      105.38    111.75 o 
 -16 -16   1     1405.83     2115.49    169.57 o 
 -15 -16   1        6.50      189.66     92.01 o 
 -14 -16   1      727.92      764.15    125.09 o 
 -13 -16   1      272.37      348.59     74.08 o 
 -12 -16   1      261.06      141.12     71.64 o 
 -11 -16   1        3.90       64.21     67.69 o 
 -10 -16   1      661.56      719.41     75.07 o 
  -9 -16   1       48.42       78.89     63.84 o 
  -8 -16   1       89.51      140.40     62.20 o 
  -7 -16   1      160.26      179.75     62.13 o 
  -6 -16   1       19.37       68.87     60.14 o 
  -5 -16   1     5999.96     6536.23    127.13 o 
  -4 -16   1     1224.64     1171.56     64.83 o 
  -3 -16   1      108.95      122.19     57.29 o 
  -2 -16   1    10412.89    10475.92    170.79 o 
  -1 -16   1      717.31      745.64     55.77 o 
   0 -16   1      158.06      187.50     54.96 o 
   1 -16   1      333.20      267.10     51.04 o 
   2 -16   1     6839.82     6713.20    112.45 o 
   3 -16   1     1314.24     1457.15     57.31 o 
   4 -16   1     2241.57     2284.52     64.49 o 
   5 -16   1     1235.55     1251.04     54.56 o 
   6 -16   1     4055.79     4013.58     75.60 o 
   7 -16   1     5400.81     5365.94     86.81 o 
   8 -16   1     6931.35     7042.18    102.89 o 
   9 -16   1       22.23       36.24     46.00 o 
  10 -16   1      238.11      202.47     48.97 o 
  11 -16   1     2097.51     2128.56     69.94 o 
  12 -16   1      172.04      101.27     47.89 o 
  13 -16   1     2187.78     2225.52     67.95 o 
  14 -16   1     2745.04     2873.18     80.33 o 
  15 -16   1      640.52      567.37     56.61 o 
  16 -16   1     4759.18     4760.93    104.17 o 
  17 -16   1      180.67      258.57     55.31 o 
  18 -16   1     2981.34     3049.65     89.27 o 
  19 -16   1     5862.77     5814.17    125.95 o 
  20 -16   1     2489.93     2544.06     91.78 o 
  21 -16   1      458.62      435.91     68.63 o 
  22 -16   1        0.26       90.58     68.12 o 
  23 -16   1     3143.41     3243.52    120.66 o 
  24 -16   1       56.69       84.72     97.85 o 
 -19 -15   1      113.83      315.62    273.23 o 
 -18 -15   1        0.00       25.69    116.93 o 
 -17 -15   1      410.87      474.53    168.41 o 
 -16 -15   1      468.77      568.94     87.15 o 
 -15 -15   1      508.84      471.01     85.30 o 
 -14 -15   1        3.08      114.93     74.22 o 
 -13 -15   1     1148.22      961.25     84.45 o 
 -12 -15   1     2715.30     2623.88    150.39 o 
 -11 -15   1       26.93      115.58     66.36 o 
 -10 -15   1       13.61       54.09     63.22 o 
  -9 -15   1      283.41      164.41     63.33 o 
  -8 -15   1       63.81       62.49     60.21 o 
  -7 -15   1       29.40       82.29     53.57 o 
  -6 -15   1      247.24      122.73     53.15 o 
  -5 -15   1     1189.72     1080.77     63.49 o 
  -4 -15   1     5747.99     5974.56    102.69 o 
  -3 -15   1     2625.95     2591.61     82.95 o 
  -2 -15   1     1814.54     1762.16     70.75 o 
  -1 -15   1     3679.94     3709.87     91.32 o 
   0 -15   1     1216.58     1159.57     62.24 o 
   1 -15   1     7883.76     7536.38     92.86 o 
   2 -15   1        3.61       23.62     36.46 o 
   3 -15   1     5859.48     5756.05     78.00 o 
   4 -15   1     4929.83     4821.09     75.60 o 
   5 -15   1        2.29       25.27     36.89 o 
   6 -15   1      370.43      317.93     40.44 o 
   7 -15   1     2300.32     2247.36     57.33 o 
   8 -15   1     7766.44     8082.41    102.00 o 
   9 -15   1     3046.42     3260.33     70.49 o 
  10 -15   1       29.86       48.48     42.54 o 
  11 -15   1      997.35     1011.19     51.25 o 
  12 -15   1     1754.48     1738.81     63.98 o 
  13 -15   1      307.54      367.09     51.59 o 
  14 -15   1        9.33       19.98     44.19 o 
  15 -15   1     7811.89     7393.71    106.99 o 
  16 -15   1     2089.96     1981.53     69.46 o 
  17 -15   1     3767.67     3682.38     89.74 o 
  18 -15   1       40.31       27.58     50.48 o 
  19 -15   1     3036.67     2741.02     84.04 o 
  20 -15   1     9113.43     9855.39    133.60 o 
  21 -15   1        1.58       32.18     53.11 o 
  22 -15   1      131.85      164.08     63.24 o 
  23 -15   1      494.30      472.50     84.49 o 
  24 -15   1     2286.60     2240.95    112.89 o 
 -19 -14   1        0.14        8.58    113.68 o 
 -18 -14   1      137.00       77.16     98.96 o 
 -17 -14   1       50.32       50.02     83.27 o 
 -16 -14   1      615.15      800.07     93.54 o 
 -15 -14   1      398.29      556.89     89.41 o 
 -14 -14   1      267.74      200.08     77.14 o 
 -13 -14   1      243.56      234.87     71.06 o 
 -12 -14   1       69.60      156.85     70.26 o 
 -11 -14   1     5401.85     5551.59    124.29 o 
 -10 -14   1        7.59      138.57     61.35 o 
  -9 -14   1     1897.37     1878.60     80.39 o 
  -8 -14   1     1793.18     1827.93     78.29 o 
  -7 -14   1     3213.39     3211.38     76.07 o 
  -6 -14   1     1013.67     1191.71     65.43 o 
  -5 -14   1       44.99       38.27     49.81 o 
  -4 -14   1     9945.19     9828.02    119.65 o 
  -3 -14   1     1024.94      883.93     55.87 o 
  -2 -14   1     5833.76     5710.28     95.57 o 
  -1 -14   1     3207.89     2885.82     64.07 o 
   0 -14   1     3625.61     3372.74     68.45 o 
   1 -14   1     5641.50     5592.97     81.36 o 
   2 -14   1     2452.15     2535.40     56.00 o 
   3 -14   1       44.73       41.76     34.48 o 
   4 -14   1     3926.11     3874.75     65.95 o 
   5 -14   1     7001.71     6242.11     80.09 o 
   6 -14   1      458.49      385.83     36.96 o 
   7 -14   1      797.15      903.42     42.83 o 
   8 -14   1     1326.70     1430.36     48.44 o 
   9 -14   1     8526.61     8032.71     92.01 o 
  10 -14   1     5031.38     4748.92     83.82 o 
  11 -14   1     2362.19     2541.66     66.16 o 
  12 -14   1     2339.08     2778.03     72.68 o 
  13 -14   1      625.93      674.59     52.18 o 
  14 -14   1      143.08       51.91     47.54 o 
  15 -14   1      168.84      178.69     47.75 o 
  16 -14   1     5872.23     6034.74    107.81 o 
  17 -14   1     7563.56     7454.67    112.50 o 
  18 -14   1     1546.81     1556.72     69.74 o 
  19 -14   1     1255.21     1165.11     62.22 o 
  20 -14   1      209.83      219.64     65.27 o 
  21 -14   1     8165.51     8826.56    165.20 o 
  22 -14   1       91.48      114.09     61.56 o 
  23 -14   1        8.65      106.03     62.63 o 
  24 -14   1      892.88      804.33     80.65 o 
  25 -14   1     2420.30     2098.99    168.90 o 
 -20 -13   1        3.01      119.66    116.59 o 
 -19 -13   1      109.74       37.07     91.57 o 
 -18 -13   1       30.11       62.03     85.20 o 
 -17 -13   1      334.32      351.62     89.95 o 
 -16 -13   1       17.95       86.32     81.82 o 
 -15 -13   1      804.16      894.78     90.40 o 
 -14 -13   1     1447.43     1279.26     91.23 o 
 -13 -13   1      839.02      904.87     86.05 o 
 -12 -13   1        8.13       23.53     67.55 o 
 -11 -13   1      216.02      186.16     63.18 o 
 -10 -13   1     6663.42     6884.60    118.85 o 
  -9 -13   1      721.49      743.58     61.92 o 
  -8 -13   1     1138.44      877.60     56.92 o 
  -7 -13   1       90.07       50.54     50.52 o 
  -6 -13   1     5638.40     5644.16    100.36 o 
  -5 -13   1     7179.56     6769.23     98.77 o 
  -4 -13   1     1945.17     1929.63     60.48 o 
  -3 -13   1    24150.34    24091.94    230.96 o 
  -2 -13   1     1497.15     1339.43     51.35 o 
  -1 -13   1     6661.79     6740.34     89.79 o 
   0 -13   1     5429.84     5312.91     83.42 o 
   1 -13   1     2280.53     1875.68     61.89 o 
   2 -13   1    13272.23    12026.84    119.21 o 
   3 -13   1      404.62      261.11     37.10 o 
   4 -13   1     1832.03     1942.57     59.56 o 
   5 -13   1      216.31      156.48     37.01 o 
   6 -13   1    15556.42    15122.42    127.21 o 
   7 -13   1     8719.03     9496.75     99.05 o 
   8 -13   1      250.76      191.08     37.40 o 
   9 -13   1     1852.58     2049.15     62.66 o 
  10 -13   1     9975.86    10438.45    114.58 o 
  11 -13   1     6513.96     7138.57     97.44 o 
  12 -13   1       91.13      145.99     43.66 o 
  13 -13   1     3690.92     3792.96     82.38 o 
  14 -13   1       71.65       59.93     46.45 o 
  15 -13   1        2.40       18.10     45.35 o 
  16 -13   1      231.22      191.41     48.88 o 
  17 -13   1     3162.99     3131.64     82.45 o 
  18 -13   1     9628.85     9570.66    122.67 o 
  19 -13   1       30.86       74.85     48.39 o 
  20 -13   1     1848.13     1712.10     70.47 o 
  21 -13   1      343.61      431.50     58.98 o 
  22 -13   1     5534.49     6168.42    121.47 o 
  23 -13   1      787.47      724.78     71.28 o 
  24 -13   1        4.32       77.06     68.22 o 
  25 -13   1     1726.97     1828.61    110.62 o 
 -21 -12   1      262.49      189.71    139.37 o 
 -20 -12   1        4.80       55.67     91.18 o 
 -19 -12   1        6.87       50.07     85.58 o 
 -18 -12   1      374.26      286.55     85.85 o 
 -17 -12   1      143.87       80.21     81.05 o 
 -16 -12   1      675.39      700.52    104.32 o 
 -15 -12   1        1.10       21.23     77.63 o 
 -14 -12   1      379.59      331.70     76.92 o 
 -13 -12   1     8635.99     9994.95    159.20 o 
 -12 -12   1       21.85       85.65     59.97 o 
 -11 -12   1        6.29       13.30     59.98 o 
 -10 -12   1     1365.98     1214.59     68.21 o 
  -9 -12   1     7425.65     7342.68    105.65 o 
  -8 -12   1     3497.21     3140.97     75.86 o 
  -7 -12   1     2192.91     2099.93     61.80 o 
  -6 -12   1     1692.03     1381.82     57.53 o 
  -5 -12   1      960.61      713.84     49.63 o 
  -4 -12   1     4178.91     3941.05     87.42 o 
  -3 -12   1     1525.75     1390.64     53.63 o 
  -2 -12   1    18149.09    18161.60    146.12 o 
  -1 -12   1     8935.55     9143.03    103.72 o 
   0 -12   1     3568.78     3002.07     65.89 o 
   1 -12   1     7107.29     6507.29     84.42 o 
   2 -12   1     4808.02     5189.65     98.95 o 
   3 -12   1    29671.48    29685.89    202.63 o 
   4 -12   1      658.86      467.32     35.23 o 
   5 -12   1      267.30      177.68     31.94 o 
   6 -12   1      615.79      610.12     40.08 o 
   7 -12   1    13350.43    12703.95    122.03 o 
   8 -12   1     5998.13     5833.64     76.81 o 
   9 -12   1      201.12      193.23     36.37 o 
  10 -12   1    12468.29    12897.37    116.42 o 
  11 -12   1      240.33      273.80     57.72 o 
  12 -12   1     5718.09     5381.73     91.22 o 
  13 -12   1     1494.18     1782.63     58.49 o 
  14 -12   1        6.28       43.78     46.24 o 
  15 -12   1      737.07      850.65     56.07 o 
  16 -12   1      129.89      151.08     49.84 o 
  17 -12   1     1225.32     1279.94     61.77 o 
  18 -12   1        0.61       35.38     45.13 o 
  19 -12   1     7724.24     7877.27    120.86 o 
  20 -12   1      739.40      842.65     63.75 o 
  21 -12   1     1640.29     1609.54     70.41 o 
  22 -12   1     2541.20     2644.41    114.32 o 
  23 -12   1     1331.42     1324.17     77.00 o 
  24 -12   1      973.36     1082.20     84.27 o 
  25 -12   1       52.83       84.64     72.66 o 
  26 -12   1      450.23      644.12    196.51 o 
 -22 -11   1        5.73       52.15    156.38 o 
 -21 -11   1      123.54      198.00     97.59 o 
 -20 -11   1      119.76       48.20     90.93 o 
 -19 -11   1        5.52       81.02     86.02 o 
 -18 -11   1       59.56      125.33     79.37 o 
 -17 -11   1      694.62      967.92     89.24 o 
 -16 -11   1      563.11      504.04     86.22 o 
 -15 -11   1       37.99       50.97     66.53 o 
 -14 -11   1      579.52      614.05     78.25 o 
 -13 -11   1      255.35      312.69     64.08 o 
 -12 -11   1     7420.24     7784.96    139.03 o 
 -11 -11   1      782.59      719.26     65.24 o 
 -10 -11   1       51.30       15.78     51.46 o 
  -9 -11   1     5638.33     5420.75     93.10 o 
  -8 -11   1     3343.98     3157.08     75.65 o 
  -7 -11   1    19216.73    19682.83    163.84 o 
  -6 -11   1     1361.62     1763.75     54.66 o 
  -5 -11   1     6598.14     5938.00     98.21 o 
  -4 -11   1       11.51       55.66     33.75 o 
  -3 -11   1     2519.52     2131.23     64.82 o 
  -2 -11   1     1078.93     1179.41     38.10 o 
  -1 -11   1     1498.76     1603.36     54.68 o 
   0 -11   1     3286.28     2889.42     62.54 o 
   1 -11   1       40.22       27.73     30.56 o 
   2 -11   1    18689.73    17897.86    134.93 o 
   3 -11   1     5758.25     6836.08     85.92 o 
   4 -11   1    28755.91    26691.02    278.00 o 
   5 -11   1      816.57      563.94     35.20 o 
   6 -11   1       98.03       65.51     31.72 o 
   7 -11   1     2518.16     2542.12     60.86 o 
   8 -11   1    15997.55    16246.18    143.56 o 
   9 -11   1     5510.19     6264.08     83.42 o 
  10 -11   1      286.73      240.34     38.57 o 
  11 -11   1    11912.63    12638.62    129.69 o 
  12 -11   1     2301.23     2136.56     59.59 o 
  13 -11   1     5521.86     5829.21     89.54 o 
  14 -11   1      321.23      381.12     48.74 o 
  15 -11   1      153.03      169.96     48.53 o 
  16 -11   1     3443.07     3393.94     83.41 o 
  17 -11   1     3557.95     3096.09     77.20 o 
  18 -11   1     1577.28     1428.06     60.05 o 
  19 -11   1     3391.77     3147.56     77.10 o 
  20 -11   1      195.29      175.33     51.01 o 
  21 -11   1      135.92      184.19     53.83 o 
  22 -11   1        1.37       39.46     52.46 o 
  23 -11   1     2465.27     2598.65     95.82 o 
  24 -11   1      344.56      376.01     88.84 o 
  25 -11   1      606.76      678.30    131.22 o 
  26 -11   1       19.61       33.00     76.25 o 
 -22 -10   1      432.61      366.26    102.86 o 
 -21 -10   1       49.07      111.88     92.94 o 
 -20 -10   1      643.34      811.88    107.12 o 
 -19 -10   1        5.72       25.94     82.03 o 
 -18 -10   1      292.18      218.56     74.64 o 
 -17 -10   1       10.31       43.21     71.67 o 
 -16 -10   1      719.77      574.44     84.56 o 
 -15 -10   1       48.94      115.33     65.94 o 
 -14 -10   1      117.05      133.43     57.49 o 
 -13 -10   1     2167.90     2083.90     81.24 o 
 -12 -10   1     1783.58     1708.85     70.03 o 
 -11 -10   1     5253.33     5181.40    101.10 o 
 -10 -10   1     4520.70     3732.25     89.33 o 
  -9 -10   1      574.87      617.64     73.62 o 
  -8 -10   1     6327.21     6321.37     95.71 o 
  -7 -10   1        4.26      131.05     39.00 o 
  -6 -10   1     9721.69     9000.79     99.91 o 
  -5 -10   1     5420.13     5203.19     72.14 o 
  -4 -10   1     2515.92     2429.46     60.30 o 
  -3 -10   1     1740.24     1638.24     41.97 o 
  -2 -10   1      576.08      300.76     36.22 o 
  -1 -10   1      199.81      319.69     37.45 o 
   0 -10   1       57.45       25.72     30.35 o 
   1 -10   1      864.02      674.01     33.94 o 
   2 -10   1     3314.25     3777.67     66.71 o 
   3 -10   1     9105.47     9868.00     93.88 o 
   4 -10   1    30216.42    31900.82    234.67 o 
   5 -10   1    10878.39    10225.10    109.91 o 
   6 -10   1        2.32       46.79     31.73 o 
   7 -10   1     6059.94     7207.40     87.53 o 
   8 -10   1    11877.17    10402.89    105.09 o 
   9 -10   1     1765.12     2337.50     56.51 o 
  10 -10   1    12317.23    13098.57    146.42 o 
  11 -10   1      105.10       34.01     36.39 o 
  12 -10   1     6457.60     6407.56     89.15 o 
  13 -10   1    11808.22    12143.60    120.98 o 
  14 -10   1     2263.27     2179.94     62.70 o 
  15 -10   1        0.82       37.61     46.34 o 
  16 -10   1        4.55       18.10     43.77 o 
  17 -10   1     3054.49     3152.95     77.46 o 
  18 -10   1      135.95       92.18     44.64 o 
  19 -10   1      446.88      385.52     49.80 o 
  20 -10   1       79.41      125.34     50.99 o 
  21 -10   1     1653.71     1635.68     68.99 o 
  22 -10   1      204.47      238.40     62.22 o 
  23 -10   1      113.28      139.87     65.83 o 
  24 -10   1     2138.66     2251.66     95.00 o 
  25 -10   1        2.05       89.02     73.00 o 
  26 -10   1      194.22      366.34     83.09 o 
 -23  -9   1     1453.77     1887.63    128.31 o 
 -22  -9   1      116.11      123.32     95.84 o 
 -21  -9   1      593.43      581.44     98.71 o 
 -20  -9   1        9.29      142.08     78.61 o 
 -19  -9   1      345.00      276.91     79.22 o 
 -18  -9   1       44.31       33.89     71.26 o 
 -17  -9   1      754.57      800.29     75.12 o 
 -16  -9   1      136.73       77.17     63.04 o 
 -15  -9   1     1239.35     1381.54     75.11 o 
 -14  -9   1      439.12      455.83     64.56 o 
 -13  -9   1        2.81       17.07     55.80 o 
 -12  -9   1     2344.13     2285.46     73.36 o 
 -11  -9   1     5371.72     5790.95    102.12 o 
 -10  -9   1      369.17      324.81     48.87 o 
  -9  -9   1      895.47      782.59     46.40 o 
  -8  -9   1       26.63       27.95     35.10 o 
  -7  -9   1     3473.58     2597.34     62.29 o 
  -6  -9   1      143.13      128.33     39.42 o 
  -5  -9   1      545.55      488.41     34.14 o 
  -4  -9   1     1621.07     1801.35     44.52 o 
  -3  -9   1     3889.10     4180.92     69.92 o 
  -2  -9   1     4803.89     3129.21     65.74 o 
  -1  -9   1      219.89      463.24     40.43 o 
   0  -9   1      542.70      475.88     32.06 o 
   1  -9   1       33.81       25.04     26.51 o 
   2  -9   1      472.36      201.64     32.85 o 
   3  -9   1     2029.58     1881.52     39.65 o 
   4  -9   1      162.63      124.56     32.64 o 
   5  -9   1    22618.50    24178.80    166.35 o 
   6  -9   1    13913.07    13514.33    152.39 o 
   7  -9   1    21821.06    22901.93    168.02 o 
   8  -9   1       80.24       50.28     33.68 o 
   9  -9   1    28704.02    27979.43    222.83 o 
  10  -9   1     2678.06     2939.65     65.29 o 
  11  -9   1    11041.67    12127.91    114.58 o 
  12  -9   1        2.41        8.97     36.49 o 
  13  -9   1      505.14      688.17     46.88 o 
  14  -9   1    12209.20    12125.09    123.53 o 
  15  -9   1     2060.52     2128.35     62.23 o 
  16  -9   1      150.90      236.21     47.75 o 
  17  -9   1     1172.12     1350.53     60.34 o 
  18  -9   1     1869.00     1745.82     62.29 o 
  19  -9   1        0.25       53.84     45.65 o 
  20  -9   1      400.62      402.96     53.61 o 
  21  -9   1      285.70      330.68     57.51 o 
  22  -9   1     1680.19     1818.28     79.21 o 
  23  -9   1     1072.52      962.79     72.63 o 
  24  -9   1       66.73      191.27     78.18 o 
  25  -9   1     2458.15     2717.01    144.23 o 
  26  -9   1      483.73      578.79    120.08 o 
 -23  -8   1      381.13      488.01    105.86 o 
 -22  -8   1      626.44      649.73     95.24 o 
 -21  -8   1      522.10      713.50     88.25 o 
 -20  -8   1      712.01      830.17     87.55 o 
 -19  -8   1        1.84       68.90     71.65 o 
 -18  -8   1      769.96      886.16     75.08 o 
 -17  -8   1     2314.10     2398.34     90.76 o 
 -16  -8   1      185.04      201.77     64.21 o 
 -15  -8   1     2899.84     3027.36     84.40 o 
 -14  -8   1       81.92       69.40     53.80 o 
 -13  -8   1     1716.67     1644.04     60.20 o 
 -12  -8   1      219.26      327.95     48.13 o 
 -11  -8   1     1841.48     1941.17     61.58 o 
 -10  -8   1    11687.35    10787.37    130.93 o 
  -9  -8   1       93.57       51.90     37.87 o 
  -8  -8   1     2742.95     2333.91     65.44 o 
  -7  -8   1      678.38      609.28     39.00 o 
  -6  -8   1     7578.70     6623.21     86.06 o 
  -5  -8   1     2065.88     2017.98     62.01 o 
  -4  -8   1      506.36      268.70     32.36 o 
  -3  -8   1      219.15       92.60     33.63 o 
  -2  -8   1     5582.26     5904.36     89.29 o 
  -1  -8   1    22462.30    22057.59    169.44 o 
   0  -8   1      119.37      167.24     31.11 o 
   1  -8   1     7208.33     7444.79     72.70 o 
   2  -8   1     1461.52     1032.08     28.32 o 
   3  -8   1     4148.60     3585.66     47.91 o 
   4  -8   1     1333.20     1543.91     47.49 o 
   5  -8   1      629.19      684.42     31.38 o 
   6  -8   1    39072.43    41797.36    322.08 o 
   7  -8   1      120.25      124.26     32.06 o 
   8  -8   1    13036.75    13742.87    137.10 o 
   9  -8   1      150.38       69.39     37.28 o 
  10  -8   1    11174.66     9766.65    111.43 o 
  11  -8   1    28440.01    28531.09    241.45 o 
  12  -8   1     4866.91     5019.31     81.53 o 
  13  -8   1      329.81      201.51     41.89 o 
  14  -8   1      864.51      929.76     48.20 o 
  15  -8   1     6664.20     6719.56    119.72 o 
  16  -8   1     5599.80     5494.06     96.44 o 
  17  -8   1      172.98      161.95     47.31 o 
  18  -8   1     1538.87     1580.92     58.99 o 
  19  -8   1     2687.98     2637.13     73.39 o 
  20  -8   1      207.01      105.96     52.95 o 
  21  -8   1     1421.44     1402.13     72.00 o 
  22  -8   1     2303.83     2320.50    106.20 o 
  23  -8   1       19.42      108.26     61.25 o 
  24  -8   1      232.04      206.27     82.90 o 
  25  -8   1       44.96      176.39     74.40 o 
  26  -8   1     1373.93     1638.57    102.55 o 
 -24  -7   1       76.14      197.50     94.87 o 
 -23  -7   1      543.76      675.71     99.74 o 
 -22  -7   1      163.51      193.79     87.77 o 
 -21  -7   1      607.97      585.75     83.71 o 
 -20  -7   1     1531.83     1825.17     91.82 o 
 -19  -7   1      857.21     1008.12     78.29 o 
 -18  -7   1       99.41      122.21     64.19 o 
 -17  -7   1       90.09      131.52     61.57 o 
 -16  -7   1     6462.59     6481.31    112.36 o 
 -15  -7   1       25.06      121.37     49.98 o 
 -14  -7   1     2713.07     2530.56     84.91 o 
 -13  -7   1     1549.28     1557.64     55.23 o 
 -12  -7   1     1853.30     2033.37     59.70 o 
 -11  -7   1      267.18      265.20     40.07 o 
 -10  -7   1      563.99      574.52     42.23 o 
  -9  -7   1     8614.01     7546.25     91.95 o 
  -8  -7   1        9.11      105.62     35.03 o 
  -7  -7   1     5107.83     5146.76     72.95 o 
  -6  -7   1     2058.30     2309.43     52.87 o 
  -5  -7   1    20851.90    20672.20    198.96 o 
  -4  -7   1    51777.68    48571.79    305.77 o 
  -3  -7   1     1688.42     1830.18     48.80 o 
  -2  -7   1     2737.33     2862.46     48.10 o 
  -1  -7   1     5238.83     4621.33     47.02 o 
   0  -7   1    22110.37    20152.27    140.00 o 
   1  -7   1      802.00      424.73     25.95 o 
   2  -7   1    11601.19    12222.61    110.29 o 
   3  -7   1    17699.96    18536.80    147.82 o 
   4  -7   1       20.81       11.30     21.95 o 
   5  -7   1        2.24       18.75     25.70 o 
   6  -7   1     1188.69     1425.37     56.18 o 
   7  -7   1    73526.63    79470.94    664.96 o 
   8  -7   1     2436.63     2482.71     63.10 o 
   9  -7   1    12920.64    13310.83    118.82 o 
  10  -7   1     1062.24     1369.44     57.45 o 
  11  -7   1       28.59      170.70     38.69 o 
  12  -7   1    24162.09    24696.78    200.59 o 
  13  -7   1     1213.54     1168.23     46.67 o 
  14  -7   1      580.54      565.95     41.92 o 
  15  -7   1     1359.33     1170.51     53.41 o 
  16  -7   1     9528.80     9851.45    113.10 o 
  17  -7   1        0.59       15.36     45.43 o 
  18  -7   1     1721.92     1438.23     58.08 o 
  19  -7   1     3963.93     3550.11     89.57 o 
  20  -7   1     2324.05     2089.95     73.23 o 
  21  -7   1      154.14      174.75     55.82 o 
  22  -7   1      502.25      409.03     62.11 o 
  23  -7   1     4332.70     4577.15    160.60 o 
  24  -7   1      359.69      340.21     91.64 o 
  25  -7   1       23.90      207.76     69.45 o 
  26  -7   1      250.48      477.70    103.18 o 
 -24  -6   1      329.05      310.14     93.91 o 
 -23  -6   1      601.87      674.69    100.37 o 
 -22  -6   1      501.31      523.45     81.58 o 
 -21  -6   1      361.25      417.53     76.88 o 
 -20  -6   1      155.48      199.45     68.51 o 
 -19  -6   1     4272.28     4814.54    127.83 o 
 -18  -6   1      245.12      223.60     60.33 o 
 -17  -6   1     1458.86     1471.17     64.87 o 
 -16  -6   1      105.30      218.42     54.20 o 
 -15  -6   1     9585.97     9528.41    119.60 o 
 -14  -6   1      371.69      272.97     49.20 o 
 -13  -6   1      360.69      335.37     45.41 o 
 -12  -6   1    12768.37    12557.97    139.19 o 
 -11  -6   1      950.74      886.29     46.51 o 
 -10  -6   1       32.48       40.01     32.68 o 
  -9  -6   1    10109.82    10808.25    110.82 o 
  -8  -6   1     6374.91     5352.45     68.58 o 
  -7  -6   1       11.34       23.58     28.67 o 
  -6  -6   1     3257.63     2634.71     63.44 o 
  -5  -6   1     2503.17     2484.45     54.77 o 
  -4  -6   1     5204.58     4067.52     77.69 o 
  -3  -6   1    53055.94    52027.88    367.70 o 
  -2  -6   1      577.34      399.46     41.29 o 
  -1  -6   1     3970.79     3226.19     68.52 o 
   0  -6   1     4117.91     4468.22     74.97 o 
   1  -6   1    13238.67    15725.56    138.05 o 
   2  -6   1    41719.32    48432.66    296.09 o 
   3  -6   1     1479.55     1373.49     45.42 o 
   4  -6   1     9867.00     9192.08     80.79 o 
   5  -6   1      196.36      206.40     28.55 o 
   6  -6   1      342.11      362.35     29.60 o 
   7  -6   1     2252.94     2945.14     76.93 o 
   8  -6   1    60648.88    65557.79    566.93 o 
   9  -6   1    25959.04    26204.76    208.42 o 
  10  -6   1      944.89     1306.86     50.79 o 
  11  -6   1      573.35      333.15     39.07 o 
  12  -6   1      429.51      470.15     42.60 o 
  13  -6   1    17779.02    16617.02    138.38 o 
  14  -6   1      117.39       91.90     38.19 o 
  15  -6   1      127.94      118.70     41.55 o 
  16  -6   1     3790.81     3577.76     78.63 o 
  17  -6   1     5999.25     6123.83    105.39 o 
  18  -6   1      673.57      533.61     53.29 o 
  19  -6   1      227.54      157.09     52.19 o 
  20  -6   1     5740.07     5873.35    109.14 o 
  21  -6   1      185.87      157.11     56.45 o 
  22  -6   1        0.42       22.41     56.38 o 
  23  -6   1      529.46      471.81     65.16 o 
  24  -6   1     2330.24     2675.11    116.71 o 
  25  -6   1      307.17      477.23     99.61 o 
  26  -6   1        1.97      154.72     76.63 o 
 -25  -5   1      258.70      283.11    101.54 o 
 -24  -5   1       58.20      110.60     82.05 o 
 -23  -5   1      307.28      416.59     84.05 o 
 -22  -5   1     1753.16     2020.38     95.53 o 
 -21  -5   1      305.94      288.40     73.26 o 
 -20  -5   1     1655.12     1597.42     82.55 o 
 -19  -5   1     2702.39     2788.98     96.25 o 
 -18  -5   1      684.12      808.24     58.59 o 
 -17  -5   1      708.52      658.13     54.74 o 
 -16  -5   1     1444.73     1456.32     63.99 o 
 -15  -5   1     2438.39     2308.26     61.40 o 
 -14  -5   1     6231.03     6618.47     90.81 o 
 -13  -5   1     2335.38     1947.15     67.78 o 
 -12  -5   1     1397.81     1523.97     50.66 o 
 -11  -5   1    10078.77     9562.42    116.71 o 
 -10  -5   1     1125.94      993.39     41.68 o 
  -9  -5   1     4936.13     4557.18     66.19 o 
  -8  -5   1    17600.94    17329.46    124.85 o 
  -7  -5   1     8530.78     8192.16    104.00 o 
  -6  -5   1    10442.96     9964.42     80.40 o 
  -5  -5   1     1200.75     1467.06     31.88 o 
  -4  -5   1    23626.00    22334.54    158.15 o 
  -3  -5   1    21009.88    25255.16    213.70 o 
  -2  -5   1    95741.71    98345.82    548.02 o 
  -1  -5   1     7112.33     4717.74     47.92 o 
   0  -5   1      196.81      640.58     39.29 o 
   1  -5   1     6113.60     4711.99     63.40 o 
   2  -5   1     5949.91     9435.58    111.96 o 
   3  -5   1    30342.42    28462.45    248.47 o 
   4  -5   1      615.35      746.53     24.20 o 
   5  -5   1     6752.13     7411.88     60.89 o 
   6  -5   1     1455.94     1586.84     56.12 o 
   7  -5   1     4893.58     5781.88     79.52 o 
   8  -5   1    15802.77    17510.42    149.71 o 
   9  -5   1    15114.47    15717.83    125.63 o 
  10  -5   1    18404.80    16721.04    140.95 o 
  11  -5   1       26.81       48.11     32.79 o 
  12  -5   1     1050.36     1267.00     47.39 o 
  13  -5   1      860.65      791.70     44.49 o 
  14  -5   1     4849.18     4524.88     71.47 o 
  15  -5   1        2.48       44.82     39.82 o 
  16  -5   1     2209.38     2142.67     66.63 o 
  17  -5   1     6835.30     6840.66    106.00 o 
  18  -5   1       86.10      105.75     50.14 o 
  19  -5   1      996.02     1013.00     60.93 o 
  20  -5   1      255.10      197.86     56.67 o 
  21  -5   1     4046.20     4052.62    101.92 o 
  22  -5   1     1566.89     1466.98     72.66 o 
  23  -5   1       76.59      110.34     56.55 o 
  24  -5   1     1593.60     1743.52     85.53 o 
  25  -5   1     1167.61     1212.74     87.71 o 
  26  -5   1      742.29      758.36     88.47 o 
 -25  -4   1        0.49      115.23     87.61 o 
 -24  -4   1      200.90      283.87     83.58 o 
 -23  -4   1      181.16      178.77     71.61 o 
 -22  -4   1       12.84       35.79     66.41 o 
 -21  -4   1     3103.04     3205.04    127.56 o 
 -20  -4   1       89.99      107.49     61.57 o 
 -19  -4   1      478.25      422.76     59.17 o 
 -18  -4   1      380.36      359.84     52.02 o 
 -17  -4   1     5695.26     5838.69    107.02 o 
 -16  -4   1     1467.78     1447.10     62.26 o 
 -15  -4   1       62.13       24.41     45.52 o 
 -14  -4   1     6030.16     5839.11     88.71 o 
 -13  -4   1      333.58      279.51     42.11 o 
 -12  -4   1     1521.74     1316.21     51.88 o 
 -11  -4   1     2092.61     1994.65     61.66 o 
 -10  -4   1     7676.81     6819.92     82.59 o 
  -9  -4   1     1675.15     1284.55     45.67 o 
  -8  -4   1     7231.49     7152.73     88.06 o 
  -7  -4   1    20305.36    21337.98    196.22 o 
  -6  -4   1     2839.58     2080.22     42.24 o 
  -5  -4   1    39589.04    37408.73    283.69 o 
  -4  -4   1     2199.48     2713.13     60.66 o 
  -3  -4   1    50976.29    56395.23    358.18 o 
  -2  -4   1       49.74       33.78     24.85 o 
  -1  -4   1    40563.95    39192.25    271.09 o 
   0  -4   1      108.83      678.63     32.14 o 
   1  -4   1    11981.09    16496.31     91.06 o 
   2  -4   1   119065.27   136325.63    915.53 o 
   3  -4   1    13124.20    11510.43     54.38 o 
   4  -4   1     1059.60      910.00     95.94 o 
   5  -4   1       10.87       39.87     30.81 o 
   6  -4   1     8938.71     8273.71    114.68 o 
   7  -4   1        7.15       23.04     29.89 o 
   8  -4   1     3236.07     3608.42     63.73 o 
   9  -4   1     7101.04     7654.77     96.16 o 
  10  -4   1     3407.80     3914.56     71.53 o 
  11  -4   1    24827.64    22918.57    173.75 o 
  12  -4   1     1547.71     1148.64     47.85 o 
  13  -4   1     2543.70     2708.95     65.66 o 
  14  -4   1     2792.05     2707.90     66.07 o 
  15  -4   1     8237.93     7929.97    111.34 o 
  16  -4   1     2233.11     2202.59     68.46 o 
  17  -4   1     1982.64     1730.48     64.70 o 
  18  -4   1     2114.94     2356.28     69.94 o 
  19  -4   1        0.46       50.66     50.69 o 
  20  -4   1     1513.22     1452.16     68.26 o 
  21  -4   1      920.04     1026.52     65.93 o 
  22  -4   1      163.53      213.37     56.24 o 
  23  -4   1     2158.40     2199.89     84.96 o 
  24  -4   1      118.26      139.55     66.68 o 
  25  -4   1     1082.02     1417.05    135.92 o 
  26  -4   1       11.31      141.05     77.59 o 
 -25  -3   1      706.50      618.54     94.53 o 
 -24  -3   1      746.78      898.45     86.80 o 
 -23  -3   1       12.88       87.18     68.97 o 
 -22  -3   1      402.82      412.77     67.37 o 
 -21  -3   1      591.41      573.17     63.93 o 
 -20  -3   1     1482.25     1480.25     69.38 o 
 -19  -3   1       16.58       41.53     50.97 o 
 -18  -3   1      337.27      316.37     50.06 o 
 -17  -3   1     1339.09     1294.48     61.52 o 
 -16  -3   1     5971.42     5973.41    104.89 o 
 -15  -3   1    11981.69    11575.09    111.02 o 
 -14  -3   1      665.88      434.88     45.33 o 
 -13  -3   1     7370.80     7192.17     89.47 o 
 -12  -3   1      358.18      276.81     35.27 o 
 -11  -3   1      889.52      943.93     35.15 o 
 -10  -3   1       51.84       86.46     30.09 o 
  -9  -3   1      871.78      548.01     33.79 o 
  -8  -3   1     1112.54     1277.27     36.54 o 
  -7  -3   1    15110.40    14730.13     97.20 o 
  -6  -3   1    20280.34    16788.07    110.68 o 
  -5  -3   1      473.32     1170.62     43.27 o 
  -4  -3   1    39570.91    39827.26    202.21 o 
  -3  -3   1    10735.82     9579.23    131.61 o 
  -2  -3   1    19788.01    13091.49    113.94 o 
  -1  -3   1    64716.99    61989.11    462.17 o 
   0  -3   1     1531.14     1221.21     21.73 o 
   1  -3   1      666.07      236.43     22.86 o 
   2  -3   1     3559.79     1447.56     23.70 o 
   3  -3   1   193968.03   210627.89   1223.67 o 
   4  -3   1    19736.65    19343.57     94.55 o 
   5  -3   1    32905.30    30845.04    295.69 o 
   6  -3   1    18905.75    19182.97    218.66 o 
   7  -3   1    19733.07    20530.45    154.81 o 
   8  -3   1     8192.34     6682.23     90.86 o 
   9  -3   1     2906.89     2902.47     56.82 o 
  10  -3   1    18659.70    18800.28    136.14 o 
  11  -3   1     1729.43     1551.99     52.47 o 
  12  -3   1    11828.42    10868.97    109.74 o 
  13  -3   1      141.55       70.69     35.40 o 
  14  -3   1     1610.21     1804.54     56.69 o 
  15  -3   1    18644.52    18693.48    163.81 o 
  16  -3   1      643.73      663.48     56.47 o 
  17  -3   1     7980.72     7771.46    115.00 o 
  18  -3   1       12.68       46.89     51.48 o 
  19  -3   1      421.33      510.67     59.93 o 
  20  -3   1      527.65      500.79     57.56 o 
  21  -3   1      456.69      359.17     62.43 o 
  22  -3   1     1064.53     1119.17     72.52 o 
  23  -3   1      213.80       84.22     60.89 o 
  24  -3   1     1361.07     1469.30     80.98 o 
  25  -3   1       23.38      140.53     76.69 o 
  26  -3   1      191.82      335.98     91.82 o 
 -26  -2   1      109.49      148.18     99.96 o 
 -25  -2   1      100.26      202.95     81.15 o 
 -24  -2   1      137.05      167.20     74.08 o 
 -23  -2   1     1663.58     1738.11     84.01 o 
 -22  -2   1        3.01       20.73     58.84 o 
 -21  -2   1      885.03      912.89     68.87 o 
 -20  -2   1     2178.37     2279.25     78.39 o 
 -19  -2   1      303.09      302.43     55.96 o 
 -18  -2   1       89.60      106.29     48.54 o 
 -17  -2   1      216.92      276.42     50.50 o 
 -16  -2   1     3467.93     3082.41     75.71 o 
 -15  -2   1      644.52      719.22     50.25 o 
 -14  -2   1     8971.20     8198.00    107.59 o 
 -13  -2   1      838.41      764.41     48.05 o 
 -12  -2   1     3644.12     4036.69     70.22 o 
 -11  -2   1       22.74       17.30     31.18 o 
 -10  -2   1     2071.45     2333.44     57.70 o 
  -9  -2   1     2246.26     2535.97     51.55 o 
  -8  -2   1      874.09      506.06     35.32 o 
  -7  -2   1     1657.44      844.35     34.85 o 
  -6  -2   1    13798.00    15745.55    144.28 o 
  -5  -2   1    26760.56    28489.67    203.48 o 
  -4  -2   1    27506.11    36564.14    310.93 o 
  -3  -2   1     9563.44     7492.86    141.81 o 
  -2  -2   1     5022.44     5947.57     31.96 o 
  -1  -2   1    47308.85    68414.36    461.43 o 
   0  -2   1    55041.36    66582.63    424.62 o 
   1  -2   1     3878.80     4267.78     22.83 o 
   2  -2   1     8241.71    10971.77     68.48 o 
   3  -2   1    21938.89    15616.39    123.13 o 
   4  -2   1    56922.54    60942.78    447.90 o 
   5  -2   1      105.07       91.02     26.92 o 
   6  -2   1     4891.13     5727.06     77.72 o 
   7  -2   1     3851.65     4421.55     60.90 o 
   8  -2   1      575.19      729.54     33.54 o 
   9  -2   1     7458.83     7166.91     83.38 o 
  10  -2   1       96.60       90.30     32.13 o 
  11  -2   1    11404.41    10819.54    109.50 o 
  12  -2   1     4356.11     4223.99     68.53 o 
  13  -2   1     3838.56     3950.59     72.04 o 
  14  -2   1      382.61      402.39     41.58 o 
  15  -2   1       39.93       66.09     45.09 o 
  16  -2   1    12198.66    11864.88    127.64 o 
  17  -2   1      767.12      893.92     63.10 o 
  18  -2   1     5666.29     5586.05    103.71 o 
  19  -2   1     1399.90     1157.58     68.87 o 
  20  -2   1      406.90      366.21     61.01 o 
  21  -2   1     2728.13     2800.88     88.83 o 
  22  -2   1      240.34      351.47     62.13 o 
  23  -2   1      275.32      276.27     63.09 o 
  24  -2   1      646.82      535.07     81.26 o 
  25  -2   1     1301.50     1637.72    133.24 o 
  26  -2   1      167.84      252.51     87.54 o 
 -26  -1   1       13.70      105.31     81.03 o 
 -25  -1   1       73.06      179.09     74.83 o 
 -24  -1   1      442.95      495.27    109.78 o 
 -23  -1   1       24.82       72.97     61.03 o 
 -22  -1   1     1239.60     1438.41     73.59 o 
 -21  -1   1      515.60      449.81     62.60 o 
 -20  -1   1      233.63      235.19     55.44 o 
 -19  -1   1     2606.39     2435.95     95.77 o 
 -18  -1   1       39.56      128.68     51.17 o 
 -17  -1   1     4001.83     3890.23     94.98 o 
 -16  -1   1      266.70      177.57     50.66 o 
 -15  -1   1     8996.32     8638.51    102.94 o 
 -14  -1   1     1171.34     1327.53     54.57 o 
 -13  -1   1     6542.65     6262.03     84.17 o 
 -12  -1   1        7.18       39.28     34.02 o 
 -11  -1   1       58.26       57.01     30.80 o 
 -10  -1   1      189.86       39.09     30.10 o 
  -9  -1   1       51.29        6.21     28.38 o 
  -8  -1   1     1802.83     1864.56     42.40 o 
  -7  -1   1     3200.27     3583.34     50.87 o 
  -6  -1   1      591.57     1175.88     42.09 o 
  -5  -1   1     9765.21     8342.51     71.09 o 
  -4  -1   1      203.18      322.98     21.32 o 
  -3  -1   1    37715.33    24486.23    134.07 o 
  -2  -1   1    86229.63   114805.97    567.61 o 
  -1  -1   1     4094.94     2369.82     66.91 o 
   1  -1   1   114782.38    99130.63   2482.65 o 
   2  -1   1     2795.52     2838.12     28.31 o 
   3  -1   1       48.71      232.22     15.16 o 
   4  -1   1      319.59       11.86     32.29 o 
   5  -1   1     2136.06     1852.73     43.74 o 
   6  -1   1     1153.56     1321.19     43.52 o 
   7  -1   1       57.80       16.15     25.58 o 
   8  -1   1      806.66     1031.84     46.70 o 
   9  -1   1     9676.91     9748.50     89.10 o 
  10  -1   1     7464.76     6613.64     72.61 o 
  11  -1   1     5609.41     5221.46     75.81 o 
  12  -1   1     1302.62     1019.07     41.93 o 
  13  -1   1     1831.15     1756.41     54.02 o 
  14  -1   1      304.36      194.34     40.72 o 
  15  -1   1      298.78      338.89     48.97 o 
  16  -1   1      766.13      729.65     55.27 o 
  17  -1   1     4225.97     4162.27     94.41 o 
  18  -1   1      287.83      380.19     56.54 o 
  19  -1   1     4017.95     4021.47    103.68 o 
  20  -1   1     1391.06     1522.35     71.98 o 
  21  -1   1      550.02      526.02     66.77 o 
  22  -1   1     4090.17     4653.12    136.97 o 
  23  -1   1       27.44       99.46     63.95 o 
  24  -1   1        4.23       37.93     65.40 o 
  25  -1   1      845.50      961.42    108.08 o 
  26  -1   1      243.59      335.32    104.73 o 
 -26   0   1      162.80      290.52     86.84 o 
 -25   0   1      171.19      336.05     96.79 o 
 -24   0   1       24.47      190.90     68.93 o 
 -23   0   1     1602.77     1654.34     80.52 o 
 -22   0   1       86.07      124.17     59.17 o 
 -21   0   1     1283.38     1311.13     74.39 o 
 -20   0   1      449.65      429.13     60.45 o 
 -19   0   1      360.79      433.79     57.57 o 
 -18   0   1     1758.60     1665.16     69.52 o 
 -17   0   1      925.32     1051.62     63.94 o 
 -16   0   1     7908.47     7788.62    107.40 o 
 -15   0   1     3056.20     3269.17     72.30 o 
 -14   0   1    12097.75    12155.15    128.19 o 
 -13   0   1    16590.91    15739.77    135.86 o 
 -12   0   1       12.73       17.04     30.78 o 
 -11   0   1      836.94      836.44     42.40 o 
 -10   0   1     2878.29     3370.60     59.68 o 
  -9   0   1    13019.49    11503.67    100.18 o 
  -8   0   1      461.05      354.69     30.97 o 
  -7   0   1     1460.90     1035.84     43.54 o 
  -6   0   1    20925.92    20111.96    223.23 o 
  -5   0   1     2415.84      891.30     90.83 o 
  -4   0   1     2444.00     4363.42     47.21 o 
  -3   0   1       32.62      189.39     13.84 o 
  -2   0   1    46357.98    64411.69    497.48 o 
   1   0   1    86541.05    58071.85   1487.39 o 
   2   0   1    28729.78    36514.78    185.86 o 
   3   0   1      483.40      498.64     19.14 o 
   4   0   1     6428.40     7411.96     50.46 o 
   5   0   1    30506.80    35214.59    311.11 o 
   6   0   1    33290.69    33416.44    299.30 o 
   7   0   1    27920.33    27428.23    198.14 o 
   8   0   1       12.47       11.15     33.02 o 
   9   0   1      876.22      770.23     45.66 o 
  10   0   1     1232.03     1169.93     47.81 o 
  11   0   1      932.58      849.90     40.92 o 
  12   0   1     6921.91     7275.41     88.75 o 
  13   0   1     2024.31     1851.77     54.81 o 
  14   0   1     8596.23     8194.94    108.82 o 
  15   0   1     2738.53     2952.88     75.75 o 
  16   0   1     1472.57     1249.44     58.82 o 
  17   0   1     1216.00     1134.63     62.78 o 
  18   0   1     7108.33     6786.26    111.32 o 
  19   0   1     1295.51     1325.39     68.82 o 
  20   0   1     2109.80     2006.57     77.64 o 
  21   0   1      147.00      181.08     62.29 o 
  22   0   1      126.46      154.16     65.14 o 
  23   0   1     1256.02     1266.83     80.71 o 
  24   0   1       24.88      136.49     68.79 o 
  25   0   1        0.32      112.32     72.61 o 
  26   0   1      450.66      413.44    100.45 o 
 -26   1   1       59.93      221.89     74.02 o 
 -25   1   1      600.47      949.50     78.84 o 
 -24   1   1     1663.81     2041.10    107.58 o 
 -23   1   1       54.70      154.95     61.12 o 
 -22   1   1     1485.34     1679.00     77.43 o 
 -21   1   1      756.08      777.17     67.15 o 
 -20   1   1        3.55       53.15     54.03 o 
 -19   1   1     1322.16     1078.41     62.32 o 
 -18   1   1      265.02      187.67     53.31 o 
 -17   1   1     6621.96     6511.11    103.87 o 
 -16   1   1      109.03      171.41     46.25 o 
 -15   1   1     1329.56     1098.11     49.06 o 
 -14   1   1      432.21      407.10     44.28 o 
 -13   1   1     3176.07     2702.98     62.53 o 
 -12   1   1    14431.83    13830.31    120.87 o 
 -11   1   1     1941.02     1661.84     48.48 o 
 -10   1   1     1508.17     1657.23     54.57 o 
  -9   1   1     3890.26     4007.31     75.26 o 
  -8   1   1     8484.39     8817.74    108.77 o 
  -7   1   1       78.09      203.49     26.05 o 
  -6   1   1     4829.05     5815.89     46.59 o 
  -5   1   1     5471.75     6363.07    109.04 o 
  -4   1   1    10821.66    15246.83    146.61 o 
  -3   1   1     3554.68     8622.86     87.95 o 
  -2   1   1     1710.89     2097.43     17.16 o 
  -1   1   1    83891.38    78056.55   2578.66 o 
   0   1   1    88164.51    46357.96    916.01 o 
   1   1   1      137.36       17.04     15.35 o 
   2   1   1    10831.10    22042.37    220.27 o 
   3   1   1    48720.41    41716.32    398.61 o 
   4   1   1    54767.74    56360.39    405.90 o 
   5   1   1      587.61      336.91     43.09 o 
   6   1   1     1741.97     2046.63     49.26 o 
   7   1   1     2478.34     2048.73     44.38 o 
   8   1   1    44728.59    43658.15    346.07 o 
   9   1   1     4427.12     4547.06     89.22 o 
  10   1   1      635.39      431.76     41.30 o 
  11   1   1     4024.68     3685.66     61.93 o 
  12   1   1       16.68       64.38     35.20 o 
  13   1   1     1364.99     1298.45     48.59 o 
  14   1   1      115.64       47.14     44.91 o 
  15   1   1     3319.31     3145.82     76.48 o 
  16   1   1      212.78      252.67     51.85 o 
  17   1   1      642.42      696.51     59.47 o 
  18   1   1     1505.29     1400.10     65.85 o 
  19   1   1     1798.46     2055.67     91.05 o 
  20   1   1     2275.76     2306.16     84.07 o 
  21   1   1      122.39      141.15     64.00 o 
  22   1   1      408.03      451.32     69.71 o 
  23   1   1      104.56      206.70     68.23 o 
  24   1   1      629.48      793.51     99.53 o 
  25   1   1       17.37       72.81     70.86 o 
 -26   2   1       51.62      160.89     71.57 o 
 -25   2   1      156.33      333.05     71.80 o 
 -24   2   1       50.34      153.39     73.05 o 
 -23   2   1     2282.00     2287.48    118.68 o 
 -22   2   1        0.58       44.99     59.02 o 
 -21   2   1      197.58      258.57     60.05 o 
 -20   2   1     1058.45     1142.64     78.88 o 
 -19   2   1      223.20      252.33     53.95 o 
 -18   2   1     2193.72     1998.25     72.39 o 
 -17   2   1      866.41     1009.76     56.53 o 
 -16   2   1    13286.97    13253.21    131.87 o 
 -15   2   1      790.88      790.73     46.71 o 
 -14   2   1     1181.32     1277.15     50.32 o 
 -13   2   1      134.81       62.62     33.87 o 
 -12   2   1     3054.62     2771.08     64.73 o 
 -11   2   1    50789.61    50405.02    369.90 o 
 -10   2   1     3970.55     3981.03     65.04 o 
  -9   2   1     1517.11     1145.19     49.34 o 
  -8   2   1     2791.71     2601.61     39.61 o 
  -7   2   1    22299.26    21298.96    124.31 o 
  -6   2   1     8228.37     7373.13     68.73 o 
  -5   2   1    16193.32    17464.46    191.94 o 
  -4   2   1    89441.13    96191.53    617.47 o 
  -3   2   1     2272.41     1598.55     32.07 o 
  -2   2   1     9373.32     3477.96     26.65 o 
  -1   2   1     1871.15     2570.13     30.90 o 
   0   2   1    30552.71    34488.88    158.11 o 
   2   2   1     6397.90     5285.99     53.00 o 
   3   2   1    50294.82    35425.54    264.59 o 
   4   2   1    10173.51     6812.88    101.20 o 
   5   2   1    40307.17    38466.18    289.58 o 
   6   2   1      293.68      201.00     29.61 o 
   7   2   1     1645.59     1407.25     35.41 o 
   8   2   1     1587.15     1474.89     40.07 o 
   9   2   1    20126.25    19762.52    133.75 o 
  10   2   1     2165.76     1760.21     57.90 o 
  11   2   1       72.86      119.06     32.21 o 
  12   2   1    22268.14    22106.15    174.42 o 
  13   2   1      976.22     1008.39     50.84 o 
  14   2   1      126.28      114.82     44.13 o 
  15   2   1      210.29      115.08     46.79 o 
  16   2   1     5111.34     5040.15     93.58 o 
  17   2   1      355.15      357.09     55.75 o 
  18   2   1       34.66       53.02     51.63 o 
  19   2   1     2737.28     2822.48     81.63 o 
  20   2   1      610.78      619.48     67.14 o 
  21   2   1     3741.92     3963.49    151.29 o 
  22   2   1      198.31      389.43     70.24 o 
  23   2   1      513.71      635.71     86.24 o 
  24   2   1     1206.18     1404.90     99.54 o 
  25   2   1      143.61      248.71     88.25 o 
 -27   3   1       40.78      246.34    222.22 o 
 -26   3   1     2582.01     2893.76    101.96 o 
 -25   3   1       29.55      210.40     70.64 o 
 -24   3   1      276.49      519.67     71.64 o 
 -23   3   1      354.74      414.80     73.23 o 
 -22   3   1     1832.87     2009.48     82.18 o 
 -21   3   1      777.30      642.03     66.66 o 
 -20   3   1        0.64       20.97     49.77 o 
 -19   3   1      486.11      430.71     53.88 o 
 -18   3   1      884.34      640.87     56.69 o 
 -17   3   1       61.01       43.28     51.24 o 
 -16   3   1     3837.41     3220.97     81.16 o 
 -15   3   1     4986.58     4658.51     84.90 o 
 -14   3   1     7396.59     6656.92     98.24 o 
 -13   3   1     1116.38     1283.38     53.21 o 
 -12   3   1    11248.21    10783.60    117.84 o 
 -11   3   1    10446.75    12119.22    105.63 o 
 -10   3   1    27201.19    26276.43    190.02 o 
  -9   3   1     9205.76    10365.90    101.45 o 
  -8   3   1     8400.92     9286.37     86.03 o 
  -7   3   1    15158.12    16517.00    148.56 o 
  -6   3   1    30102.50    32752.63    260.33 o 
  -5   3   1      965.92     1560.99     52.45 o 
  -4   3   1      257.79      706.10     33.46 o 
  -3   3   1   122209.43   135714.19    997.12 o 
  -2   3   1    13887.89    13142.91    146.27 o 
   0   3   1     2270.64     1046.25     28.01 o 
   1   3   1    27162.70    24771.15    218.14 o 
   2   3   1      908.52     1668.24     43.47 o 
   3   3   1    23344.64    28481.85    234.02 o 
   4   3   1    24649.01    29859.58    284.70 o 
   5   3   1     4703.00     6849.20     57.82 o 
   6   3   1    30347.56    27484.79    194.34 o 
   7   3   1     4193.16     4412.54     57.80 o 
   8   3   1     4026.79     4548.10     72.62 o 
   9   3   1    14392.07    13583.72    119.13 o 
  10   3   1     1351.81     1274.35     55.75 o 
  11   3   1     4293.18     3792.50     65.51 o 
  12   3   1      601.62      702.39     48.89 o 
  13   3   1    21464.40    21305.57    158.51 o 
  14   3   1     4508.95     4906.10     82.80 o 
  15   3   1      386.01      506.89     51.32 o 
  16   3   1     1327.86     1088.07     58.93 o 
  17   3   1     3062.06     3113.34    110.99 o 
  18   3   1     2451.02     2456.89     69.98 o 
  19   3   1      289.46      258.57     60.34 o 
  20   3   1     1079.92      961.89     74.16 o 
  21   3   1       17.75       92.66     63.89 o 
  22   3   1     1260.16     1374.17     89.36 o 
  23   3   1      178.92      204.63     69.47 o 
  24   3   1        2.52       95.98     76.18 o 
  25   3   1      574.02      643.48    113.66 o 
 -27   4   1      670.70      953.32    322.68 o 
 -26   4   1     1049.35     1377.76    149.12 o 
 -25   4   1     4554.69     5161.55    242.00 o 
 -24   4   1      789.35      886.86     82.90 o 
 -23   4   1      357.15      494.41     92.28 o 
 -22   4   1     2267.50     2437.37     76.55 o 
 -21   4   1      157.76      204.28     55.88 o 
 -20   4   1      202.40      206.85     54.78 o 
 -19   4   1      208.64       89.90     50.37 o 
 -18   4   1     3943.97     4123.16     93.18 o 
 -17   4   1      177.56       76.91     53.59 o 
 -16   4   1      895.79      759.53     50.88 o 
 -15   4   1      725.90      584.54     46.96 o 
 -14   4   1      103.99       96.64     40.11 o 
 -13   4   1     7646.79     7841.03     89.98 o 
 -12   4   1     3764.01     3690.21     79.72 o 
 -11   4   1    16385.46    15434.74    115.32 o 
 -10   4   1    44699.71    46717.56    350.87 o 
  -9   4   1     6942.27     6252.23     87.63 o 
  -8   4   1     5589.83     5500.40     79.21 o 
  -7   4   1      812.17     1185.56     39.38 o 
  -6   4   1    11034.11    10607.40     87.01 o 
  -5   4   1     1116.02      930.88     29.76 o 
  -4   4   1      134.73       32.66     24.01 o 
  -3   4   1    12595.46    17294.42    154.07 o 
  -2   4   1    19252.79    20403.42    207.78 o 
  -1   4   1       20.04       10.11     19.54 o 
   0   4   1     5517.89     8253.41     85.54 o 
   1   4   1    25948.09    29242.89    226.62 o 
   2   4   1    11429.03    14110.29    117.09 o 
   3   4   1    59823.31    65565.13    389.99 o 
   4   4   1     2523.86     3740.94     68.97 o 
   5   4   1    29778.41    28306.47    139.32 o 
   6   4   1     3140.23     2039.30     51.13 o 
   7   4   1    25495.23    25282.76    171.61 o 
   8   4   1     4499.31     4080.58     66.74 o 
   9   4   1       71.14       58.02     28.64 o 
  10   4   1     5909.72     5709.44     74.86 o 
  11   4   1      212.05      363.82     37.04 o 
  12   4   1     1700.26     1410.40     52.23 o 
  13   4   1     1661.87     1486.64     55.27 o 
  14   4   1     3511.14     3521.98     76.67 o 
  15   4   1     1423.80     1366.02     55.93 o 
  16   4   1      574.78      544.31     51.42 o 
  17   4   1     2256.11     2164.37     72.26 o 
  18   4   1      136.34      154.51     56.38 o 
  19   4   1     1113.12      901.61     70.58 o 
  20   4   1       60.48       75.84     60.87 o 
  21   4   1      427.44      424.69     75.42 o 
  22   4   1       92.84      124.76     70.29 o 
  23   4   1      129.81      248.10     81.89 o 
  24   4   1      236.28      274.17    108.67 o 
 -27   5   1      259.59      572.03    163.70 o 
 -26   5   1       38.40      300.97     89.39 o 
 -25   5   1     2709.99     2871.06    128.81 o 
 -24   5   1     3151.13     3559.43    139.77 o 
 -23   5   1     1772.65     2095.01     81.49 o 
 -22   5   1       35.21       99.76     53.97 o 
 -21   5   1     5152.95     5081.89    120.35 o 
 -20   5   1      483.85      442.41     56.14 o 
 -19   5   1      536.59      494.29     55.50 o 
 -18   5   1      587.90      642.89     57.63 o 
 -17   5   1     6564.28     6244.41    105.56 o 
 -16   5   1      381.15      372.66     48.36 o 
 -15   5   1      155.91      130.77     40.01 o 
 -14   5   1     1612.98     1198.22     45.03 o 
 -13   5   1        0.38       18.43     33.99 o 
 -12   5   1    15434.20    14897.85    137.00 o 
 -11   5   1     2051.87     2388.51     50.27 o 
 -10   5   1    17325.12    18537.61    177.48 o 
  -9   5   1    14349.60    15002.40    126.76 o 
  -8   5   1     1183.59     1131.01     39.30 o 
  -7   5   1       16.44       21.06     28.03 o 
  -6   5   1     3343.05     3248.60     49.82 o 
  -5   5   1     2896.67     2867.02     46.19 o 
  -4   5   1     2536.43     2383.18     46.60 o 
  -3   5   1    19777.02    24305.28    168.38 o 
  -2   5   1     6981.67     7084.26     70.43 o 
  -1   5   1        6.56       16.75     27.07 o 
   0   5   1     5059.80     3671.36     57.31 o 
   1   5   1    30990.42    26820.02    241.18 o 
   2   5   1    30713.11    26998.79    160.98 o 
   3   5   1     6026.13     6742.43     80.88 o 
   4   5   1     1185.53      478.68     35.62 o 
   5   5   1     1747.68     1886.89     57.77 o 
   6   5   1    10757.27    11590.29    119.40 o 
   7   5   1    27042.98    28164.68    187.14 o 
   8   5   1       21.93       37.66     28.45 o 
   9   5   1     1796.32     1706.55     43.39 o 
  10   5   1       94.69       72.16     34.60 o 
  11   5   1     9434.47     8481.03     87.92 o 
  12   5   1     1657.91     1550.63     54.26 o 
  13   5   1     1311.96     1299.85     50.87 o 
  14   5   1       97.72      101.02     45.54 o 
  15   5   1      361.00      252.53     50.24 o 
  16   5   1     1152.74     1181.02     63.05 o 
  17   5   1      627.46      507.98     61.63 o 
  18   5   1     2035.66     2088.15     81.50 o 
  19   5   1      306.83      300.13     66.56 o 
  20   5   1      380.05      436.48     77.15 o 
  21   5   1       14.91       78.23     68.12 o 
  22   5   1      494.66      443.76     82.67 o 
  23   5   1      189.12      223.78     97.96 o 
  24   5   1       77.49      380.53    118.65 o 
 -27   6   1     1231.04     1790.31    184.69 o 
 -26   6   1       34.71      158.00     94.12 o 
 -25   6   1       11.61      203.11     72.04 o 
 -24   6   1     6045.77     6824.46    151.28 o 
 -23   6   1      221.14      399.14     72.04 o 
 -22   6   1     2106.28     2197.61     83.56 o 
 -21   6   1       25.47       80.62     53.24 o 
 -20   6   1     4533.31     4612.51    100.59 o 
 -19   6   1     2365.08     2332.54     70.64 o 
 -18   6   1     1138.79     1002.58     55.72 o 
 -17   6   1     1867.17     1897.11     64.92 o 
 -16   6   1     2450.23     2384.17     64.01 o 
 -15   6   1     2746.51     2569.53     60.00 o 
 -14   6   1      660.90      570.62     41.34 o 
 -13   6   1    15896.96    15822.55    139.35 o 
 -12   6   1     4762.53     4705.72     76.77 o 
 -11   6   1     3268.87     3137.36     68.37 o 
 -10   6   1     8764.69    10542.17    116.71 o 
  -9   6   1    35699.45    38212.87    274.96 o 
  -8   6   1    13127.08    12663.08    134.43 o 
  -7   6   1       29.32       69.83     27.95 o 
  -6   6   1      693.06      704.79     35.70 o 
  -5   6   1     3586.22     3571.93     53.68 o 
  -4   6   1    28307.69    28299.52    208.47 o 
  -3   6   1    27171.46    28429.75    162.75 o 
  -2   6   1       50.15      116.01     21.76 o 
  -1   6   1     1645.67     1870.95     46.17 o 
   0   6   1     5844.78     7057.85     67.85 o 
   1   6   1     1012.47     1334.73     44.77 o 
   2   6   1    26451.74    30634.66    174.56 o 
   3   6   1    34343.32    35264.79    272.12 o 
   4   6   1    13832.13    12681.37    105.86 o 
   5   6   1     5601.54     6904.99     71.11 o 
   6   6   1      261.23      321.66     39.58 o 
   7   6   1     1635.39     1739.54     52.71 o 
   8   6   1     1217.73      941.06     39.43 o 
   9   6   1      257.35      402.56     32.59 o 
  10   6   1     1823.67     1556.02     49.40 o 
  11   6   1       31.61       37.71     37.20 o 
  12   6   1     4788.91     4928.00     83.45 o 
  13   6   1     4043.88     4157.59     95.29 o 
  14   6   1      285.19      321.70     73.89 o 
  15   6   1     2428.31     2206.59     77.30 o 
  16   6   1       41.67       83.34     53.98 o 
  17   6   1     2203.99     2038.74     83.05 o 
  18   6   1       93.52      119.71     62.35 o 
  19   6   1     2331.44     2192.77     94.23 o 
  20   6   1     1065.07     1192.90     81.02 o 
  21   6   1      175.83      264.37     75.88 o 
  22   6   1       13.93      182.03     93.78 o 
  23   6   1      789.66     1355.77    178.00 o 
  24   6   1     1099.20     1754.52    425.37 o 
 -27   7   1      591.32      715.60    175.46 o 
 -26   7   1      848.22      960.59    104.55 o 
 -25   7   1        1.16       90.96     64.07 o 
 -24   7   1       61.14      158.75     61.92 o 
 -23   7   1     6139.52     6646.54    179.70 o 
 -22   7   1     1786.78     1700.81     78.12 o 
 -21   7   1      798.90      833.39     63.41 o 
 -20   7   1      388.89      495.98     57.64 o 
 -19   7   1     3853.38     3927.98     91.42 o 
 -18   7   1     5519.56     5377.80     96.22 o 
 -17   7   1     5969.28     5921.11     94.28 o 
 -16   7   1        3.38       41.42     40.83 o 
 -15   7   1      697.48      641.98     42.89 o 
 -14   7   1     4302.05     4300.01     71.67 o 
 -13   7   1     2599.32     2809.05     64.26 o 
 -12   7   1    14878.01    14467.19    157.16 o 
 -11   7   1     2617.29     1925.35     55.69 o 
 -10   7   1     6421.48     6197.87     85.78 o 
  -9   7   1     4562.12     5241.73     84.21 o 
  -8   7   1     2313.98     2362.96     71.66 o 
  -7   7   1    19190.85    20477.78    154.29 o 
  -6   7   1      771.49      943.84     31.63 o 
  -5   7   1      394.98      381.71     24.02 o 
  -4   7   1     7491.71     7333.33     61.77 o 
  -3   7   1     7807.23     8102.89     63.63 o 
  -2   7   1    10296.62    10404.81    109.12 o 
  -1   7   1       51.71      181.58     24.41 o 
   0   7   1      308.58      283.38     24.40 o 
   1   7   1     3941.27     4084.18     56.16 o 
   2   7   1       18.55        5.41     25.78 o 
   3   7   1    13062.15    12308.84    110.30 o 
   4   7   1    16849.64    15742.02    144.16 o 
   5   7   1    13989.85    13387.90    121.67 o 
   6   7   1      652.86      493.83     38.03 o 
   7   7   1     2675.55     2591.63     49.34 o 
   8   7   1      670.07      558.99     42.03 o 
   9   7   1    15244.98    13156.32    103.63 o 
  10   7   1     2679.78     2706.69     62.01 o 
  11   7   1      855.71      577.80     53.96 o 
  12   7   1       92.66       73.55     46.21 o 
  13   7   1      536.26      576.97     54.13 o 
  14   7   1      778.98      643.59     58.91 o 
  15   7   1      151.29      159.61     55.80 o 
  16   7   1     3803.37     4162.78    101.58 o 
  17   7   1     1262.66     1167.32     74.95 o 
  18   7   1       32.93      170.27     69.70 o 
  19   7   1      350.49      285.69     73.88 o 
  20   7   1       69.70      123.39     72.95 o 
  21   7   1      226.75      347.65     85.98 o 
  22   7   1      287.78      350.95    108.30 o 
  23   7   1        0.40      181.44    127.18 o 
 -26   8   1     1203.22     1472.51    139.30 o 
 -25   8   1      462.21      467.37     84.20 o 
 -24   8   1      339.50      334.65     67.26 o 
 -23   8   1       41.34       49.39     60.28 o 
 -22   8   1     1970.23     2087.77     81.46 o 
 -21   8   1     2142.33     2183.95     76.95 o 
 -20   8   1      325.04      323.39     55.06 o 
 -19   8   1     2954.78     3297.11     81.44 o 
 -18   8   1        0.90       41.52     43.61 o 
 -17   8   1     5510.70     5826.29     91.26 o 
 -16   8   1     5203.90     5208.17     88.69 o 
 -15   8   1      167.42      154.75     42.79 o 
 -14   8   1       18.91       47.35     40.16 o 
 -13   8   1     8966.87     9019.90    108.63 o 
 -12   8   1      319.70      450.25     41.73 o 
 -11   8   1    14884.30    16490.93    155.50 o 
 -10   8   1    15634.43    15869.53    153.94 o 
  -9   8   1      438.63      496.70     41.38 o 
  -8   8   1      453.78      815.04     40.77 o 
  -7   8   1    27794.97    31528.11    228.03 o 
  -6   8   1    15351.78    15357.04    119.89 o 
  -5   8   1     1772.94     1456.85     42.45 o 
  -4   8   1     3475.89     3542.90     57.56 o 
  -3   8   1     3907.04     4388.85     66.88 o 
  -2   8   1     2052.98     1461.30     48.32 o 
  -1   8   1    14459.55    15819.59    122.41 o 
   0   8   1     2540.11     1827.32     45.83 o 
   1   8   1      293.44      494.00     42.07 o 
   2   8   1     1049.45      511.88     31.38 o 
   3   8   1      766.64      850.20     39.46 o 
   4   8   1     2795.13     2845.03     62.00 o 
   5   8   1     6844.77     6909.79     78.04 o 
   6   8   1     8751.66     8606.78     97.24 o 
   7   8   1      159.19      159.71     36.25 o 
   8   8   1       67.60       23.89     37.12 o 
   9   8   1      871.66      752.19     41.75 o 
  10   8   1    12685.19    12772.49    125.73 o 
  11   8   1     2829.41     2823.07     72.16 o 
  12   8   1      983.99      727.20     59.63 o 
  13   8   1      347.36      319.53     57.12 o 
  14   8   1       22.50       23.83     53.98 o 
  15   8   1       93.78       90.94     57.01 o 
  16   8   1       14.32       42.66     63.87 o 
  17   8   1      868.71      727.56     76.19 o 
  18   8   1      127.58      224.89     72.45 o 
  19   8   1      189.48      222.02     79.70 o 
  20   8   1        0.04       46.76     84.87 o 
  21   8   1      462.25      505.39    118.76 o 
  22   8   1     1689.58     1992.68    180.87 o 
  23   8   1        0.68      193.41    169.39 o 
 -26   9   1        9.61      192.95     92.35 o 
 -25   9   1     2435.31     2594.70    164.87 o 
 -24   9   1        8.29       90.60     68.09 o 
 -23   9   1      236.66      231.74     64.86 o 
 -22   9   1      316.94      351.32     69.25 o 
 -21   9   1     2562.27     2641.99     88.59 o 
 -20   9   1     5205.79     5447.83    100.95 o 
 -19   9   1       19.71       77.39     46.79 o 
 -18   9   1     1432.88     1384.22     59.63 o 
 -17   9   1      653.81      749.33     52.83 o 
 -16   9   1     8106.42     8577.84    106.48 o 
 -15   9   1      184.28      218.47     46.16 o 
 -14   9   1      953.81      975.95     47.50 o 
 -13   9   1     4637.36     5042.37     86.66 o 
 -12   9   1     4365.56     3867.28     71.03 o 
 -11   9   1      533.48      587.58     44.41 o 
 -10   9   1     1600.01     1713.14     56.00 o 
  -9   9   1    25155.21    26079.69    189.24 o 
  -8   9   1      526.33      481.25     38.32 o 
  -7   9   1     2684.80     2969.57     63.79 o 
  -6   9   1    20459.06    21335.00    161.20 o 
  -5   9   1    31957.67    33211.56    241.53 o 
  -4   9   1     7927.63     7402.27     82.34 o 
  -3   9   1     7626.95     8351.47    120.50 o 
  -2   9   1     2240.54     2608.84     53.58 o 
  -1   9   1      446.65      220.73     32.19 o 
   0   9   1     7940.19     6856.75     80.92 o 
   1   9   1      477.08     1051.07     47.77 o 
   2   9   1      567.79     1064.31     48.02 o 
   3   9   1     4189.30     3854.74     76.87 o 
   4   9   1      712.39      522.08     34.92 o 
   5   9   1      164.31      172.01     34.00 o 
   6   9   1     1686.13     1393.23     49.82 o 
   7   9   1     9157.20     8677.14    128.70 o 
   8   9   1      426.09      700.72     44.18 o 
   9   9   1     2567.23     2863.62     79.48 o 
  10   9   1        3.04       59.51     44.16 o 
  11   9   1     4563.64     5046.20     98.26 o 
  12   9   1     2551.86     2278.08     73.28 o 
  13   9   1      346.83      384.23     62.62 o 
  14   9   1      252.60      109.96     61.86 o 
  15   9   1       32.03       58.89     63.99 o 
  16   9   1      852.80      724.34     89.78 o 
  17   9   1       42.81       71.58     78.37 o 
  18   9   1      271.35      256.01     83.13 o 
  19   9   1      256.43      288.58     88.32 o 
  20   9   1        0.22        5.15    102.02 o 
  21   9   1       52.11       88.22    112.07 o 
  22   9   1        2.52      134.76    140.91 o 
 -26  10   1       76.35      194.09    117.99 o 
 -25  10   1      115.81      253.78     91.95 o 
 -24  10   1     4877.02     5145.68    269.25 o 
 -23  10   1      581.91      643.17     70.74 o 
 -22  10   1      869.80      758.79     68.73 o 
 -21  10   1      143.09      214.63     59.42 o 
 -20  10   1     2146.79     2453.22     71.63 o 
 -19  10   1     6337.82     6294.00    100.61 o 
 -18  10   1     1980.92     1980.37     65.06 o 
 -17  10   1     3230.12     3586.28     80.05 o 
 -16  10   1     6074.11     6667.62    102.26 o 
 -15  10   1     2741.82     2950.85     74.99 o 
 -14  10   1        0.13       35.30     41.97 o 
 -13  10   1     2340.88     2335.81     60.57 o 
 -12  10   1     5219.21     5319.33     85.67 o 
 -11  10   1     1781.82     1870.68     59.23 o 
 -10  10   1      302.18      253.64     36.96 o 
  -9  10   1     4019.83     4446.09     74.11 o 
  -8  10   1    13704.11    13483.65    125.29 o 
  -7  10   1     1406.26     1411.22     38.87 o 
  -6  10   1        8.20       12.59     30.08 o 
  -5  10   1    16768.62    16617.60    138.18 o 
  -4  10   1    23945.02    24642.07    193.85 o 
  -3  10   1    39867.66    38583.93    266.77 o 
  -2  10   1      137.46      199.94     40.44 o 
  -1  10   1       82.07       68.06     32.05 o 
   0  10   1     2171.22     2714.36     59.88 o 
   1  10   1     1398.72      702.44     41.85 o 
   2  10   1     1665.26     2013.91     44.97 o 
   3  10   1     1147.72     1344.86     53.90 o 
   4  10   1    11609.43    11768.53    121.26 o 
   5  10   1        2.42       24.31     33.43 o 
   6  10   1     1092.72      812.08     43.75 o 
   7  10   1       58.45       75.88     39.80 o 
   8  10   1     5889.89     5918.20    118.13 o 
   9  10   1      120.86      132.08     46.36 o 
  10  10   1      571.02      386.88     58.14 o 
  11  10   1      104.49       80.97     59.51 o 
  12  10   1     1453.69     1577.51     82.86 o 
  13  10   1     2338.21     1957.54     95.89 o 
  14  10   1     1021.67      991.13     79.92 o 
  15  10   1     1819.96     2095.10    100.68 o 
  16  10   1     1224.46     1268.63     92.14 o 
  17  10   1      312.88      378.70     87.84 o 
  18  10   1      123.27       69.96     92.36 o 
  19  10   1        1.83        9.29    102.77 o 
  20  10   1      316.23      317.47    116.34 o 
  21  10   1       26.24      102.14    118.09 o 
 -26  11   1      450.80      668.89    142.17 o 
 -25  11   1      229.87      374.37     86.30 o 
 -24  11   1      641.76      631.94     80.50 o 
 -23  11   1     4039.31     4089.89    124.44 o 
 -22  11   1     3550.88     3530.02    111.60 o 
 -21  11   1      253.54      219.10     57.24 o 
 -20  11   1     3024.24     3165.70    102.18 o 
 -19  11   1       30.34       68.98     46.87 o 
 -18  11   1     6550.73     6527.31    100.24 o 
 -17  11   1     1572.25     1496.20     61.61 o 
 -16  11   1     1247.22     1349.79     60.39 o 
 -15  11   1      276.78      344.40     49.57 o 
 -14  11   1     7135.56     6641.42     96.39 o 
 -13  11   1     9735.84     9925.68    120.12 o 
 -12  11   1        2.84       49.22     43.29 o 
 -11  11   1     9380.89     8950.52    103.39 o 
 -10  11   1      136.13       55.28     34.55 o 
  -9  11   1       13.67       27.02     31.82 o 
  -8  11   1    10665.52    10293.06    106.99 o 
  -7  11   1    10380.29    10521.71    103.83 o 
  -6  11   1     8201.84     7931.33     85.95 o 
  -5  11   1     2797.77     3035.33     59.94 o 
  -4  11   1    18617.60    18043.36    132.45 o 
  -3  11   1       19.12       58.77     30.91 o 
  -2  11   1    28619.95    27538.31    195.17 o 
  -1  11   1       43.46       20.25     30.23 o 
   0  11   1     4060.08     3635.38     62.22 o 
   1  11   1     5811.35     5631.80     76.85 o 
   2  11   1       31.83       57.39     31.15 o 
   3  11   1      305.74      311.55     42.67 o 
   4  11   1       33.09       42.95     38.07 o 
   5  11   1     4261.72     4111.66     79.43 o 
   6  11   1      292.72      265.72     41.81 o 
   7  11   1      625.68      490.96     44.79 o 
   8  11   1      676.06      666.15     56.39 o 
   9  11   1     5409.61     5122.38    104.71 o 
  10  11   1     1065.20      860.88     71.09 o 
  11  11   1     1330.28     1199.05     82.10 o 
  12  11   1     3029.94     3388.04    100.84 o 
  13  11   1      253.53      423.00     75.76 o 
  14  11   1     1095.06      897.49     84.29 o 
  15  11   1      141.10      110.56     78.39 o 
  16  11   1      630.05      541.63     86.04 o 
  17  11   1      861.28     1178.77    126.76 o 
  18  11   1        0.39       28.71    101.30 o 
  19  11   1      175.61      260.11    110.82 o 
  20  11   1       44.26       15.55    111.84 o 
  21  11   1      119.02      126.95    161.51 o 
 -26  12   1     1561.54     1494.79    172.12 o 
 -25  12   1        7.26       60.36     81.23 o 
 -24  12   1       23.24       51.47     72.57 o 
 -23  12   1      521.08      575.73     77.94 o 
 -22  12   1     1928.29     1832.84     85.83 o 
 -21  12   1     3847.72     3804.46     97.71 o 
 -20  12   1     1242.69     1222.36     66.07 o 
 -19  12   1     5442.26     5501.28     96.84 o 
 -18  12   1     2711.76     2885.72     73.51 o 
 -17  12   1     1871.80     1791.39     63.51 o 
 -16  12   1      541.32      484.60     51.34 o 
 -15  12   1     3771.14     3739.36     82.61 o 
 -14  12   1     1284.13     1507.56     59.06 o 
 -13  12   1       65.02      117.46     46.52 o 
 -12  12   1     9610.25     9954.28    142.86 o 
 -11  12   1      347.65      325.98     42.28 o 
 -10  12   1     5526.72     5825.53     83.39 o 
  -9  12   1     5894.75     5735.73     75.48 o 
  -8  12   1     1880.62     1833.02     52.86 o 
  -7  12   1     7514.10     7283.40     82.72 o 
  -6  12   1     4974.50     5104.03     73.96 o 
  -5  12   1    10818.59    10493.62    105.84 o 
  -4  12   1       45.14       42.38     30.50 o 
  -3  12   1     2604.01     2012.31     55.75 o 
  -2  12   1     1090.13     1050.09     39.04 o 
  -1  12   1    20697.94    20178.05    156.86 o 
   0  12   1     2263.31     2603.69     59.87 o 
   1  12   1     8787.48     8733.58    101.74 o 
   2  12   1     4587.32     4461.86     82.59 o 
   3  12   1     2271.99     2124.32     66.39 o 
   4  12   1     2282.94     2106.54     69.91 o 
   5  12   1       21.34        9.23     43.19 o 
   6  12   1     1541.37     1496.01     62.01 o 
   7  12   1      715.49      582.05     56.92 o 
   8  12   1        4.63       40.01     55.40 o 
   9  12   1     3698.62     3517.88    100.21 o 
  10  12   1        3.49       99.28     65.37 o 
  11  12   1        8.15       33.88     64.95 o 
  12  12   1      498.00      520.57     73.46 o 
  13  12   1     7025.66     8391.68    164.63 o 
  14  12   1      603.19      778.34     86.40 o 
  15  12   1      558.00      593.03     93.71 o 
  16  12   1      117.22      192.62     97.96 o 
  17  12   1      236.04      178.14    106.57 o 
  18  12   1      580.04      512.55    117.61 o 
  19  12   1       48.33      135.20    109.98 o 
  20  12   1       94.68       74.73    164.50 o 
 -25  13   1      911.17      898.97    124.68 o 
 -24  13   1        3.39       66.40     74.59 o 
 -23  13   1      147.71      217.61     67.45 o 
 -22  13   1     2006.75     2104.29     89.19 o 
 -21  13   1       20.53      114.71     58.48 o 
 -20  13   1     3984.98     4106.92    106.06 o 
 -19  13   1      501.59      418.22     53.73 o 
 -18  13   1     3113.38     3169.30     81.45 o 
 -17  13   1     3079.40     3354.25     87.78 o 
 -16  13   1     2061.47     2060.87     70.35 o 
 -15  13   1     1147.99     1149.03     56.77 o 
 -14  13   1      525.62      608.03     51.83 o 
 -13  13   1      176.84      208.00     47.26 o 
 -12  13   1     2272.28     2340.06     69.03 o 
 -11  13   1     2586.49     2682.74     70.49 o 
 -10  13   1      493.03      581.08     43.77 o 
  -9  13   1     2778.42     3075.94     66.82 o 
  -8  13   1     4875.79     4419.14     72.91 o 
  -7  13   1      294.23      151.02     33.65 o 
  -6  13   1     3793.05     3685.52     67.28 o 
  -5  13   1      259.02      196.04     34.89 o 
  -4  13   1     7787.75     7377.33     82.11 o 
  -3  13   1      601.34      478.38     38.46 o 
  -2  13   1     4916.67     4323.40     67.11 o 
  -1  13   1     7132.17     6544.77     83.31 o 
   0  13   1     2417.08     2534.51     62.43 o 
   1  13   1     4169.72     4009.70     81.12 o 
   2  13   1     8070.97     7374.71    115.67 o 
   3  13   1    12717.32    11547.28    124.20 o 
   4  13   1      821.43      659.48     53.78 o 
   5  13   1      431.27      435.76     52.84 o 
   6  13   1      223.10      195.59     56.12 o 
   7  13   1       54.02       28.53     55.94 o 
   8  13   1     1507.64     1356.77     82.13 o 
   9  13   1      253.88      284.47     60.61 o 
  10  13   1     3546.37     3791.34    162.85 o 
  11  13   1        0.37       23.09     60.83 o 
  12  13   1       39.30       83.64     71.71 o 
  13  13   1        4.91      120.79     76.33 o 
  14  13   1     2199.19     2264.52    107.95 o 
  15  13   1      826.74      936.66    152.10 o 
  16  13   1        0.33       61.13    102.12 o 
  17  13   1       12.94       74.14    102.74 o 
  18  13   1       46.87       34.14    109.11 o 
  19  13   1      596.25      656.80    146.61 o 
 -25  14   1      364.05      206.46    148.87 o 
 -24  14   1     1366.91     1414.35    111.96 o 
 -23  14   1      183.60      120.47     69.10 o 
 -22  14   1      162.43      282.22     74.61 o 
 -21  14   1     3003.13     3382.70    111.53 o 
 -20  14   1     1371.77     1390.30     82.13 o 
 -19  14   1     1325.47     1321.89     70.57 o 
 -18  14   1       40.23       43.04     52.33 o 
 -17  14   1     2976.45     2895.89     84.70 o 
 -16  14   1    13282.92    13657.68    146.33 o 
 -15  14   1     1625.39     1539.64     62.58 o 
 -14  14   1     2932.33     2596.81     74.67 o 
 -13  14   1     1769.87     1932.79     71.71 o 
 -12  14   1      203.59      315.96     49.94 o 
 -11  14   1     1610.14     1588.39     60.69 o 
 -10  14   1       62.19       30.21     42.31 o 
  -9  14   1        2.89       35.11     40.00 o 
  -8  14   1      147.27      195.48     41.79 o 
  -7  14   1     4175.07     4256.26     73.62 o 
  -6  14   1      271.00      265.87     41.02 o 
  -5  14   1     3096.98     2799.07     66.66 o 
  -4  14   1     5544.09     5653.13     85.08 o 
  -3  14   1      449.90      315.22     47.54 o 
  -2  14   1       84.40      108.91     44.10 o 
  -1  14   1     4977.99     4718.35     88.32 o 
   0  14   1    16029.54    15597.05    145.64 o 
   1  14   1      486.52      535.80     52.73 o 
   2  14   1     1391.17     1378.41     59.76 o 
   3  14   1      158.43      124.65     50.44 o 
   4  14   1     6628.89     6321.28    122.69 o 
   5  14   1     2005.67     2074.31     74.24 o 
   6  14   1      122.55       29.59     56.29 o 
   7  14   1        1.72       16.38     58.50 o 
   8  14   1      593.83      536.19     62.74 o 
   9  14   1      318.93      467.54     79.28 o 
  10  14   1       43.42       61.38     61.08 o 
  11  14   1     2692.41     2492.73    118.58 o 
  12  14   1      174.89      214.93     72.69 o 
  13  14   1      182.02      313.42     91.47 o 
  14  14   1       16.46      126.02     88.91 o 
  15  14   1      887.29     1405.91    130.39 o 
  16  14   1      304.83      338.26    125.10 o 
  17  14   1       82.81      252.89    115.16 o 
  18  14   1       61.87       86.59    124.43 o 
 -24  15   1       56.93      164.48     78.63 o 
 -23  15   1     1077.78     1107.05     85.24 o 
 -22  15   1      982.43      972.08     82.52 o 
 -21  15   1        5.17       69.39     65.71 o 
 -20  15   1     4427.49     4833.38    124.97 o 
 -19  15   1     4553.32     4438.59    117.72 o 
 -18  15   1       38.56       64.69     57.51 o 
 -17  15   1        9.73       29.86     55.55 o 
 -16  15   1      204.71      128.36     54.78 o 
 -15  15   1    18388.76    19333.60    261.80 o 
 -14  15   1     1057.01     1018.86     61.31 o 
 -13  15   1       77.21       62.41     50.57 o 
 -12  15   1      425.25      525.44     52.20 o 
 -11  15   1     9771.23     9473.84    118.86 o 
 -10  15   1     4064.05     3912.46     85.38 o 
  -9  15   1     2933.77     3060.81     76.66 o 
  -8  15   1      135.35      138.27     45.39 o 
  -7  15   1     1072.53      875.15     50.20 o 
  -6  15   1      701.73      727.89     49.40 o 
  -5  15   1      818.11      719.06     48.09 o 
  -4  15   1     3661.98     3522.48     76.54 o 
  -3  15   1     6217.85     6150.06     85.96 o 
  -2  15   1       85.44      101.02     40.94 o 
  -1  15   1       29.41      128.54     40.72 o 
   0  15   1       19.31       49.06     42.11 o 
   1  15   1     9771.01     9965.24    111.45 o 
   2  15   1     2990.50     2748.55     68.48 o 
   3  15   1       17.21       22.77     47.75 o 
   4  15   1     2701.76     2537.45     71.71 o 
   5  15   1     2230.85     1958.62     75.67 o 
   6  15   1     1504.89     1122.17     72.56 o 
   7  15   1        6.74       56.64     57.07 o 
   8  15   1      124.78      141.40     60.44 o 
   9  15   1      584.73      634.37     70.41 o 
  10  15   1       29.04       58.12     65.08 o 
  11  15   1       99.81       96.18     68.10 o 
  12  15   1      997.52      905.08     95.85 o 
  13  15   1      644.72      669.49     98.78 o 
  14  15   1       13.16      149.03     90.54 o 
  15  15   1       35.09      150.75     95.23 o 
  16  15   1      446.74      689.96    128.87 o 
  17  15   1      545.42      689.06    133.00 o 
  18  15   1      108.79      443.35    164.50 o 
 -24  16   1        5.16       57.49    131.78 o 
 -23  16   1      164.74      135.76     86.20 o 
 -22  16   1        8.40       61.73     75.15 o 
 -21  16   1      691.28      741.14     85.84 o 
 -20  16   1      266.85      201.27     74.53 o 
 -19  16   1     2780.89     2969.39    117.76 o 
 -18  16   1     3761.33     3847.93    156.22 o 
 -17  16   1      122.36       59.89     56.60 o 
 -16  16   1      471.84      407.99     61.13 o 
 -15  16   1     1025.60      769.59     62.21 o 
 -14  16   1     5495.02     5469.71    109.44 o 
 -13  16   1     1640.66     1317.77     66.03 o 
 -12  16   1       82.62       92.20     48.43 o 
 -11  16   1     4975.90     5251.91     93.11 o 
 -10  16   1     5028.91     5143.09     94.86 o 
  -9  16   1     2543.18     2705.66     95.49 o 
  -8  16   1     4453.72     4505.00     95.45 o 
  -7  16   1     1431.81     1497.31     63.80 o 
  -6  16   1     1628.47     1730.36     60.38 o 
  -5  16   1      280.51      290.60     49.94 o 
  -4  16   1     2338.38     2244.81     66.93 o 
  -3  16   1     4073.15     4328.62     82.29 o 
  -2  16   1     8409.73     8108.43     95.25 o 
  -1  16   1     2548.72     2600.60     71.55 o 
   0  16   1       23.75       91.23     46.22 o 
   1  16   1       87.25      133.94     46.21 o 
   2  16   1     4736.06     4675.97    113.11 o 
   3  16   1     2256.00     2046.01     70.76 o 
   4  16   1      101.12       69.36     57.85 o 
   5  16   1     1374.56     1323.73     72.43 o 
   6  16   1      884.36      937.12     69.89 o 
   7  16   1      616.47      749.05     65.97 o 
   8  16   1      390.96      312.30     66.30 o 
   9  16   1       12.68      126.10     65.03 o 
  10  16   1      172.02      119.40     83.71 o 
  11  16   1        0.49       90.12     79.83 o 
  12  16   1        0.08       37.68     84.27 o 
  13  16   1      344.95      436.75     94.88 o 
  14  16   1     1361.55     1611.71    179.88 o 
  15  16   1      199.64      230.19    120.27 o 
  16  16   1      486.96      833.40    124.97 o 
  17  16   1       60.84      209.57    159.15 o 
 -23  17   1        7.45      107.34    155.36 o 
 -22  17   1      531.15      486.77     83.28 o 
 -21  17   1      904.21      838.51     85.66 o 
 -20  17   1       41.54      148.15     71.24 o 
 -19  17   1      998.93     1098.14     85.73 o 
 -18  17   1      398.87      435.97     75.71 o 
 -17  17   1     4230.00     4301.12    121.73 o 
 -16  17   1      404.30      281.63     70.45 o 
 -15  17   1       53.32       75.65     56.62 o 
 -14  17   1      331.38      351.27     59.48 o 
 -13  17   1     6251.82     6002.02    105.00 o 
 -12  17   1     2522.34     2506.21     79.45 o 
 -11  17   1      980.28      935.36     60.29 o 
 -10  17   1     1689.02     1841.71     69.85 o 
  -9  17   1     7328.51     6947.71    109.40 o 
  -8  17   1     2507.83     2392.13     75.96 o 
  -7  17   1       38.55       19.01     49.13 o 
  -6  17   1      105.50      159.29     48.08 o 
  -5  17   1     2411.64     2084.69     69.66 o 
  -4  17   1      109.84       66.94     46.17 o 
  -3  17   1      407.14      375.25     48.18 o 
  -2  17   1     1096.98     1161.06     57.29 o 
  -1  17   1     7122.80     6628.25     93.33 o 
   0  17   1     4606.72     4649.06     84.99 o 
   1  17   1     3879.05     3722.63     91.33 o 
   2  17   1     6435.82     6476.24    106.75 o 
   3  17   1      563.72      457.85     64.17 o 
   4  17   1      452.14      427.70     61.60 o 
   5  17   1        6.01       47.60     57.71 o 
   6  17   1      988.02      798.21     75.00 o 
   7  17   1       46.46       96.97     65.76 o 
   8  17   1     1641.17     1150.31     98.19 o 
   9  17   1      116.17       52.90     79.62 o 
  10  17   1      329.25      323.09     88.39 o 
  11  17   1      233.92      193.48     85.15 o 
  12  17   1      292.11      425.58    139.18 o 
  13  17   1        0.30      207.89    115.21 o 
  14  17   1       16.64      210.14    136.93 o 
  15  17   1      697.57      741.93    125.76 o 
  16  17   1       97.81      151.84    158.35 o 
 -23  18   1     2316.99     2037.04    185.12 o 
 -22  18   1       23.76      104.27     91.88 o 
 -21  18   1      114.16      176.07     76.55 o 
 -20  18   1     1167.42     1155.89     92.12 o 
 -19  18   1        6.62       61.73     68.61 o 
 -18  18   1     1888.53     1855.53     96.95 o 
 -17  18   1      493.85      623.42     96.26 o 
 -16  18   1     4154.89     4244.08    122.87 o 
 -15  18   1        0.71       34.70     69.05 o 
 -14  18   1       45.52       29.43     67.06 o 
 -13  18   1     4479.54     4808.17    110.68 o 
 -12  18   1     1513.14     1680.87     71.31 o 
 -11  18   1     4439.28     4691.32    126.37 o 
 -10  18   1      819.28      843.15     61.36 o 
  -9  18   1     9405.21     9610.21    135.68 o 
  -8  18   1       68.01      121.42     51.45 o 
  -7  18   1     2644.70     2958.19     78.00 o 
  -6  18   1      401.82      348.13     50.73 o 
  -5  18   1       22.62       42.90     47.66 o 
  -4  18   1      163.69      103.76     46.60 o 
  -3  18   1       31.58       22.15     43.05 o 
  -2  18   1      144.78      157.08     45.68 o 
  -1  18   1      311.82      310.24     48.63 o 
   0  18   1     3890.34     3872.75     88.34 o 
   1  18   1      112.92      185.95     49.23 o 
   2  18   1        6.63       53.17     53.60 o 
   3  18   1      262.22      238.62     63.28 o 
   4  18   1      996.55     1158.64     85.57 o 
   5  18   1     1978.08     1917.18    101.93 o 
   6  18   1       37.42       78.28     78.45 o 
   7  18   1      757.35      970.60     94.71 o 
   8  18   1      920.59      882.60    135.94 o 
   9  18   1       75.13      109.03     82.09 o 
  10  18   1        7.59       70.05     85.28 o 
  11  18   1      185.46      313.41    124.72 o 
  12  18   1      888.31      939.97    138.44 o 
  13  18   1       33.12      181.15    122.43 o 
  14  18   1       45.16      245.62    190.22 o 
 -22  19   1     2842.25     2837.94    207.60 o 
 -21  19   1      228.29      295.64     85.53 o 
 -20  19   1       13.73      104.00     79.67 o 
 -19  19   1     2065.12     2339.60    133.25 o 
 -18  19   1        6.57       67.98     76.22 o 
 -17  19   1     1340.78     1402.54     96.34 o 
 -16  19   1     2239.85     2334.76    119.12 o 
 -15  19   1     2429.58     2790.45    153.96 o 
 -14  19   1       43.46      236.59     73.23 o 
 -13  19   1       82.76      109.24     66.86 o 
 -12  19   1     3041.10     3242.76    120.63 o 
 -11  19   1      249.00      301.71     66.97 o 
 -10  19   1     5118.10     5125.59    112.56 o 
  -9  19   1      116.96      160.59     54.59 o 
  -8  19   1     4546.68     4178.11     98.44 o 
  -7  19   1     3800.66     3664.68     95.50 o 
  -6  19   1       36.73       45.61     50.01 o 
  -5  19   1       34.03       59.68     45.82 o 
  -4  19   1        1.85       53.65     44.22 o 
  -3  19   1       10.60       41.48     45.23 o 
  -2  19   1      337.25      216.95     48.51 o 
  -1  19   1        5.21       35.62     48.38 o 
   0  19   1      654.23      702.06     62.79 o 
   1  19   1     3183.94     3415.13    232.88 o 
   2  19   1     1154.93     1081.56     88.53 o 
   3  19   1     1243.68      890.91     88.08 o 
   4  19   1      350.98      335.78     84.92 o 
   5  19   1      620.78      584.37    126.61 o 
   6  19   1     1893.20     1756.11    160.44 o 
   7  19   1       15.38      180.08    101.32 o 
   8  19   1       45.38      133.28     83.88 o 
   9  19   1      443.52      385.63    146.56 o 
  10  19   1        0.92      127.87     88.26 o 
  11  19   1       34.47      121.06     88.74 o 
  12  19   1        0.06      128.42     96.89 o 
  13  19   1      392.81      258.25    159.62 o 
 -21  20   1      398.70      590.60    141.62 o 
 -20  20   1      264.08      249.35     87.47 o 
 -19  20   1       13.45      125.66     80.54 o 
 -18  20   1     1803.89     1790.13    107.28 o 
 -17  20   1        9.86       78.51     75.88 o 
 -16  20   1       55.27      182.05     75.23 o 
 -15  20   1     2565.39     2569.25    111.85 o 
 -14  20   1     1600.40     1740.87     89.84 o 
 -13  20   1      294.41      403.72     72.70 o 
 -12  20   1        9.16      112.07     65.20 o 
 -11  20   1     2118.01     2344.06    110.32 o 
 -10  20   1     1200.29     1173.55     78.74 o 
  -9  20   1      652.09      664.11     72.88 o 
  -8  20   1      764.59      776.85     74.47 o 
  -7  20   1      225.57      112.45     64.16 o 
  -6  20   1     4017.05     4010.55    107.52 o 
  -5  20   1      180.25      121.32     58.21 o 
  -4  20   1      174.08      172.32     55.27 o 
  -3  20   1      272.78      148.41     58.95 o 
  -2  20   1      779.85      803.82     73.92 o 
  -1  20   1     1421.87     1510.35     83.49 o 
   0  20   1      814.79     1024.24     98.20 o 
   1  20   1      555.18      499.20     85.17 o 
   2  20   1      915.57     1028.53    143.00 o 
   3  20   1      629.05      464.91    111.70 o 
   4  20   1      529.28      470.38    152.20 o 
   5  20   1     1984.23     2163.20    173.05 o 
   6  20   1      176.63      292.41    100.31 o 
   7  20   1      562.84      657.61    169.10 o 
   8  20   1       43.29      159.03    101.97 o 
   9  20   1        6.96      200.48    115.89 o 
  10  20   1       82.84      202.76    125.59 o 
  11  20   1        2.64      129.16    127.45 o 
  12  20   1        0.22      175.20    201.08 o 
 -20  21   1      159.07      245.17    134.24 o 
 -19  21   1       10.39       58.43     93.73 o 
 -18  21   1       84.74      144.61     80.54 o 
 -17  21   1      920.69      857.71     91.29 o 
 -16  21   1      150.08      139.87     76.75 o 
 -15  21   1       27.36      114.91     75.55 o 
 -14  21   1     3793.96     3796.78    121.02 o 
 -13  21   1        1.79      103.59     69.67 o 
 -12  21   1      789.79      831.45     77.62 o 
 -11  21   1      794.91      645.10     74.33 o 
 -10  21   1     2197.96     2301.99     95.49 o 
  -9  21   1     1194.77     1295.11     82.82 o 
  -8  21   1     1438.31     1321.84     80.91 o 
  -7  21   1      470.49      582.30     72.11 o 
  -6  21   1       52.22       74.07     61.86 o 
  -5  21   1     2206.51     2316.02     98.67 o 
  -4  21   1       19.72       36.15     57.87 o 
  -3  21   1      160.33       94.93     61.47 o 
  -2  21   1       47.13       64.92     61.04 o 
  -1  21   1      185.37      271.54     74.19 o 
   0  21   1     1140.88     1148.58    106.45 o 
   1  21   1      958.42      678.84    110.38 o 
   2  21   1      588.37      564.01     99.58 o 
   3  21   1       19.84      109.07     84.44 o 
   4  21   1       37.71      111.28    105.95 o 
   5  21   1        1.90       96.64     83.87 o 
   6  21   1      922.01     1032.48    146.82 o 
   7  21   1      667.04      802.03    156.66 o 
   8  21   1       52.60      235.99    118.92 o 
   9  21   1       39.85      151.79    120.22 o 
  10  21   1        9.10      192.01    153.51 o 
 -19  22   1      373.85      415.48    138.60 o 
 -18  22   1        5.94      118.51    105.57 o 
 -17  22   1      248.02      351.67     95.40 o 
 -16  22   1        2.25       87.46     79.41 o 
 -15  22   1       74.01      192.34     80.28 o 
 -14  22   1      116.85      184.10     71.92 o 
 -13  22   1      951.96     1168.10     99.32 o 
 -12  22   1      246.56      425.14     77.05 o 
 -11  22   1      291.58      378.52     72.49 o 
 -10  22   1      174.73      174.80     69.87 o 
  -9  22   1     2839.18     3139.50    160.36 o 
  -8  22   1     7061.59     7887.19    177.76 o 
  -7  22   1      168.73      186.60     66.56 o 
  -6  22   1       11.46       50.51     59.81 o 
  -5  22   1       47.02       35.39     64.04 o 
  -4  22   1      877.35      750.10     82.16 o 
  -3  22   1      162.28      198.51     62.43 o 
  -2  22   1      743.08      755.38     82.53 o 
  -1  22   1      297.76      421.97     89.88 o 
   0  22   1      183.77      215.31     86.67 o 
   1  22   1      934.10      901.04     98.26 o 
   2  22   1      532.03      479.65     92.63 o 
   3  22   1      904.69     1045.83    153.59 o 
   4  22   1       43.10      161.72    100.17 o 
   5  22   1        1.26      134.29     91.53 o 
   6  22   1        3.38       18.81     91.44 o 
   7  22   1      783.40      752.02    108.03 o 
   8  22   1      733.20      746.71    160.97 o 
   9  22   1       22.48      225.96    162.29 o 
 -17  23   1      147.38      258.08    133.60 o 
 -16  23   1      236.12      232.43    124.86 o 
 -15  23   1       41.31      162.02     83.35 o 
 -14  23   1        6.07       81.14     73.56 o 
 -13  23   1       17.17       78.63     71.46 o 
 -12  23   1      776.79     1039.22    114.64 o 
 -11  23   1      180.38      404.84     85.34 o 
 -10  23   1      251.31      365.10     73.82 o 
  -9  23   1       11.99      146.36     69.80 o 
  -8  23   1      646.90      740.98     88.33 o 
  -7  23   1     7085.52     7441.20    264.68 o 
  -6  23   1      378.22      585.71     74.72 o 
  -5  23   1       58.63      132.93     68.11 o 
  -4  23   1      313.63      407.49     66.69 o 
  -3  23   1      611.81      646.31     85.16 o 
  -2  23   1      539.42      650.62     85.00 o 
  -1  23   1      384.38      268.43     90.70 o 
   0  23   1      301.49      345.90     90.21 o 
   1  23   1       34.61      104.16     87.24 o 
   2  23   1      248.20      245.12     91.50 o 
   3  23   1       15.03      199.84    103.19 o 
   4  23   1      935.30     1058.52    134.47 o 
   5  23   1      577.52      485.85    122.97 o 
   6  23   1      275.68      283.79    156.70 o 
   7  23   1      347.13      611.76    205.41 o 
 -15  24   1      104.57       98.70    125.85 o 
 -14  24   1      240.63      196.62    128.12 o 
 -13  24   1        3.03       99.81     82.19 o 
 -12  24   1       61.82      130.94     72.78 o 
 -11  24   1      284.36      306.94     76.66 o 
 -10  24   1      633.64      666.07    117.07 o 
  -9  24   1      155.01      153.04     69.92 o 
  -8  24   1     1166.85     1164.62     97.17 o 
  -7  24   1       45.13      174.77     72.86 o 
  -6  24   1     3043.69     2991.98    183.29 o 
  -5  24   1     2064.31     2189.37    121.93 o 
  -4  24   1        0.37       87.35     82.68 o 
  -3  24   1      676.36      729.27     96.12 o 
  -2  24   1       75.11      215.73     91.78 o 
  -1  24   1      415.98      371.32     96.64 o 
   0  24   1        0.09       71.77     88.19 o 
   1  24   1      153.42      239.73     94.01 o 
   2  24   1       21.02      267.39    108.75 o 
   3  24   1       95.32      161.06    126.15 o 
   4  24   1       10.39       17.48    147.82 o 
   5  24   1      500.43      720.96    211.67 o 
 -13  25   1      684.01      739.26    226.15 o 
 -12  25   1       69.47      203.30    102.72 o 
 -11  25   1       14.44       60.68    101.26 o 
 -10  25   1      241.70      205.10    108.65 o 
  -9  25   1     1551.96     1439.77    132.73 o 
  -8  25   1      524.37      743.91     91.60 o 
  -7  25   1     1288.89     1560.00     93.10 o 
  -6  25   1      613.44      905.14    138.04 o 
  -5  25   1      557.50      987.19     93.31 o 
  -4  25   1     1052.53     1238.77    104.43 o 
  -3  25   1       14.85      187.74    101.99 o 
  -2  25   1      295.97      409.76    125.12 o 
  -1  25   1        7.92      228.89    121.01 o 
   0  25   1      191.81      337.88    130.70 o 
   1  25   1        9.94       88.22    151.13 o 
   2  25   1       90.93      191.45    158.98 o 
  -9  26   1        0.94        0.00    102.07 o 
  -8  26   1     1071.15     1340.83    131.29 o 
  -7  26   1      742.71      721.68    135.59 o 
  -6  26   1     1111.37      992.13    212.82 o 
  -5  26   1      707.62      904.64    156.42 o 
  -4  26   1      596.24     1033.47    175.60 o 
  -3  26   1     1064.04     1214.77    204.57 o 
   2 -27   2      385.24      452.63    131.10 o 
   3 -27   2        4.21       24.98    116.25 o 
   4 -27   2      106.43      268.02    126.23 o 
   5 -27   2       55.75      264.84    174.64 o 
   6 -27   2      925.49     1302.19    240.70 o 
   7 -27   2     1539.23     1661.39    255.13 o 
   8 -27   2       26.44       96.77    131.27 o 
   9 -27   2       76.21      272.06    202.29 o 
  -3 -26   2       68.60       20.04    153.43 o 
  -2 -26   2       47.56      141.90    151.74 o 
  -1 -26   2       29.88      171.87    123.99 o 
   0 -26   2      440.64      236.14     99.40 o 
   1 -26   2      144.54      150.59     84.37 o 
   2 -26   2        1.21      115.54     83.67 o 
   3 -26   2     1303.88     1505.03    154.59 o 
   4 -26   2      576.43      627.83    152.15 o 
   5 -26   2       11.55       68.69     78.75 o 
   6 -26   2     1116.68     1261.20    163.17 o 
   7 -26   2      360.13      510.87    128.45 o 
   8 -26   2     2840.56     2932.22    143.31 o 
   9 -26   2        5.52       96.29     80.58 o 
  10 -26   2      345.26      365.30    100.90 o 
  11 -26   2      219.01      339.19    102.04 o 
  12 -26   2      904.55     1097.03    189.74 o 
  13 -26   2     1263.11     1311.18    144.63 o 
  -5 -25   2      163.01      323.22    154.06 o 
  -4 -25   2      107.80      320.40    172.51 o 
  -3 -25   2      844.19     1191.64    161.07 o 
  -2 -25   2      639.08      736.24    136.77 o 
  -1 -25   2       31.97       79.74     87.71 o 
   0 -25   2       80.12      122.15     79.90 o 
   1 -25   2      293.48      420.90    126.92 o 
   2 -25   2      709.94      697.33    119.81 o 
   3 -25   2        0.14      102.08     79.22 o 
   4 -25   2     1454.44     1468.71    165.03 o 
   5 -25   2      545.43      564.80     82.99 o 
   6 -25   2        2.16      103.06     74.17 o 
   7 -25   2     2404.10     2467.46    146.74 o 
   8 -25   2      144.28      278.89    103.28 o 
   9 -25   2     2285.73     2174.05    103.37 o 
  10 -25   2       11.75       90.60     72.92 o 
  11 -25   2      146.84      331.92    106.58 o 
  12 -25   2      860.39      799.63     96.03 o 
  13 -25   2      662.18      812.19    107.11 o 
  14 -25   2      535.23      558.71    104.09 o 
  15 -25   2       10.56        0.00    153.43 o 
  -8 -24   2       97.39       64.38    147.27 o 
  -7 -24   2      310.97      537.61    155.15 o 
  -6 -24   2      445.41      517.48    101.06 o 
  -5 -24   2       41.52        8.70     93.02 o 
  -4 -24   2      182.69      347.37    125.19 o 
  -3 -24   2     1494.01     1457.02    134.73 o 
  -2 -24   2       57.46      148.46     89.18 o 
  -1 -24   2      325.29      337.91     98.92 o 
   0 -24   2        7.05      100.84     74.82 o 
   1 -24   2     1078.10     1107.19     89.12 o 
   2 -24   2       78.42      253.81     90.36 o 
   3 -24   2      223.52      325.95     76.75 o 
   4 -24   2       35.47      141.30     69.47 o 
   5 -24   2     1437.39     1307.15     86.44 o 
   6 -24   2      847.82     1126.09     89.54 o 
   7 -24   2      360.58      410.52     93.84 o 
   8 -24   2      613.32      751.70    111.10 o 
   9 -24   2      527.95      412.41     75.75 o 
  10 -24   2      866.72      933.77     85.90 o 
  11 -24   2      206.97      266.93     83.21 o 
  12 -24   2      140.93      131.58     71.36 o 
  13 -24   2     2424.95     2315.51    130.83 o 
  14 -24   2      241.62      351.55     88.59 o 
  15 -24   2     1238.02     1494.90    176.61 o 
  16 -24   2       11.57       39.47     93.67 o 
  17 -24   2      757.45     1002.85    179.57 o 
  -9 -23   2      670.93     1101.51    228.59 o 
  -8 -23   2      155.68      271.86    123.95 o 
  -7 -23   2      355.37      595.34    139.24 o 
  -6 -23   2      818.44      983.91    163.60 o 
  -5 -23   2       70.17      149.90     88.39 o 
  -4 -23   2       66.87      211.44     88.94 o 
  -3 -23   2       33.20      145.07     78.43 o 
  -2 -23   2     2014.99     2049.10    132.48 o 
  -1 -23   2       36.32      130.22     66.39 o 
   0 -23   2     1234.10     1146.37    119.97 o 
   1 -23   2      158.22      195.17     66.42 o 
   2 -23   2     2136.07     1992.93    106.50 o 
   3 -23   2      440.72      478.73     63.63 o 
   4 -23   2        7.12      106.63     57.08 o 
   5 -23   2      669.18      734.79     79.38 o 
   6 -23   2       94.57      162.66     56.12 o 
   7 -23   2      887.89     1092.59     72.51 o 
   8 -23   2      415.06      323.51     62.53 o 
   9 -23   2       43.48       44.38     59.39 o 
  10 -23   2     1370.94     1446.60     78.11 o 
  11 -23   2       56.52      122.53     59.27 o 
  12 -23   2      157.47      241.40     67.65 o 
  13 -23   2      217.64      224.91     74.05 o 
  14 -23   2     5243.18     5456.47    176.44 o 
  15 -23   2      428.69      487.17    113.20 o 
  16 -23   2     1089.21     1143.34    101.53 o 
  17 -23   2       32.26      113.98     93.12 o 
  18 -23   2     1175.94      974.51    173.48 o 
 -11 -22   2       13.72      410.87    261.87 o 
 -10 -22   2       50.69      199.92    125.51 o 
  -9 -22   2        9.24      182.66     91.17 o 
  -8 -22   2      935.37      858.24    121.27 o 
  -7 -22   2      155.83      215.57     90.89 o 
  -6 -22   2      178.18      187.79     80.43 o 
  -5 -22   2      799.21      897.80    115.99 o 
  -4 -22   2       23.17      108.22     68.50 o 
  -3 -22   2      575.80      715.51    112.64 o 
  -2 -22   2      171.29      187.74     68.65 o 
  -1 -22   2     1051.01     1264.29     92.70 o 
   0 -22   2     1864.25     1728.90     86.89 o 
   1 -22   2     2726.07     2570.60    108.02 o 
   2 -22   2       16.75       55.51     59.01 o 
   3 -22   2     1554.56     1685.58     72.57 o 
   4 -22   2     1303.41     1342.94     70.47 o 
   5 -22   2       62.40       42.67     52.70 o 
   6 -22   2     1697.80     1381.65     80.65 o 
   7 -22   2     1170.31     1165.22     71.76 o 
   8 -22   2      150.13      124.86     59.12 o 
   9 -22   2      223.58      195.93     58.87 o 
  10 -22   2       67.55       89.72     57.84 o 
  11 -22   2     3127.46     3071.18     95.73 o 
  12 -22   2       11.03       81.01     56.97 o 
  13 -22   2       95.41      113.82     61.20 o 
  14 -22   2        2.32       57.28     65.69 o 
  15 -22   2     5225.02     5686.00    144.46 o 
  16 -22   2     1350.36     1427.64    101.67 o 
  17 -22   2      679.79      682.10    100.53 o 
  18 -22   2       20.27      107.87     89.24 o 
  19 -22   2      241.86      159.01    105.81 o 
 -13 -21   2        0.13      117.98    210.17 o 
 -12 -21   2       99.67      287.97    182.00 o 
 -11 -21   2      167.64      262.82    114.40 o 
 -10 -21   2        0.09      122.98     88.58 o 
  -9 -21   2      500.06      478.06    110.56 o 
  -8 -21   2      434.13      405.80     88.39 o 
  -7 -21   2      515.55      368.60     90.00 o 
  -6 -21   2      157.50      128.64     70.95 o 
  -5 -21   2      145.09      120.41     69.22 o 
  -4 -21   2     2687.73     2994.20    133.25 o 
  -3 -21   2     1794.36     1724.26     88.71 o 
  -2 -21   2      268.24      251.01     71.21 o 
  -1 -21   2        2.37       43.04     61.55 o 
   0 -21   2      126.39      241.74     60.90 o 
   1 -21   2     5671.38     5934.57    125.81 o 
   2 -21   2      963.52      925.08     61.22 o 
   3 -21   2        1.83       55.54     55.39 o 
   4 -21   2      126.93      170.41     52.65 o 
   5 -21   2     6152.70     6192.14    109.72 o 
   6 -21   2      162.66      160.48     52.81 o 
   7 -21   2      483.57      430.03     60.15 o 
   8 -21   2      506.05      575.88     64.97 o 
   9 -21   2      783.25      748.55     66.08 o 
  10 -21   2       22.57       76.10     54.93 o 
  11 -21   2        9.50       41.37     56.11 o 
  12 -21   2     2798.92     2940.57     89.72 o 
  13 -21   2      371.55      242.51     61.45 o 
  14 -21   2     1170.18     1105.43     87.56 o 
  15 -21   2      183.87      229.33     66.80 o 
  16 -21   2     2681.95     2726.68    109.10 o 
  17 -21   2     2689.14     2651.85    109.00 o 
  18 -21   2       24.77      114.74     86.05 o 
  19 -21   2      481.02      459.02     90.72 o 
  20 -21   2       34.49       70.13     92.42 o 
 -14 -20   2      553.46      942.20    453.39 o 
 -13 -20   2        0.07      107.84    106.04 o 
 -12 -20   2        0.91      127.78    101.38 o 
 -11 -20   2        3.94       85.38     76.04 o 
 -10 -20   2      512.74      415.30     99.25 o 
  -9 -20   2       88.78      161.85     72.11 o 
  -8 -20   2     1196.39     1198.91    109.67 o 
  -7 -20   2     1287.36     1275.75     86.20 o 
  -6 -20   2      189.36      242.90     70.14 o 
  -5 -20   2       40.86       35.90     64.72 o 
  -4 -20   2      756.98      761.39     84.01 o 
  -3 -20   2      237.34      321.36     70.17 o 
  -2 -20   2      808.83      695.41     74.53 o 
  -1 -20   2      257.90      296.27     58.53 o 
   0 -20   2      121.29      135.46     54.86 o 
   1 -20   2        1.19       51.85     52.11 o 
   2 -20   2     5953.42     6221.65    101.05 o 
   3 -20   2       51.14       73.42     48.64 o 
   4 -20   2      988.33     1050.16     63.33 o 
   5 -20   2     2060.48     2376.90     74.57 o 
   6 -20   2     2980.23     3085.19     79.19 o 
   7 -20   2      136.10      133.57     51.85 o 
   8 -20   2      295.86      246.28     56.07 o 
   9 -20   2     1585.83     1522.33     69.06 o 
  10 -20   2       39.64       69.86     53.58 o 
  11 -20   2      117.10      106.02     55.03 o 
  12 -20   2      252.82      395.53     58.08 o 
  13 -20   2    11289.60    11252.12    162.46 o 
  14 -20   2      681.01      636.78     72.09 o 
  15 -20   2     1397.13     1610.07     90.70 o 
  16 -20   2       14.37       62.07     59.73 o 
  17 -20   2     1900.63     1653.10     87.85 o 
  18 -20   2     4667.91     4941.17    130.89 o 
  19 -20   2       45.56       70.58     69.35 o 
  20 -20   2      804.12      890.62     97.14 o 
  21 -20   2      417.04      260.18    100.34 o 
 -15 -19   2      634.13      842.35    225.87 o 
 -14 -19   2      118.76      224.17    149.21 o 
 -13 -19   2      422.78      603.50    147.41 o 
 -12 -19   2        3.43       85.73     74.40 o 
 -11 -19   2        3.83       65.09     71.40 o 
 -10 -19   2      152.03      194.07     72.08 o 
  -9 -19   2      264.71      263.18     74.04 o 
  -8 -19   2       18.83       73.92     70.40 o 
  -7 -19   2      729.98      654.38     76.70 o 
  -6 -19   2     3932.86     4146.96    210.03 o 
  -5 -19   2      183.63      145.24     71.21 o 
  -4 -19   2      580.93      576.04     77.43 o 
  -3 -19   2       30.71       60.76     57.72 o 
  -2 -19   2     2543.58     2423.12     81.44 o 
  -1 -19   2     2958.05     2481.46     82.33 o 
   0 -19   2      154.48      179.24     53.02 o 
   1 -19   2      151.05       75.41     48.14 o 
   2 -19   2        6.66       20.29     47.23 o 
   3 -19   2     5621.23     5120.20     92.23 o 
   4 -19   2     2223.83     2028.07     71.22 o 
   5 -19   2     5636.81     5889.42    100.37 o 
   6 -19   2     7237.08     7458.36    120.78 o 
   7 -19   2      116.76      113.89     49.14 o 
   8 -19   2     1484.16     1353.39     64.26 o 
   9 -19   2       10.57       43.49     51.46 o 
  10 -19   2     1293.01     1337.38     66.07 o 
  11 -19   2      181.30      161.59     51.00 o 
  12 -19   2        4.13       14.95     49.06 o 
  13 -19   2     1719.12     1524.78     73.75 o 
  14 -19   2     5665.32     5681.50    120.40 o 
  15 -19   2     6495.11     6521.64    125.14 o 
  16 -19   2       61.75       62.11     58.48 o 
  17 -19   2      934.70     1002.44     78.13 o 
  18 -19   2       29.75       24.92     61.77 o 
  19 -19   2     4509.00     4896.24    134.01 o 
  20 -19   2      301.09      264.09     72.60 o 
  21 -19   2      716.55      705.87     95.14 o 
  22 -19   2     1434.85     1181.97    120.71 o 
 -16 -18   2      612.49      747.56    135.07 o 
 -15 -18   2        2.21      148.46    113.42 o 
 -14 -18   2      421.22      505.76    122.34 o 
 -13 -18   2      285.58      407.06     86.42 o 
 -12 -18   2      204.17      210.73     74.55 o 
 -11 -18   2        3.18       71.01     70.73 o 
 -10 -18   2      329.12      265.10     73.04 o 
  -9 -18   2      483.17      401.67     72.57 o 
  -8 -18   2      819.58      734.38     76.18 o 
  -7 -18   2      269.35      305.60     67.67 o 
  -6 -18   2      352.04      359.61     68.41 o 
  -5 -18   2     5628.32     6304.72    123.56 o 
  -4 -18   2     3479.08     3590.33    133.03 o 
  -3 -18   2      239.68      232.61     58.27 o 
  -2 -18   2     2412.67     2199.45     74.81 o 
  -1 -18   2      123.33      130.56     56.62 o 
   0 -18   2     2419.96     2254.65     70.03 o 
   1 -18   2      421.08      411.92     49.27 o 
   2 -18   2      144.60       64.37     47.52 o 
   3 -18   2        3.62       43.70     51.11 o 
   4 -18   2     3675.33     4052.33     87.20 o 
   5 -18   2     2781.54     3073.37     78.36 o 
   6 -18   2     1011.10      998.30     57.42 o 
   7 -18   2     6760.47     6266.29    101.79 o 
   8 -18   2        6.42       52.66     46.18 o 
   9 -18   2     1694.70     1923.23     69.45 o 
  10 -18   2        6.06       31.89     47.54 o 
  11 -18   2     5564.73     5787.66    102.71 o 
  12 -18   2      287.51      287.13     50.83 o 
  13 -18   2       26.03       54.48     53.24 o 
  14 -18   2     2770.14     2788.97     86.97 o 
  15 -18   2        2.04       81.33     57.01 o 
  16 -18   2     9133.76     9679.62    213.19 o 
  17 -18   2       35.96       59.98     55.14 o 
  18 -18   2     1713.38     1503.12     81.36 o 
  19 -18   2     1333.23     1442.54     80.41 o 
  20 -18   2     2562.35     2534.07     95.81 o 
  21 -18   2      327.87      374.42     69.48 o 
  22 -18   2       22.29      106.01     72.18 o 
  23 -18   2     2167.95     2235.45    177.26 o 
 -17 -17   2      776.31     1243.21    273.44 o 
 -16 -17   2       42.22      229.02    113.32 o 
 -15 -17   2      570.79      677.43     97.74 o 
 -14 -17   2       38.32       98.88     85.00 o 
 -13 -17   2       44.40       59.50     69.72 o 
 -12 -17   2      210.35      202.51     73.66 o 
 -11 -17   2      371.98      302.73     73.90 o 
 -10 -17   2       16.35       56.14     67.44 o 
  -9 -17   2      956.47      947.00     74.76 o 
  -8 -17   2     2097.82     2109.91     93.83 o 
  -7 -17   2      116.45       79.86     61.65 o 
  -6 -17   2        4.32       17.49     57.06 o 
  -5 -17   2        5.56       70.40     54.39 o 
  -4 -17   2     4272.92     4195.50    101.38 o 
  -3 -17   2     3457.77     3452.66    101.60 o 
  -2 -17   2       13.73       55.30     54.40 o 
  -1 -17   2     8025.20     7922.43    145.93 o 
   0 -17   2      915.03      962.15     59.31 o 
   1 -17   2     2578.17     2618.52     77.95 o 
   2 -17   2      117.88      106.23     49.09 o 
   3 -17   2        9.71       44.33     47.02 o 
   4 -17   2      456.78      577.28     54.30 o 
   5 -17   2     1676.06     1764.21     61.55 o 
   6 -17   2     8318.95     8246.19    101.89 o 
   7 -17   2        0.57       22.25     44.90 o 
   8 -17   2     1528.60     1706.12     62.54 o 
   9 -17   2      398.20      411.03     52.91 o 
  10 -17   2      747.09      709.87     54.23 o 
  11 -17   2     5733.30     5666.12     93.08 o 
  12 -17   2     4260.26     4359.85     90.17 o 
  13 -17   2     1595.37     1558.06     66.98 o 
  14 -17   2       72.87       69.44     49.23 o 
  15 -17   2      843.18      882.30     62.35 o 
  16 -17   2      815.85      909.62     61.69 o 
  17 -17   2     7045.28     7300.19    118.64 o 
  18 -17   2      523.24      490.97     65.53 o 
  19 -17   2     1125.28      975.32     74.45 o 
  20 -17   2     5693.92     5902.27    129.58 o 
  21 -17   2      891.25      817.13     70.62 o 
  22 -17   2      603.54      585.95     83.30 o 
  23 -17   2      413.03      330.80     81.75 o 
 -18 -16   2      562.38      931.92    142.97 o 
 -17 -16   2      201.13      418.07    100.10 o 
 -16 -16   2      423.97      720.35     97.51 o 
 -15 -16   2      600.98      939.64     97.06 o 
 -14 -16   2     1193.97     1512.34     98.26 o 
 -13 -16   2        6.00       47.68     70.64 o 
 -12 -16   2      255.91      264.97     73.12 o 
 -11 -16   2     2580.76     2720.17    137.05 o 
 -10 -16   2      173.87       84.82     65.58 o 
  -9 -16   2      267.33      153.45     64.58 o 
  -8 -16   2      170.41      260.90     59.50 o 
  -7 -16   2     1699.43     1853.89     74.42 o 
  -6 -16   2      108.65      123.76     52.53 o 
  -5 -16   2      355.01      347.36     57.39 o 
  -4 -16   2     1985.04     1931.83     70.59 o 
  -3 -16   2      814.71      784.87     60.33 o 
  -2 -16   2      712.28      662.60     58.88 o 
  -1 -16   2     2072.44     1788.24     68.51 o 
   0 -16   2     6944.50     7002.79    100.36 o 
   1 -16   2      160.71      123.95     44.39 o 
   2 -16   2    15563.43    16172.21    132.35 o 
   3 -16   2     4754.35     4749.86     78.89 o 
   4 -16   2      231.20       90.51     40.15 o 
   5 -16   2     1034.41      944.06     47.71 o 
   6 -16   2       97.88       65.97     38.85 o 
   7 -16   2     2067.14     2194.44     58.89 o 
   8 -16   2       21.52       25.07     42.51 o 
   9 -16   2     2452.93     2101.52     61.95 o 
  10 -16   2     6295.20     5849.23     87.67 o 
  11 -16   2      162.14      156.98     44.74 o 
  12 -16   2     6513.31     6692.38    103.24 o 
  13 -16   2       34.13       33.15     45.69 o 
  14 -16   2     1646.89     1657.54     63.90 o 
  15 -16   2       13.03       50.00     46.58 o 
  16 -16   2      533.43      603.41     56.28 o 
  17 -16   2      565.80      800.17     61.82 o 
  18 -16   2     2217.32     2140.08     82.56 o 
  19 -16   2      106.84      175.22     58.41 o 
  20 -16   2       30.92       57.56     54.78 o 
  21 -16   2     7124.34     6815.99    137.34 o 
  22 -16   2      161.93      175.58     69.00 o 
  23 -16   2     1001.85     1088.04     81.35 o 
  24 -16   2      226.27      251.98     84.64 o 
 -19 -15   2       75.67       38.98    107.96 o 
 -18 -15   2        0.20       81.00     95.92 o 
 -17 -15   2      563.92      567.80    102.56 o 
 -16 -15   2        6.46      131.45     85.68 o 
 -15 -15   2      135.81      207.34     88.37 o 
 -14 -15   2     1953.35     2375.69    117.30 o 
 -13 -15   2      943.51     1050.64     82.89 o 
 -12 -15   2      111.52       69.87     68.90 o 
 -11 -15   2        3.66       25.29     64.47 o 
 -10 -15   2     3152.53     3625.14    149.86 o 
  -9 -15   2      102.61      173.09     61.27 o 
  -8 -15   2     1983.26     1748.85     70.42 o 
  -7 -15   2        0.75       55.51     53.97 o 
  -6 -15   2     1917.75     1802.22     64.77 o 
  -5 -15   2     2445.22     2349.69     77.85 o 
  -4 -15   2        5.36       41.91     49.92 o 
  -3 -15   2     6299.53     5792.71    115.97 o 
  -2 -15   2      162.91      255.13     49.13 o 
  -1 -15   2     2538.71     2211.02     73.44 o 
   0 -15   2      648.66      622.89     48.09 o 
   1 -15   2    14728.37    15088.59    128.14 o 
   2 -15   2    10795.95    11330.55    111.68 o 
   3 -15   2     5538.40     5032.78     85.75 o 
   4 -15   2     6999.45     6615.47     80.45 o 
   5 -15   2      798.79      697.44     45.32 o 
   6 -15   2     1737.48     1725.80     51.05 o 
   7 -15   2      360.70      472.44     44.48 o 
   8 -15   2     1826.13     1763.28     58.05 o 
   9 -15   2       70.97       65.23     41.00 o 
  10 -15   2      676.13      627.83     50.26 o 
  11 -15   2     3370.49     3867.85     78.82 o 
  12 -15   2      620.95      575.70     50.96 o 
  13 -15   2      687.00      425.37     49.14 o 
  14 -15   2       12.11       39.14     43.77 o 
  15 -15   2     1984.96     1989.64     64.90 o 
  16 -15   2      286.07      384.68     51.02 o 
  17 -15   2      581.29      495.73     56.60 o 
  18 -15   2     2507.11     2885.87     81.27 o 
  19 -15   2      394.32      313.24     60.69 o 
  20 -15   2      462.73      463.64     60.70 o 
  21 -15   2      288.79      336.60     59.20 o 
  22 -15   2     7773.38     8045.42    150.05 o 
  23 -15   2       13.84      111.06     64.89 o 
  24 -15   2      572.62      591.96     77.17 o 
 -20 -14   2      120.23       60.90    100.73 o 
 -19 -14   2       40.42       27.05     93.72 o 
 -18 -14   2      122.53      132.46     91.39 o 
 -17 -14   2      143.50      144.18     85.31 o 
 -16 -14   2      144.44      152.69     83.58 o 
 -15 -14   2        5.09       56.93     75.89 o 
 -14 -14   2      111.11       64.18     71.69 o 
 -13 -14   2     5164.84     6062.72    139.57 o 
 -12 -14   2        2.27       79.90     66.08 o 
 -11 -14   2      334.74      223.83     64.52 o 
 -10 -14   2        1.69       34.57     64.53 o 
  -9 -14   2     2753.97     2553.53     76.10 o 
  -8 -14   2      799.99      734.95     60.09 o 
  -7 -14   2     3192.85     2959.52     73.96 o 
  -6 -14   2       20.51       78.12     49.38 o 
  -5 -14   2     2137.20     2269.71     71.35 o 
  -4 -14   2     6196.55     6040.00     90.90 o 
  -3 -14   2     1603.57     1545.32     58.02 o 
  -2 -14   2     6973.39     7170.74    100.29 o 
  -1 -14   2      145.90      189.22     49.16 o 
   0 -14   2     3519.57     3400.77     80.61 o 
   1 -14   2      505.46      355.27     40.46 o 
   2 -14   2     4804.99     5065.60     82.46 o 
   3 -14   2    15330.25    15566.18    134.33 o 
   4 -14   2     2225.59     2035.24     49.79 o 
   5 -14   2     1382.12     1531.62     51.92 o 
   6 -14   2      142.26      145.25     34.59 o 
   7 -14   2     6305.83     5783.56     84.05 o 
   8 -14   2     6108.24     6028.86     84.07 o 
   9 -14   2     4933.77     5290.30     89.99 o 
  10 -14   2     1005.47     1187.44     54.12 o 
  11 -14   2     1325.14     1262.39     56.29 o 
  12 -14   2     1964.86     1880.15     61.60 o 
  13 -14   2       77.62      146.84     47.76 o 
  14 -14   2      452.54      466.98     51.18 o 
  15 -14   2      164.42      229.90     48.01 o 
  16 -14   2     1936.53     1977.83     70.44 o 
  17 -14   2       92.44      113.73     48.61 o 
  18 -14   2     1475.74     1547.94     66.97 o 
  19 -14   2     8467.94     8409.38    121.95 o 
  20 -14   2       35.54       64.74     53.04 o 
  21 -14   2      662.15      690.22     63.31 o 
  22 -14   2     1343.76     1367.37     72.90 o 
  23 -14   2     5896.72     6208.84    182.18 o 
  24 -14   2      726.43      962.36     90.05 o 
  25 -14   2      229.61      228.15     81.90 o 
 -21 -13   2        5.13       98.35    109.44 o 
 -20 -13   2       39.44       73.34     96.27 o 
 -19 -13   2       17.25       16.76     88.25 o 
 -18 -13   2        0.22       66.36     83.04 o 
 -17 -13   2       47.86       71.87     83.10 o 
 -16 -13   2      322.33      335.88     86.87 o 
 -15 -13   2      548.76      775.01     89.14 o 
 -14 -13   2      108.50      115.73     75.17 o 
 -13 -13   2       18.92      128.52     73.85 o 
 -12 -13   2     5046.87     5128.10    116.43 o 
 -11 -13   2      173.82      112.54     58.30 o 
 -10 -13   2     1470.53     1345.78     67.16 o 
  -9 -13   2        0.96       36.04     50.36 o 
  -8 -13   2     2141.40     2145.54     63.21 o 
  -7 -13   2     4580.99     4865.39    112.53 o 
  -6 -13   2     1344.68     1132.61     63.20 o 
  -5 -13   2      649.80      579.32     50.18 o 
  -4 -13   2       49.94       78.10     40.71 o 
  -3 -13   2     5576.22     5299.67     84.62 o 
  -2 -13   2     2002.32     1988.53     58.18 o 
  -1 -13   2     1837.77     1616.29     51.98 o 
   0 -13   2     1071.90      612.74     42.95 o 
   1 -13   2     4029.75     3803.62     65.50 o 
   2 -13   2      512.74      640.43     58.69 o 
   3 -13   2      801.56     1026.45     40.03 o 
   4 -13   2    21736.08    21110.13    177.65 o 
   5 -13   2      312.24      212.83     36.35 o 
   6 -13   2      559.95      475.10     37.49 o 
   7 -13   2      639.36      704.29     39.41 o 
   8 -13   2    10311.75    11220.43    113.57 o 
   9 -13   2    22477.47    25186.95    186.11 o 
  10 -13   2      302.45      304.04     44.91 o 
  11 -13   2      151.43       78.93     43.62 o 
  12 -13   2       36.29      129.81     43.16 o 
  13 -13   2     1656.58     1647.17     62.47 o 
  14 -13   2      124.97      205.06     48.08 o 
  15 -13   2      618.32      594.85     57.49 o 
  16 -13   2     2217.69     2274.06     67.67 o 
  17 -13   2      421.32      442.94     51.02 o 
  18 -13   2       66.69      128.86     48.28 o 
  19 -13   2       35.01       61.92     50.44 o 
  20 -13   2     5214.76     5217.10    106.71 o 
  21 -13   2      605.72      545.27     61.46 o 
  22 -13   2      703.51      669.85     65.02 o 
  23 -13   2     1252.01     1476.28     99.99 o 
  24 -13   2     1648.54     1759.65     92.02 o 
  25 -13   2     1926.49     1784.58    105.00 o 
 -21 -12   2        0.01       36.39     95.08 o 
 -20 -12   2      128.88      244.12     92.86 o 
 -19 -12   2      188.83      268.56     88.28 o 
 -18 -12   2      150.33      167.94     81.72 o 
 -17 -12   2       50.42       40.51     77.01 o 
 -16 -12   2        2.62       48.83     74.76 o 
 -15 -12   2      677.14      655.25     84.02 o 
 -14 -12   2      348.00      285.47     67.61 o 
 -13 -12   2      251.65      205.21     64.69 o 
 -12 -12   2      457.44      608.80     68.73 o 
 -11 -12   2     5573.18     5882.56    120.21 o 
 -10 -12   2     2763.84     2969.49     77.73 o 
  -9 -12   2     2003.32     1840.12     62.61 o 
  -8 -12   2     1484.49     1514.92     56.92 o 
  -7 -12   2     2380.22     2958.74     74.81 o 
  -6 -12   2    16428.16    16503.25    152.57 o 
  -5 -12   2        0.00       17.40     38.43 o 
  -4 -12   2       25.21       43.59     37.73 o 
  -3 -12   2      100.35      198.42     35.15 o 
  -2 -12   2     2347.66     2305.15     54.70 o 
  -1 -12   2     2725.96     2983.67     61.01 o 
   0 -12   2      747.93      599.01     41.19 o 
   1 -12   2     9064.24     9407.12    102.13 o 
   2 -12   2      123.59       78.12     33.89 o 
   3 -12   2     4665.02     4236.06     74.77 o 
   4 -12   2      530.37      491.63     34.28 o 
   5 -12   2    18491.79    17781.55    133.33 o 
   6 -12   2      916.71      548.96     41.16 o 
   7 -12   2     1367.25     1763.37     56.48 o 
   8 -12   2     6239.60     5812.43     80.08 o 
   9 -12   2    14046.50    14470.41    123.81 o 
  10 -12   2    43915.79    46193.50    300.26 o 
  11 -12   2      190.97      144.48     43.38 o 
  12 -12   2      788.42      918.27     51.33 o 
  13 -12   2     1502.28     1508.30     54.21 o 
  14 -12   2     2460.35     2450.08     66.90 o 
  15 -12   2     1680.07     1709.41     62.94 o 
  16 -12   2     3963.13     4084.21     88.64 o 
  17 -12   2     5517.26     5969.29     97.21 o 
  18 -12   2      552.02      498.76     52.00 o 
  19 -12   2      726.93      849.53     65.17 o 
  20 -12   2      306.98      307.09     56.65 o 
  21 -12   2     1495.87     1692.71     72.27 o 
  22 -12   2      706.07      737.90     63.85 o 
  23 -12   2      139.21      133.31     58.05 o 
  24 -12   2      479.90      520.76     81.93 o 
  25 -12   2        1.93       92.37     73.19 o 
 -22 -11   2       91.17      170.85    102.14 o 
 -21 -11   2      168.55       86.94     92.53 o 
 -20 -11   2       12.35      178.11     86.16 o 
 -19 -11   2      397.36      454.16     87.63 o 
 -18 -11   2        5.98       40.31     73.65 o 
 -17 -11   2      664.12      583.85     80.19 o 
 -16 -11   2      314.76      195.22     73.07 o 
 -15 -11   2      473.11      285.31     67.87 o 
 -14 -11   2     3179.57     2889.82    127.51 o 
 -13 -11   2      474.95      521.80     61.64 o 
 -12 -11   2      806.78      771.81     64.82 o 
 -11 -11   2     2325.39     2373.71     72.17 o 
 -10 -11   2     2344.42     2460.81     70.16 o 
  -9 -11   2     8451.93     8439.82    152.83 o 
  -8 -11   2     1826.72     1808.13     82.80 o 
  -7 -11   2     4341.90     4460.74     83.49 o 
  -6 -11   2      381.67      412.41     38.39 o 
  -5 -11   2    18877.49    17934.50    159.64 o 
  -4 -11   2     1252.98     1470.40     42.28 o 
  -3 -11   2       78.01       48.66     32.86 o 
  -2 -11   2     3230.14     2939.48     66.52 o 
  -1 -11   2    19566.55    19883.59    181.38 o 
   0 -11   2     4304.48     4463.14     67.80 o 
   1 -11   2      529.96      592.34     33.66 o 
   2 -11   2    17818.54    16850.72    135.13 o 
   3 -11   2       85.86      131.23     34.40 o 
   4 -11   2     1254.03     1922.74     45.22 o 
   5 -11   2     1704.20     2329.07     55.67 o 
   6 -11   2    18510.36    17496.64    148.75 o 
   7 -11   2    10627.13    10849.66    104.76 o 
   8 -11   2       20.82       39.00     32.67 o 
   9 -11   2    20836.16    22811.42    196.34 o 
  10 -11   2      435.73      383.34     40.35 o 
  11 -11   2    42170.81    47782.74    325.51 o 
  12 -11   2       35.85       40.32     39.36 o 
  13 -11   2       15.65       42.10     41.15 o 
  14 -11   2     3664.97     3509.92     83.52 o 
  15 -11   2     1775.38     1765.52     64.51 o 
  16 -11   2      179.79      139.80     45.79 o 
  17 -11   2       53.59       73.20     44.30 o 
  18 -11   2     1466.33     1574.46     60.79 o 
  19 -11   2        1.30       57.26     47.05 o 
  20 -11   2      333.55      307.20     55.30 o 
  21 -11   2      123.20      156.45     55.70 o 
  22 -11   2     2089.54     2013.14     78.02 o 
  23 -11   2     1366.79     1421.88     85.60 o 
  24 -11   2      472.55      424.17     74.72 o 
  25 -11   2      471.53      620.25     85.31 o 
  26 -11   2      699.50      671.78     90.64 o 
 -23 -10   2       48.54      119.47    104.88 o 
 -22 -10   2      295.19      431.04    101.35 o 
 -21 -10   2       13.97       39.88     88.50 o 
 -20 -10   2      329.24      196.32     82.36 o 
 -19 -10   2        0.63       52.57     73.72 o 
 -18 -10   2      175.11      198.37     74.82 o 
 -17 -10   2      185.42      267.42     73.95 o 
 -16 -10   2      325.57      348.54     67.39 o 
 -15 -10   2       47.36       39.19     57.48 o 
 -14 -10   2      707.95      604.31     61.14 o 
 -13 -10   2     4960.00     5584.36    108.06 o 
 -12 -10   2     1841.41     1972.34     72.89 o 
 -11 -10   2     1315.65     1399.71     61.91 o 
 -10 -10   2     9076.44     8706.84    117.62 o 
  -9 -10   2       23.86      176.00     45.78 o 
  -8 -10   2    13745.91    13144.93    125.55 o 
  -7 -10   2      222.88      179.20     40.49 o 
  -6 -10   2      999.58     1292.42     39.42 o 
  -5 -10   2     2753.30     2779.34     62.11 o 
  -4 -10   2    30718.69    31582.90    210.68 o 
  -3 -10   2     7851.46     8345.11    100.58 o 
  -2 -10   2        4.20       10.34     30.88 o 
  -1 -10   2    10774.37    11042.09     94.05 o 
   0 -10   2    28569.27    28346.01    193.42 o 
   1 -10   2     6465.83     7269.62     79.59 o 
   2 -10   2      717.37      788.62     35.53 o 
   3 -10   2    16408.11    17319.02    141.22 o 
   4 -10   2     3551.40     4062.99     60.88 o 
   5 -10   2      884.82      970.48     38.24 o 
   6 -10   2    19900.85    18643.31    145.95 o 
   7 -10   2     6023.77     6067.25     77.79 o 
   8 -10   2    11885.33    11467.27    110.71 o 
   9 -10   2      865.94      931.01     49.94 o 
  10 -10   2    29191.52    30342.45    361.52 o 
  11 -10   2    21955.31    23875.38    183.74 o 
  12 -10   2    13592.08    13547.64    126.46 o 
  13 -10   2       50.65       70.12     40.73 o 
  14 -10   2      109.65      146.58     43.13 o 
  15 -10   2     7603.44     7482.16    102.67 o 
  16 -10   2      596.50      489.83     51.26 o 
  17 -10   2      751.30      837.09     53.40 o 
  18 -10   2        0.54       22.14     44.45 o 
  19 -10   2     2236.58     2261.35     70.52 o 
  20 -10   2     1481.11     1352.49     64.52 o 
  21 -10   2      638.96      482.13     58.61 o 
  22 -10   2      504.27      637.53     64.59 o 
  23 -10   2      304.56      194.59     82.67 o 
  24 -10   2      561.72      558.26     82.38 o 
  25 -10   2      281.12      294.93     75.20 o 
  26 -10   2        2.52       25.98     78.65 o 
 -23  -9   2      417.42      676.84    111.33 o 
 -22  -9   2      136.48      166.38     87.04 o 
 -21  -9   2       55.73      185.99     83.44 o 
 -20  -9   2       86.87      137.26     77.75 o 
 -19  -9   2     1899.38     2282.10     95.84 o 
 -18  -9   2        0.34       11.73     71.94 o 
 -17  -9   2      563.88      467.31     70.19 o 
 -16  -9   2      921.79     1111.30     74.18 o 
 -15  -9   2      884.23      848.20     61.96 o 
 -14  -9   2      291.06      217.59     55.05 o 
 -13  -9   2        2.29       15.65     53.06 o 
 -12  -9   2      905.06      936.41     59.62 o 
 -11  -9   2      769.15      545.22     53.30 o 
 -10  -9   2       62.68       58.00     43.66 o 
  -9  -9   2     7997.22     7641.26    101.73 o 
  -8  -9   2        0.01       53.55     37.05 o 
  -7  -9   2     5829.17     5478.17     87.97 o 
  -6  -9   2      385.44      321.09     36.65 o 
  -5  -9   2     8142.24     8817.12    104.39 o 
  -4  -9   2    36556.56    36951.45    300.75 o 
  -3  -9   2    10673.09    10587.28    115.57 o 
  -2  -9   2    15664.96    15305.04    118.17 o 
  -1  -9   2     1771.22     1873.70     56.07 o 
   0  -9   2    30988.72    31876.71    270.69 o 
   1  -9   2      271.60      381.88     31.02 o 
   2  -9   2      980.43      879.71     49.28 o 
   3  -9   2       14.40       12.42     31.09 o 
   4  -9   2    20722.72    20400.73    162.55 o 
   5  -9   2    12121.28    11939.84    108.15 o 
   6  -9   2       45.53       45.12     29.37 o 
   7  -9   2    24913.11    26633.83    196.94 o 
   8  -9   2     1345.79     1897.95     58.41 o 
   9  -9   2      376.45      134.14     36.26 o 
  10  -9   2      764.10      854.55     50.56 o 
  11  -9   2     5621.79     6545.57    101.66 o 
  12  -9   2    18495.26    19308.02    161.81 o 
  13  -9   2     6599.71     6734.64     92.48 o 
  14  -9   2      714.58      788.03     48.01 o 
  15  -9   2       99.76       97.74     44.32 o 
  16  -9   2     6416.20     6417.14     96.39 o 
  17  -9   2       18.82       67.03     46.40 o 
  18  -9   2      262.65      258.97     48.41 o 
  19  -9   2      159.18      118.01     47.88 o 
  20  -9   2      342.02      300.31     52.22 o 
  21  -9   2      865.38      825.48     66.80 o 
  22  -9   2      846.10      804.84     69.20 o 
  23  -9   2     1786.76     1789.90     94.42 o 
  24  -9   2        0.17      105.68     62.24 o 
  25  -9   2      508.37      654.15     93.17 o 
  26  -9   2       97.13      258.59     93.18 o 
 -24  -8   2     1097.31     1637.64    128.42 o 
 -23  -8   2      200.98      353.45     95.76 o 
 -22  -8   2     1082.86     1227.97    104.33 o 
 -21  -8   2       54.40      146.50     75.24 o 
 -20  -8   2      339.07      338.53     77.03 o 
 -19  -8   2     2045.39     2310.94     93.92 o 
 -18  -8   2      683.35      824.37     75.68 o 
 -17  -8   2     1208.40     1225.75     75.66 o 
 -16  -8   2      127.24      127.04     56.83 o 
 -15  -8   2     2111.77     2524.58     71.34 o 
 -14  -8   2     1363.37     1381.93     62.93 o 
 -13  -8   2      104.56       56.15     47.61 o 
 -12  -8   2      884.10      936.12     53.64 o 
 -11  -8   2       61.21       60.43     40.33 o 
 -10  -8   2      262.40      165.47     41.69 o 
  -9  -8   2     2177.01     2156.93     68.69 o 
  -8  -8   2      492.71      327.25     40.68 o 
  -7  -8   2      633.78      529.94     40.96 o 
  -6  -8   2     7546.48     7162.30     76.15 o 
  -5  -8   2     1902.54     2581.65     38.71 o 
  -4  -8   2     7479.50     7394.27     72.12 o 
  -3  -8   2    31580.51    34098.58    235.52 o 
  -2  -8   2     1378.73     1461.02     46.37 o 
  -1  -8   2        2.69       45.73     28.20 o 
   0  -8   2      647.93      338.23     28.87 o 
   1  -8   2    12722.26    14264.68    114.11 o 
   2  -8   2    19081.51    19159.88    112.05 o 
   3  -8   2       61.85      125.05     35.20 o 
   4  -8   2     2778.25     2380.09     44.79 o 
   5  -8   2    17651.90    21664.73    169.27 o 
   6  -8   2    14365.55    16248.42    142.32 o 
   7  -8   2      272.70      223.18     32.17 o 
   8  -8   2     8422.41     7818.52     88.73 o 
   9  -8   2     2089.59     1475.63     53.06 o 
  10  -8   2     4911.72     4683.21     75.49 o 
  11  -8   2       28.84       31.86     38.89 o 
  12  -8   2      421.59      191.09     38.91 o 
  13  -8   2    17755.28    17596.89    136.60 o 
  14  -8   2        3.77       32.11     40.23 o 
  15  -8   2      834.19      761.56     49.10 o 
  16  -8   2      498.05      540.06     51.14 o 
  17  -8   2     6953.23     6361.46     96.67 o 
  18  -8   2      218.83      170.75     47.01 o 
  19  -8   2        1.16       25.61     46.56 o 
  20  -8   2      736.90      799.67     60.99 o 
  21  -8   2      121.93      116.87     58.55 o 
  22  -8   2       20.43       92.43     58.60 o 
  23  -8   2       52.37      114.54     60.40 o 
  24  -8   2     1749.66     1839.69    126.28 o 
  25  -8   2      602.03      629.73    121.14 o 
  26  -8   2      564.87      730.09    109.73 o 
 -24  -7   2      282.39      460.47    111.55 o 
 -23  -7   2      653.66      728.05    115.42 o 
 -22  -7   2     1005.33     1392.21    137.16 o 
 -21  -7   2      628.75      721.04     85.83 o 
 -20  -7   2      128.73      142.86     74.21 o 
 -19  -7   2        2.22       51.64     66.61 o 
 -18  -7   2     2815.03     2998.02    111.33 o 
 -17  -7   2       58.68      104.14     52.20 o 
 -16  -7   2     1041.43     1135.12     60.74 o 
 -15  -7   2       39.55      126.33     49.53 o 
 -14  -7   2     3306.78     3623.14     84.64 o 
 -13  -7   2      126.91      162.53     45.55 o 
 -12  -7   2       38.24       17.75     40.89 o 
 -11  -7   2     3997.56     4160.39     72.44 o 
 -10  -7   2       24.06       70.44     33.88 o 
  -9  -7   2     6067.42     6472.48     77.70 o 
  -8  -7   2     1307.90     1070.28     42.94 o 
  -7  -7   2     1866.95     1787.71     48.84 o 
  -6  -7   2    11062.42     9724.97    112.43 o 
  -5  -7   2       42.08       31.90     34.93 o 
  -4  -7   2     7943.41     9349.08    114.45 o 
  -3  -7   2     6869.63     8013.57     72.57 o 
  -2  -7   2    33245.00    31040.52    279.37 o 
  -1  -7   2     6789.54     4578.46     63.04 o 
   0  -7   2       11.16       27.15     24.07 o 
   1  -7   2       78.33      155.95     23.40 o 
   2  -7   2    10390.83     9951.47     81.34 o 
   3  -7   2    23565.85    25702.63    229.22 o 
   4  -7   2     6371.20     6825.11     89.69 o 
   5  -7   2     5434.52     6056.90     80.55 o 
   6  -7   2      265.03      206.20     35.43 o 
   7  -7   2    12335.79    12371.61    132.78 o 
   8  -7   2     2390.89     2569.26     67.96 o 
   9  -7   2    21853.87    22896.42    208.44 o 
  10  -7   2    14416.24    14050.96    131.54 o 
  11  -7   2      659.27      446.47     44.81 o 
  12  -7   2      644.55      721.60     41.70 o 
  13  -7   2      407.22      429.13     39.60 o 
  14  -7   2     6447.45     6405.23     95.73 o 
  15  -7   2       93.69      146.41     42.62 o 
  16  -7   2     7456.60     7361.05    104.63 o 
  17  -7   2      106.08       72.61     47.56 o 
  18  -7   2     3944.31     3485.24     77.23 o 
  19  -7   2       36.39       99.39     50.26 o 
  20  -7   2       37.08       52.79     51.48 o 
  21  -7   2      572.43      459.44     61.21 o 
  22  -7   2      171.65      108.28     59.19 o 
  23  -7   2       13.87       58.29     60.48 o 
  24  -7   2        1.04      104.83     63.95 o 
  25  -7   2     1158.41     1148.90    107.08 o 
  26  -7   2     1324.05     1561.53    141.65 o 
 -25  -6   2       50.64      142.74    100.38 o 
 -24  -6   2      535.12      790.81    103.91 o 
 -23  -6   2       83.49      131.96     82.82 o 
 -22  -6   2      387.90      404.70     84.37 o 
 -21  -6   2     2058.78     2322.92    101.98 o 
 -20  -6   2      445.62      370.72     72.94 o 
 -19  -6   2       37.00       99.00     64.73 o 
 -18  -6   2       32.63      144.14     53.88 o 
 -17  -6   2     3007.22     3364.49     83.25 o 
 -16  -6   2       40.22       23.33     51.84 o 
 -15  -6   2        0.11       27.14     49.48 o 
 -14  -6   2        2.31       18.42     45.06 o 
 -13  -6   2     3443.25     3105.93     71.90 o 
 -12  -6   2     1765.52     1707.21     56.92 o 
 -11  -6   2      120.79      125.66     36.85 o 
 -10  -6   2     8744.71     8118.80     95.71 o 
  -9  -6   2       96.84       79.27     29.68 o 
  -8  -6   2    22661.64    22923.12    210.79 o 
  -7  -6   2       93.48      123.35     27.69 o 
  -6  -6   2     9448.95     8747.64    104.15 o 
  -5  -6   2    27596.23    27195.10    186.35 o 
  -4  -6   2        0.55       19.33     27.27 o 
  -3  -6   2     1756.53     2753.76     36.34 o 
  -2  -6   2      760.16      999.32     50.23 o 
  -1  -6   2     2172.98     2000.39     59.42 o 
   0  -6   2    85588.55   102087.54    816.56 o 
   1  -6   2       97.99      124.54     23.99 o 
   2  -6   2       16.64      153.39     26.95 o 
   3  -6   2     2889.07     5085.39     62.69 o 
   4  -6   2     6625.26     6774.35     59.14 o 
   5  -6   2     2943.49     3299.66     46.42 o 
   6  -6   2     4311.95     4275.92     60.31 o 
   7  -6   2    13116.70    14725.78    146.19 o 
   8  -6   2     8102.13     8844.55     95.75 o 
   9  -6   2      869.77     1082.62     39.24 o 
  10  -6   2     4273.97     4756.18     70.42 o 
  11  -6   2    12806.33    11678.40    118.80 o 
  12  -6   2      866.24      871.59     50.58 o 
  13  -6   2      725.12      860.60     45.63 o 
  14  -6   2      318.33      184.93     40.90 o 
  15  -6   2     4049.40     4014.88     76.40 o 
  16  -6   2     2343.16     2073.17     64.67 o 
  17  -6   2     2756.56     2472.63     71.35 o 
  18  -6   2     3810.47     3619.23     86.81 o 
  19  -6   2     5624.54     5904.09    130.76 o 
  20  -6   2     3584.24     3696.64    124.69 o 
  21  -6   2      247.25      177.65     58.55 o 
  22  -6   2      563.17      506.68     65.80 o 
  23  -6   2      609.10      558.00     70.13 o 
  24  -6   2       57.44      132.10     64.58 o 
  25  -6   2      322.55      269.60     72.49 o 
  26  -6   2      522.62      667.66    147.58 o 
 -25  -5   2      167.47      230.62    105.48 o 
 -24  -5   2      669.42      645.81    101.39 o 
 -23  -5   2      393.93      523.13     81.88 o 
 -22  -5   2      100.96      186.01     72.30 o 
 -21  -5   2        8.87       57.88     63.58 o 
 -20  -5   2     1883.04     1848.22     91.06 o 
 -19  -5   2       23.69       35.24     52.07 o 
 -18  -5   2      368.41      391.27     52.46 o 
 -17  -5   2      557.97      576.46     53.62 o 
 -16  -5   2    13514.05    14216.10    155.53 o 
 -15  -5   2     6774.90     6716.14    122.94 o 
 -14  -5   2      383.57      344.96     47.20 o 
 -13  -5   2     2010.97     1944.69     60.78 o 
 -12  -5   2      237.96      133.82     37.54 o 
 -11  -5   2      909.25      808.83     40.30 o 
 -10  -5   2      142.64      157.01     34.78 o 
  -9  -5   2     6090.03     6023.24     67.60 o 
  -8  -5   2      423.90      478.88     32.77 o 
  -7  -5   2    21769.39    21836.90    152.66 o 
  -6  -5   2     4756.58     4069.33     59.49 o 
  -5  -5   2      263.84      305.72     22.79 o 
  -4  -5   2    18823.73    17249.76    141.39 o 
  -3  -5   2      104.56       65.96     27.15 o 
  -2  -5   2     2475.71     1917.70     48.23 o 
  -1  -5   2    19875.45    19575.14    209.38 o 
   0  -5   2     7772.66     8315.68    114.79 o 
   1  -5   2    89370.73    79398.59    395.55 o 
   2  -5   2     8403.33     9740.41     82.50 o 
   3  -5   2      273.98      606.36     30.67 o 
   4  -5   2      285.38      140.33     25.12 o 
   5  -5   2    15132.45    15569.02    116.59 o 
   6  -5   2     1143.72     1439.24     47.60 o 
   7  -5   2      103.87       84.07     32.23 o 
   8  -5   2    17901.34    18336.90    170.71 o 
   9  -5   2     3878.99     3861.16     87.74 o 
  10  -5   2     1710.84     1925.36     66.76 o 
  11  -5   2     4204.11     4176.66     78.31 o 
  12  -5   2    26768.52    26057.09    209.59 o 
  13  -5   2     2664.56     2743.32     56.94 o 
  14  -5   2     1879.29     1881.08     53.66 o 
  15  -5   2      279.10      236.15     43.76 o 
  16  -5   2     4195.51     4613.46     92.85 o 
  17  -5   2     3716.79     4239.89     93.69 o 
  18  -5   2      661.81      609.67     56.18 o 
  19  -5   2     6765.19     7002.01    115.02 o 
  20  -5   2       77.04      166.27     54.25 o 
  21  -5   2     1176.20     1157.90     67.87 o 
  22  -5   2      152.92      106.14     60.51 o 
  23  -5   2        3.91      101.95     61.07 o 
  24  -5   2      353.25      273.12     70.37 o 
  25  -5   2      173.86      176.99     72.68 o 
  26  -5   2      511.17      641.10     86.80 o 
 -25  -4   2        9.68      120.02     88.11 o 
 -24  -4   2       12.50      162.98     83.88 o 
 -23  -4   2     1465.99     1839.63     96.24 o 
 -22  -4   2       77.33      145.16     67.46 o 
 -21  -4   2      347.96      335.98     62.36 o 
 -20  -4   2     2220.46     2092.43     76.63 o 
 -19  -4   2       69.15       38.75     52.05 o 
 -18  -4   2        3.30       45.13     48.26 o 
 -17  -4   2       69.76       89.54     48.30 o 
 -16  -4   2     4241.67     4060.55     87.75 o 
 -15  -4   2     1172.40     1229.53     52.12 o 
 -14  -4   2    13244.95    12639.29    150.72 o 
 -13  -4   2     1229.89     1178.95     51.19 o 
 -12  -4   2      965.21      867.71     42.84 o 
 -11  -4   2        1.09       39.47     31.25 o 
 -10  -4   2     1926.94     1681.30     46.63 o 
  -9  -4   2     1982.74     2181.99     57.78 o 
  -8  -4   2      250.87      200.53     33.20 o 
  -7  -4   2     7758.26     7718.77     75.26 o 
  -6  -4   2    10311.11    10429.94     85.53 o 
  -5  -4   2        1.32        4.20     22.91 o 
  -4  -4   2      607.89      419.72     31.46 o 
  -3  -4   2    28071.19    26345.34    140.98 o 
  -2  -4   2      301.24      367.93     62.36 o 
  -1  -4   2     4835.94     3572.58     67.00 o 
   0  -4   2     2066.10     1623.47     62.13 o 
   1  -4   2     4883.16     4713.74    133.92 o 
   3  -4   2      427.09      249.62     22.95 o 
   4  -4   2     1064.98      528.21     47.11 o 
   5  -4   2     9826.46    10582.18    149.64 o 
   6  -4   2    25624.55    27863.71    258.58 o 
   7  -4   2     1564.62     1477.17     46.71 o 
   8  -4   2     1277.73     1193.11     46.30 o 
   9  -4   2     7475.39     7477.86     83.64 o 
  10  -4   2     1454.99     1764.76     62.92 o 
  11  -4   2    12364.65    12918.60    104.49 o 
  12  -4   2     6229.12     5750.45     81.02 o 
  13  -4   2    14163.63    14117.48    115.27 o 
  14  -4   2     5082.86     4772.56     80.84 o 
  15  -4   2       40.37       73.81     44.90 o 
  16  -4   2        3.91       33.65     49.79 o 
  17  -4   2     2548.19     2465.57     72.35 o 
  18  -4   2     3623.43     3423.69     82.98 o 
  19  -4   2       82.03       87.10     51.29 o 
  20  -4   2     1747.74     1819.95     72.26 o 
  21  -4   2     1081.44     1166.23     69.20 o 
  22  -4   2      310.59      274.71     61.65 o 
  23  -4   2       30.09       63.41     64.32 o 
  24  -4   2       30.52      111.79     64.97 o 
  25  -4   2      576.03      643.93     81.67 o 
  26  -4   2       21.95      148.04     82.65 o 
 -26  -3   2        1.04       40.91    104.44 o 
 -25  -3   2        3.04       73.97     84.90 o 
 -24  -3   2       84.57       91.58     81.24 o 
 -23  -3   2      133.02      179.40     68.43 o 
 -22  -3   2     2075.20     2266.28     81.21 o 
 -21  -3   2       50.99       99.97     58.40 o 
 -20  -3   2       12.92       82.86     55.11 o 
 -19  -3   2     1549.81     1605.17     65.63 o 
 -18  -3   2     2965.22     2951.58     77.27 o 
 -17  -3   2      132.97      169.40     50.34 o 
 -16  -3   2     1762.18     1613.71     60.10 o 
 -15  -3   2     2366.14     2223.54     66.42 o 
 -14  -3   2     1764.76     1813.35     54.87 o 
 -13  -3   2    10463.13     9455.35    101.16 o 
 -12  -3   2      589.53      587.50     41.95 o 
 -11  -3   2     1421.68     1349.89     45.66 o 
 -10  -3   2     1085.97      892.02     40.94 o 
  -9  -3   2     1471.10      971.02     39.91 o 
  -8  -3   2     2978.86     2914.88     49.55 o 
  -7  -3   2       68.27       96.46     26.13 o 
  -6  -3   2    37026.32    36160.45    234.51 o 
  -5  -3   2     7366.96     7673.34     88.52 o 
  -4  -3   2    17744.46    17171.84    177.28 o 
  -3  -3   2    47372.61    50651.03    329.21 o 
  -2  -3   2     6008.80     8773.13    182.86 o 
  -1  -3   2    18532.05    16480.74    157.93 o 
   0  -3   2      958.38     1296.41     29.90 o 
   1  -3   2    14666.47    19262.77     86.99 o 
   2  -3   2     1106.89     1586.40     65.43 o 
   3  -3   2     1129.30     1056.66     55.59 o 
   4  -3   2    13459.72    17848.17    173.85 o 
   5  -3   2     1111.84     1937.38     64.09 o 
   6  -3   2    39264.07    40782.50    237.20 o 
   7  -3   2     5326.96     6068.80     62.17 o 
   8  -3   2      108.08       76.39     27.31 o 
   9  -3   2     5077.32     4986.33     70.15 o 
  10  -3   2     8220.82     8679.60     91.12 o 
  11  -3   2     2918.04     3460.84     68.27 o 
  12  -3   2     2440.91     2569.93     63.63 o 
  13  -3   2    13056.63    13495.81    127.36 o 
  14  -3   2     9774.97     9673.11    114.54 o 
  15  -3   2     5758.60     6250.42     93.31 o 
  16  -3   2       81.21        6.43     49.97 o 
  17  -3   2       12.66       32.39     49.92 o 
  18  -3   2      232.57      253.52     52.41 o 
  19  -3   2     4373.61     4112.99    101.43 o 
  20  -3   2      206.81      210.50     56.92 o 
  21  -3   2      939.58     1020.03     67.58 o 
  22  -3   2     1558.46     1648.88     95.41 o 
  23  -3   2      419.21      331.08     67.29 o 
  24  -3   2       11.97       84.02     65.66 o 
  25  -3   2       16.43      114.74     75.25 o 
  26  -3   2      316.13      548.52    160.12 o 
 -26  -2   2      246.76      308.53    103.55 o 
 -25  -2   2      101.33      164.71     86.04 o 
 -24  -2   2       10.46       56.43     77.13 o 
 -23  -2   2       54.93      129.32     65.52 o 
 -22  -2   2      356.83      422.88     63.28 o 
 -21  -2   2     1557.20     1573.32     74.68 o 
 -20  -2   2       58.00       86.91     53.07 o 
 -19  -2   2      631.40      514.07     56.23 o 
 -18  -2   2     4687.80     4760.56     98.84 o 
 -17  -2   2     4494.81     4683.33     94.37 o 
 -16  -2   2     9311.51     9681.14    110.79 o 
 -15  -2   2        0.10       37.23     42.65 o 
 -14  -2   2     9055.82     9328.85     99.83 o 
 -13  -2   2    13177.76    13298.58    144.01 o 
 -12  -2   2    10295.29     9946.91     96.58 o 
 -11  -2   2       84.94      118.42     35.34 o 
 -10  -2   2     4018.59     3517.03     62.87 o 
  -9  -2   2     2516.58     2281.49     49.11 o 
  -8  -2   2      670.95      660.71     30.45 o 
  -7  -2   2     1591.44     1694.07     42.29 o 
  -6  -2   2    11772.67    12038.07     97.34 o 
  -5  -2   2    21499.79    20482.05    154.57 o 
  -4  -2   2    14682.68    13821.67    114.18 o 
  -3  -2   2     2539.71     2461.10     34.34 o 
  -2  -2   2    23396.54    24048.45    135.80 o 
  -1  -2   2    33956.66    28866.05    109.04 o 
   0  -2   2     3153.32     4902.41    115.38 o 
   1  -2   2       19.14      137.72     10.29 o 
   2  -2   2     2425.02     1810.23     65.37 o 
   3  -2   2    10572.50    10845.60    160.29 o 
   4  -2   2   121058.17   129341.98   1003.46 o 
   5  -2   2      911.66      462.22     28.45 o 
   6  -2   2     2933.26     3022.93     58.66 o 
   7  -2   2    15102.89    14949.67    159.66 o 
   8  -2   2        0.21       21.30     25.50 o 
   9  -2   2     1224.28     1673.49     51.28 o 
  10  -2   2     1497.31     1616.97     42.33 o 
  11  -2   2    12075.02    13437.26    116.63 o 
  12  -2   2      815.09      903.12     43.76 o 
  13  -2   2     2837.34     2362.56     58.07 o 
  14  -2   2    22064.56    21622.60    173.27 o 
  15  -2   2     1570.78     1501.17     58.32 o 
  16  -2   2     7349.27     7473.52    113.06 o 
  17  -2   2      725.68      626.68     58.18 o 
  18  -2   2     1671.96     1619.67     69.41 o 
  19  -2   2      803.35      841.43     66.53 o 
  20  -2   2     3840.75     4063.98    100.17 o 
  21  -2   2      111.95      167.82     58.28 o 
  22  -2   2      159.13      141.56     60.92 o 
  23  -2   2     2149.08     2115.21     88.12 o 
  24  -2   2      154.98      396.82     92.81 o 
  25  -2   2      142.71      219.77     77.84 o 
  26  -2   2      193.42      256.04    125.10 o 
 -26  -1   2      251.53      265.76    100.13 o 
 -25  -1   2      360.96      494.95     82.78 o 
 -24  -1   2      171.05      239.11     71.63 o 
 -23  -1   2        3.89      135.28     64.28 o 
 -22  -1   2      121.81      123.00     59.58 o 
 -21  -1   2      697.40      765.83     62.18 o 
 -20  -1   2     1337.36     1435.55     66.62 o 
 -19  -1   2      637.07      593.16     54.67 o 
 -18  -1   2     5427.83     5409.79     94.07 o 
 -17  -1   2     5604.27     5220.80    107.88 o 
 -16  -1   2        9.25       73.85     47.25 o 
 -15  -1   2    13116.40    12596.37    136.82 o 
 -14  -1   2      877.23      872.52     52.00 o 
 -13  -1   2     3915.69     3213.50     72.86 o 
 -12  -1   2    21559.69    20730.15    192.80 o 
 -11  -1   2     8694.32     7542.29     95.12 o 
 -10  -1   2       97.29      145.50     37.77 o 
  -9  -1   2      139.01      162.75     31.01 o 
  -8  -1   2      538.54      656.98     38.04 o 
  -7  -1   2      974.58      803.41     29.96 o 
  -6  -1   2        0.99       23.73     23.65 o 
  -5  -1   2     3538.13     4129.56     84.60 o 
  -4  -1   2    11280.54    14259.09     84.02 o 
  -3  -1   2      891.16      857.36     34.12 o 
  -2  -1   2    12689.73    12137.50    127.35 o 
  -1  -1   2   200182.48   208076.33   1387.76 o 
   0  -1   2        7.41       56.76     19.57 o 
   1  -1   2     4879.88     4834.42     24.05 o 
   2  -1   2      153.79       87.89     12.36 o 
   3  -1   2     5736.52     7338.99     85.37 o 
   4  -1   2      156.75       98.86     28.86 o 
   5  -1   2    90011.97    96470.28    609.00 o 
   6  -1   2     1182.33      871.61     23.71 o 
   7  -1   2      129.83      140.63     23.76 o 
   8  -1   2    14490.91    15410.84    113.20 o 
   9  -1   2     5185.78     5386.63     66.79 o 
  10  -1   2     2579.59     2778.30     59.21 o 
  11  -1   2     1506.82     1545.31     40.03 o 
  12  -1   2     1703.67     1428.04     48.10 o 
  13  -1   2     2835.58     2756.57     65.65 o 
  14  -1   2      685.37      607.16     48.81 o 
  15  -1   2     6756.25     7377.00    102.22 o 
  16  -1   2       73.97      247.57     54.00 o 
  17  -1   2      874.41      739.66     61.73 o 
  18  -1   2      216.27      142.22     53.91 o 
  19  -1   2     1946.15     2096.62     75.69 o 
  20  -1   2     6990.12     7486.39    154.27 o 
  21  -1   2      336.02      543.86     65.92 o 
  22  -1   2        4.67       90.80     60.07 o 
  23  -1   2       33.55      140.59     64.82 o 
  24  -1   2      880.95      887.90     83.26 o 
  25  -1   2        5.12      114.11     82.18 o 
  26  -1   2        4.16       80.53    106.32 o 
 -26   0   2       88.97      325.88    120.76 o 
 -25   0   2      103.94      212.31     79.89 o 
 -24   0   2       27.85      140.14     65.54 o 
 -23   0   2      124.72      134.01     64.16 o 
 -22   0   2      115.51      142.05     59.43 o 
 -21   0   2       47.53       74.86     54.27 o 
 -20   0   2      135.43      229.79     53.69 o 
 -19   0   2      169.66      130.95     50.61 o 
 -18   0   2     1088.76     1090.27     65.14 o 
 -17   0   2     8744.79     7930.20    114.71 o 
 -16   0   2     4509.37     4532.75     86.12 o 
 -15   0   2     5941.13     5736.70     93.22 o 
 -14   0   2     8516.06     8675.26    102.35 o 
 -13   0   2      319.59      186.73     39.79 o 
 -12   0   2      227.57      184.78     31.13 o 
 -11   0   2     5437.16     4580.59     62.77 o 
 -10   0   2    28320.40    29776.32    204.82 o 
  -9   0   2     7206.12     8414.15     82.73 o 
  -8   0   2     8588.47     8134.07     77.55 o 
  -7   0   2      906.11      423.48     28.43 o 
  -6   0   2     5769.40     5962.10     55.46 o 
  -5   0   2    26782.63    26553.01    195.25 o 
  -4   0   2    13750.04    12758.97     68.00 o 
  -3   0   2        3.69      109.53     10.48 o 
  -2   0   2      555.23      393.40     28.00 o 
  -1   0   2      738.58      966.72     28.38 o 
   0   0   2   167883.19   204853.75   1430.60 o 
   1   0   2    14234.24    12942.54     89.42 o 
   2   0   2    16237.89    18014.16    108.81 o 
   3   0   2     5680.75     6030.92     71.00 o 
   4   0   2    24358.32    25718.99    258.05 o 
   5   0   2    11818.08    10863.81     95.99 o 
   6   0   2       76.72       82.73     23.62 o 
   7   0   2     8320.50     8596.48    122.20 o 
   8   0   2     7419.09     7476.76     89.83 o 
   9   0   2     8712.99     8753.08     94.98 o 
  10   0   2     9220.27    10211.14    105.39 o 
  11   0   2      334.24      449.22     38.81 o 
  12   0   2     5002.08     4399.16     72.27 o 
  13   0   2     1070.47      990.92     44.92 o 
  14   0   2      535.52      564.42     51.95 o 
  15   0   2      144.91       82.42     48.12 o 
  16   0   2      448.97      543.04     55.06 o 
  17   0   2        6.28       55.69     50.86 o 
  18   0   2      986.39     1083.41     61.48 o 
  19   0   2      187.97       89.62     56.32 o 
  20   0   2      759.78      881.97     73.50 o 
  21   0   2     6191.49     7068.52    132.06 o 
  22   0   2       13.91      180.98     68.84 o 
  23   0   2      111.57      220.80     68.92 o 
  24   0   2       34.46       85.35     69.94 o 
  25   0   2      133.32      199.84     95.55 o 
 -26   1   2     1860.63     2133.17    143.35 o 
 -25   1   2        5.05      192.19     74.44 o 
 -24   1   2       22.91      180.36     66.63 o 
 -23   1   2      163.46      237.46     64.44 o 
 -22   1   2      746.59      781.90     66.85 o 
 -21   1   2        0.66       23.81     56.38 o 
 -20   1   2      228.74      199.21     55.93 o 
 -19   1   2      120.17       63.05     50.29 o 
 -18   1   2        0.79       49.25     50.36 o 
 -17   1   2     2889.15     2927.86     72.90 o 
 -16   1   2     1924.67     2044.60     61.18 o 
 -15   1   2     8700.79     7676.00     98.10 o 
 -14   1   2     5368.60     4766.16     76.46 o 
 -13   1   2     7425.16     6849.11     86.91 o 
 -12   1   2     4377.43     5224.56     70.42 o 
 -11   1   2     6135.88     6896.22    106.16 o 
 -10   1   2    21955.72    20361.05    202.98 o 
  -9   1   2      364.14      258.99     28.95 o 
  -8   1   2     5189.71     4598.97     65.67 o 
  -7   1   2     2049.85     2248.23     43.60 o 
  -6   1   2       44.83      225.68     46.27 o 
  -5   1   2     2069.23     2399.77     53.20 o 
  -4   1   2     2409.44     4248.82     86.06 o 
  -3   1   2     3692.25     4824.20    105.80 o 
  -2   1   2      205.86      239.07     16.65 o 
  -1   1   2      787.60     1191.77     28.72 o 
   0   1   2    23259.76    26311.95    195.21 o 
   1   1   2    20904.38    14269.25    164.67 o 
   2   1   2    11563.34    12481.72    171.74 o 
   3   1   2      331.79      924.08     30.41 o 
   4   1   2     2675.45     2635.61     50.18 o 
   5   1   2     1819.48     1777.31     41.55 o 
   6   1   2    25091.42    25505.37    178.39 o 
   7   1   2     2166.84     2472.43     72.87 o 
   8   1   2     1769.91     1952.94     55.19 o 
   9   1   2     2016.95     2301.55     51.60 o 
  10   1   2     9666.58     8905.69    104.61 o 
  11   1   2      845.21      729.18     39.26 o 
  12   1   2      293.41      211.84     41.27 o 
  13   1   2     1529.24     1492.98     52.83 o 
  14   1   2     1384.57     1462.30     61.20 o 
  15   1   2      283.73      342.87     47.15 o 
  16   1   2     1012.59     1032.20     60.88 o 
  17   1   2     3521.75     3687.85     92.43 o 
  18   1   2     1733.67     1906.55     69.01 o 
  19   1   2       92.03      140.32     55.75 o 
  20   1   2      118.97      143.87     65.73 o 
  21   1   2      249.61      348.88     72.84 o 
  22   1   2     3294.09     3818.48    139.69 o 
  23   1   2       93.47      125.42     68.95 o 
  24   1   2       22.96      122.62     79.50 o 
  25   1   2       87.41      286.62     86.48 o 
 -27   2   2        2.19      220.27    214.09 o 
 -26   2   2       82.68      251.75    112.18 o 
 -25   2   2     3245.40     3568.76    162.45 o 
 -24   2   2       40.87      157.50     66.99 o 
 -23   2   2       11.81       66.97     64.15 o 
 -22   2   2      242.33      251.17     65.07 o 
 -21   2   2     1123.39     1242.04     72.81 o 
 -20   2   2      254.13      328.47     55.63 o 
 -19   2   2      254.99      263.23     52.61 o 
 -18   2   2       25.90       50.39     47.85 o 
 -17   2   2      294.80      357.74     49.83 o 
 -16   2   2     2886.70     2669.54     74.26 o 
 -15   2   2     1280.37     1141.39     57.66 o 
 -14   2   2    10471.24    10600.66    110.97 o 
 -13   2   2     7583.11     6832.12     97.21 o 
 -12   2   2       49.21       46.70     33.18 o 
 -11   2   2      179.04      318.17     37.58 o 
 -10   2   2     1756.58     2156.39     55.58 o 
  -9   2   2    22392.52    23069.96    167.10 o 
  -8   2   2     1618.26     1663.46     35.13 o 
  -7   2   2       30.02        8.20     22.58 o 
  -6   2   2      131.87      173.48     24.95 o 
  -5   2   2     1432.00     1456.36    116.92 o 
  -4   2   2    23990.23    26238.02    172.41 o 
  -3   2   2       29.05      115.06     28.47 o 
  -2   2   2    14109.92    15778.72     75.08 o 
  -1   2   2        3.56      371.00     21.45 o 
   0   2   2       41.46      221.28     13.93 o 
   1   2   2     4195.54     2752.54     51.37 o 
   2   2   2   102488.71   118966.84    784.99 o 
   3   2   2    32278.00    31343.71    239.28 o 
   4   2   2     2147.16     2710.59     59.11 o 
   5   2   2     4769.10     5659.67     76.76 o 
   6   2   2    12605.14    13989.84    136.11 o 
   7   2   2    23418.00    23762.48    220.12 o 
   8   2   2     7464.81     7761.30     83.22 o 
   9   2   2      855.59     1057.45     38.59 o 
  10   2   2     2861.83     2639.85     60.26 o 
  11   2   2     3800.28     3566.38     67.12 o 
  12   2   2     1426.64     1691.51     63.79 o 
  13   2   2      904.02     1080.14     49.29 o 
  14   2   2     1642.80     1585.03     55.68 o 
  15   2   2      384.48      389.18     50.79 o 
  16   2   2        4.00       67.33     50.63 o 
  17   2   2      481.69      445.16     55.68 o 
  18   2   2      464.34      362.56     56.22 o 
  19   2   2     1387.67     1229.89     74.67 o 
  20   2   2       20.78       32.59     61.50 o 
  21   2   2      987.37     1175.52     77.34 o 
  22   2   2       68.32      148.16     67.53 o 
  23   2   2     1145.71     1358.38     98.74 o 
  24   2   2      284.46      316.24     86.04 o 
  25   2   2        0.04      115.90     93.87 o 
 -27   3   2      559.52     1037.51    259.76 o 
 -26   3   2      216.02      235.75     82.50 o 
 -25   3   2      120.67      336.50     91.77 o 
 -24   3   2     5372.77     6092.77    210.94 o 
 -23   3   2     1022.57     1004.65     77.04 o 
 -22   3   2      331.32      353.37     65.95 o 
 -21   3   2     2133.66     1986.43     82.83 o 
 -20   3   2     1239.79     1391.65     64.83 o 
 -19   3   2      217.59      206.80     49.42 o 
 -18   3   2       63.91       23.83     48.22 o 
 -17   3   2      137.91      146.29     48.61 o 
 -16   3   2      927.17      847.03     49.18 o 
 -15   3   2     1577.02     1962.93     56.11 o 
 -14   3   2     1981.50     1803.45     58.58 o 
 -13   3   2     4565.35     3911.92     76.03 o 
 -12   3   2    27933.33    27015.32    185.84 o 
 -11   3   2      500.91      624.41     36.27 o 
 -10   3   2      857.12      853.17     43.46 o 
  -9   3   2      896.19      700.62     36.81 o 
  -8   3   2    37914.55    38983.66    252.43 o 
  -7   3   2    35468.09    37613.16    303.01 o 
  -6   3   2    44954.50    51127.21    359.70 o 
  -5   3   2    15735.22    16627.45    107.88 o 
  -4   3   2     1633.06     1422.79     89.47 o 
  -3   3   2    24916.40    26061.85    159.36 o 
  -2   3   2      183.39        8.91     22.63 o 
  -1   3   2     7694.91     6190.83     71.24 o 
   0   3   2    13910.82     9801.32    106.56 o 
   1   3   2     1935.09      962.71     33.84 o 
   2   3   2     6647.29     9393.36     66.97 o 
   3   3   2      160.65       23.71     19.14 o 
   4   3   2     8404.61     7835.71     57.11 o 
   5   3   2      157.01      496.08     41.96 o 
   6   3   2    25226.54    28333.88    175.91 o 
   7   3   2     6082.51     5692.12     63.94 o 
   8   3   2    53393.05    53518.94    342.38 o 
   9   3   2    11828.79    12421.76    122.31 o 
  10   3   2     1670.43     1788.57     48.32 o 
  11   3   2      857.42      678.28     39.75 o 
  12   3   2      546.24      490.13     40.73 o 
  13   3   2       76.01      255.08     44.28 o 
  14   3   2      243.96      348.75     46.75 o 
  15   3   2     1961.40     1877.30     61.87 o 
  16   3   2      737.49      844.02     55.86 o 
  17   3   2      101.76      123.61     54.14 o 
  18   3   2      367.27      294.19     58.44 o 
  19   3   2       79.41      167.57     58.50 o 
  20   3   2     1111.68     1223.15     73.54 o 
  21   3   2       45.71      103.40     64.37 o 
  22   3   2      444.76      508.35     79.27 o 
  23   3   2      138.02      318.90     87.96 o 
  24   3   2      258.41      313.55    110.50 o 
 -27   4   2     3294.93     3822.28    465.31 o 
 -26   4   2       40.06      147.31     89.13 o 
 -25   4   2       92.48      225.06     78.13 o 
 -24   4   2     1908.89     2164.29    130.46 o 
 -23   4   2     1038.73     1048.97     76.57 o 
 -22   4   2     1630.72     1627.78     82.20 o 
 -21   4   2        2.92       59.83     53.13 o 
 -20   4   2     5723.96     5606.68    102.75 o 
 -19   4   2     1503.73     1409.85     65.61 o 
 -18   4   2     3050.14     2784.29     78.27 o 
 -17   4   2      504.90      470.23     51.25 o 
 -16   4   2      784.22      640.31     50.23 o 
 -15   4   2      288.00      427.52     46.40 o 
 -14   4   2      219.81      118.81     39.84 o 
 -13   4   2     4748.93     4617.29     74.40 o 
 -12   4   2     2312.29     1625.27     55.84 o 
 -11   4   2    47257.91    49856.92    334.38 o 
 -10   4   2     6425.58     6296.72     85.73 o 
  -9   4   2     5736.25     6043.47     72.70 o 
  -8   4   2    16158.98    16299.96    146.57 o 
  -7   4   2     2868.61     3036.15     60.22 o 
  -6   4   2    31424.79    32595.69    212.16 o 
  -5   4   2        4.28       24.07     21.58 o 
  -4   4   2    22651.11    23735.77    199.67 o 
  -3   4   2     1345.73     1706.60     40.17 o 
  -2   4   2       19.63       45.21     21.88 o 
  -1   4   2    20993.91    25394.59    225.76 o 
   0   4   2     2992.25     4420.88     51.37 o 
   1   4   2    27186.96    31520.65    220.84 o 
   2   4   2     6416.43    10823.75     79.24 o 
   3   4   2      290.90      157.10     24.66 o 
   4   4   2      394.94       61.11     22.40 o 
   5   4   2     6107.69     6555.15     79.38 o 
   6   4   2       59.18       25.24     23.64 o 
   7   4   2     9366.81     9330.61     97.94 o 
   8   4   2    24327.04    24740.32    267.26 o 
   9   4   2     8946.22     8571.85     99.17 o 
  10   4   2    12263.85    12213.48    113.59 o 
  11   4   2        1.58       20.38     35.54 o 
  12   4   2     3528.20     3426.17     70.99 o 
  13   4   2      464.53      541.45     45.88 o 
  14   4   2      312.33      340.56     45.31 o 
  15   4   2      901.67      803.06     52.05 o 
  16   4   2     1317.64     1400.69     59.95 o 
  17   4   2     3048.91     2939.52     78.63 o 
  18   4   2      336.74      299.36     66.55 o 
  19   4   2      615.88      589.06     65.51 o 
  20   4   2        1.67       72.44     64.82 o 
  21   4   2      692.05      846.16    122.27 o 
  22   4   2      262.81      336.16    108.95 o 
  23   4   2      280.77      429.43    134.96 o 
  24   4   2      156.92      221.75    119.76 o 
 -27   5   2     2033.93     2041.07    162.29 o 
 -26   5   2     3390.82     4178.60    253.17 o 
 -25   5   2      402.30      580.33     85.01 o 
 -24   5   2       64.45      145.55     65.02 o 
 -23   5   2     3496.39     3450.83    143.11 o 
 -22   5   2       12.80       74.36     56.74 o 
 -21   5   2     1513.89     1502.67     71.02 o 
 -20   5   2     4293.50     4300.30     97.94 o 
 -19   5   2     4336.97     4290.03     92.49 o 
 -18   5   2      501.29      366.11     54.33 o 
 -17   5   2     1520.99     1568.00     59.26 o 
 -16   5   2       59.08      145.98     45.81 o 
 -15   5   2     2895.39     2622.19     69.79 o 
 -14   5   2     7494.32     7809.06     88.09 o 
 -13   5   2     3191.63     3085.52     67.54 o 
 -12   5   2     5485.59     5772.63     81.38 o 
 -11   5   2    10347.79    11188.39    107.96 o 
 -10   5   2     5854.77     5398.71     85.01 o 
  -9   5   2     1312.18     1406.83     42.33 o 
  -8   5   2      416.40      531.85     36.10 o 
  -7   5   2     6347.18     5927.99     74.61 o 
  -6   5   2        0.06       23.76     24.15 o 
  -5   5   2    13174.29    14652.12    132.16 o 
  -4   5   2    45570.65    50350.23    317.90 o 
  -3   5   2     5398.06     5250.64     67.22 o 
  -2   5   2     2674.81     2487.01     47.77 o 
  -1   5   2      811.45      659.65     40.63 o 
   0   5   2     1388.48     1775.47     51.97 o 
   1   5   2      875.01     1863.25     42.65 o 
   2   5   2    13636.28    12749.32     97.49 o 
   3   5   2     2227.63     1204.08     31.75 o 
   4   5   2     5001.45     5092.22     65.59 o 
   5   5   2     2092.93     2436.21     40.54 o 
   6   5   2     3398.76     2850.85     51.00 o 
   7   5   2     5630.60     5389.10     70.56 o 
   8   5   2      465.21      625.08     34.65 o 
   9   5   2    16464.34    15325.58    115.34 o 
  10   5   2       94.41      116.95     34.31 o 
  11   5   2     8306.50     7961.59     99.29 o 
  12   5   2        0.11       37.98     40.20 o 
  13   5   2     2462.46     2594.96     65.78 o 
  14   5   2      569.51      544.64     54.54 o 
  15   5   2      194.23      223.64     52.44 o 
  16   5   2      310.72      313.53     57.04 o 
  17   5   2       41.58       78.49     55.70 o 
  18   5   2     1152.87     1234.95     74.10 o 
  19   5   2      360.31      291.70     68.73 o 
  20   5   2      450.28      391.34     73.20 o 
  21   5   2       66.22      161.36     96.53 o 
  22   5   2      254.56      334.61     97.25 o 
  23   5   2      147.03      237.63     99.38 o 
  24   5   2      230.00      422.10    151.35 o 
 -27   6   2        4.21      271.69    167.68 o 
 -26   6   2     2968.10     3037.09    143.58 o 
 -25   6   2     1458.61     1567.70    100.36 o 
 -24   6   2     2488.00     2599.10     97.89 o 
 -23   6   2      276.61      329.82     62.32 o 
 -22   6   2     3652.72     3855.01    119.48 o 
 -21   6   2      307.70      255.85     59.03 o 
 -20   6   2     2284.69     2249.69     72.55 o 
 -19   6   2     5334.48     4869.71     94.03 o 
 -18   6   2     1396.67     1700.39     65.54 o 
 -17   6   2     2325.16     2505.37     69.50 o 
 -16   6   2     1048.34      978.18     50.73 o 
 -15   6   2       20.54       64.59     37.08 o 
 -14   6   2        9.22       31.08     35.74 o 
 -13   6   2     6321.90     6164.50     87.20 o 
 -12   6   2      151.95      214.12     37.47 o 
 -11   6   2     2067.38     1775.91     60.60 o 
 -10   6   2     6819.23     5981.11     91.57 o 
  -9   6   2        8.33       18.96     34.25 o 
  -8   6   2      739.90      516.79     36.05 o 
  -7   6   2      977.11     1035.92     38.64 o 
  -6   6   2    20114.80    20746.10    162.28 o 
  -5   6   2     1352.85     1250.14     31.41 o 
  -4   6   2    24044.55    24447.05    152.01 o 
  -3   6   2      220.45      397.89     24.33 o 
  -2   6   2      792.92      899.23     33.75 o 
  -1   6   2     1995.99     2061.93     39.15 o 
   0   6   2     1379.52     1220.62     48.36 o 
   1   6   2     2781.81     2257.76     56.38 o 
   2   6   2     4881.17     5027.58     58.89 o 
   3   6   2     5938.48     5631.57     67.75 o 
   4   6   2     1790.66     2459.11     53.64 o 
   5   6   2     1252.21     1379.80     34.77 o 
   6   6   2     2361.57     2037.74     55.24 o 
   7   6   2       86.39       95.42     27.93 o 
   8   6   2     5101.55     4546.45     69.67 o 
   9   6   2      220.20      124.62     30.16 o 
  10   6   2    11982.56    11863.60    114.20 o 
  11   6   2     3385.96     3722.61     70.20 o 
  12   6   2     1671.25     1474.61     56.12 o 
  13   6   2       27.79       39.28     50.49 o 
  14   6   2     1408.62     1439.43     62.98 o 
  15   6   2       43.60      121.34     54.23 o 
  16   6   2      374.65      285.24     58.45 o 
  17   6   2      270.58      195.81     60.88 o 
  18   6   2      261.78      250.12     65.47 o 
  19   6   2        2.09       48.35     68.63 o 
  20   6   2        1.00       27.57     82.21 o 
  21   6   2      121.98      122.56     87.00 o 
  22   6   2      221.11      194.12    104.58 o 
  23   6   2      408.43      494.29    185.11 o 
 -27   7   2       47.22      187.12    104.76 o 
 -26   7   2       50.04      159.98     78.91 o 
 -25   7   2     3077.37     3302.28    109.10 o 
 -24   7   2       24.78       60.44     68.18 o 
 -23   7   2     5250.04     5798.66    148.77 o 
 -22   7   2        3.89       53.68     57.41 o 
 -21   7   2     7346.54     7584.98    127.39 o 
 -20   7   2     3810.76     4064.20     94.59 o 
 -19   7   2     1130.92     1215.89     59.46 o 
 -18   7   2     3668.07     3818.37     82.99 o 
 -17   7   2     1034.73      887.31     51.94 o 
 -16   7   2     1530.14     1602.88     53.51 o 
 -15   7   2      473.71      432.36     40.28 o 
 -14   7   2       18.68       48.15     36.85 o 
 -13   7   2     1377.12     1091.12     58.78 o 
 -12   7   2     9122.56     9068.55     98.04 o 
 -11   7   2      954.08      714.04     43.79 o 
 -10   7   2     1621.75     1414.26     51.84 o 
  -9   7   2    14372.53    14587.48    151.66 o 
  -8   7   2     1214.08      984.90     40.18 o 
  -7   7   2      608.58      760.13     35.24 o 
  -6   7   2      956.06      975.44     36.71 o 
  -5   7   2    23403.57    23837.21    156.20 o 
  -4   7   2    25956.91    26891.95    217.23 o 
  -3   7   2     3723.99     4080.63     57.43 o 
  -2   7   2     2633.44     3257.49     54.00 o 
  -1   7   2     8454.50     8472.26     76.15 o 
   0   7   2    12564.94    10874.61    101.61 o 
   1   7   2        4.09       39.22     29.07 o 
   2   7   2    11776.67    12487.84    109.75 o 
   3   7   2    10757.42    11554.97    113.81 o 
   4   7   2        3.81       23.27     31.52 o 
   5   7   2      910.86      842.21     43.94 o 
   6   7   2       81.57       75.38     28.28 o 
   7   7   2     2735.25     2509.85     50.66 o 
   8   7   2       46.33      225.79     34.09 o 
   9   7   2     3945.18     3892.37     69.11 o 
  10   7   2     1272.88     1387.82     47.92 o 
  11   7   2     2687.08     2653.76     64.04 o 
  12   7   2     3678.77     3674.57     86.71 o 
  13   7   2       74.02      115.43     52.35 o 
  14   7   2      179.20      190.47     55.05 o 
  15   7   2       74.55      134.17     54.09 o 
  16   7   2     1500.93     1684.71     77.01 o 
  17   7   2        0.17       47.49     64.81 o 
  18   7   2      521.74      620.28     76.78 o 
  19   7   2       95.29      200.41     90.67 o 
  20   7   2      459.97      573.11    130.74 o 
  21   7   2      487.37      482.35    107.02 o 
  22   7   2      827.57     1343.31    194.01 o 
  23   7   2     2104.70     2929.83    589.83 o 
 -27   8   2      203.03      464.95    142.85 o 
 -26   8   2      228.53      310.48     86.06 o 
 -25   8   2       73.35      176.57     73.67 o 
 -24   8   2     3587.14     4028.92    132.42 o 
 -23   8   2     2451.24     2530.60     97.35 o 
 -22   8   2      352.34      310.55     61.69 o 
 -21   8   2      698.54      499.92     62.57 o 
 -20   8   2     1565.40     1560.79     71.20 o 
 -19   8   2     9507.56     9972.26    131.80 o 
 -18   8   2        0.80       10.76     44.12 o 
 -17   8   2      153.44      131.48     45.65 o 
 -16   8   2      497.64      463.12     47.22 o 
 -15   8   2     5549.71     5294.72     83.18 o 
 -14   8   2       99.89       58.37     42.51 o 
 -13   8   2      112.40       46.96     39.77 o 
 -12   8   2     3927.42     4206.74     79.70 o 
 -11   8   2     6895.59     8061.01    105.34 o 
 -10   8   2     4058.88     4584.13     85.22 o 
  -9   8   2     1687.51     1753.22     59.14 o 
  -8   8   2     9434.32     8177.37     97.16 o 
  -7   8   2     5648.07     7214.00     92.87 o 
  -6   8   2       50.45       56.27     26.77 o 
  -5   8   2      975.22     1012.19     35.63 o 
  -4   8   2     1389.12      930.79     42.67 o 
  -3   8   2    26515.71    27169.95    177.94 o 
  -2   8   2       97.38       36.55     24.36 o 
  -1   8   2      609.88      465.29     63.60 o 
   0   8   2      284.65      566.43     39.22 o 
   1   8   2    20202.57    20203.62    174.87 o 
   2   8   2       90.82       24.69     35.23 o 
   3   8   2    11009.64    11368.49    125.23 o 
   4   8   2     8510.25     8947.99     92.93 o 
   5   8   2      231.94      253.09     35.42 o 
   6   8   2     1393.80     1696.97     50.74 o 
   7   8   2     2025.70     2588.51     60.82 o 
   8   8   2    10270.42    10071.73    113.20 o 
   9   8   2     3217.45     2646.92     64.29 o 
  10   8   2      175.83      219.66     46.91 o 
  11   8   2     1459.05     1444.27     60.64 o 
  12   8   2      116.50       60.07     50.87 o 
  13   8   2     3108.92     3137.64     99.18 o 
  14   8   2       94.31       97.39     55.16 o 
  15   8   2        9.51       57.27     60.16 o 
  16   8   2      577.95      567.70     75.59 o 
  17   8   2      693.63      679.07     82.58 o 
  18   8   2        3.42       17.34     81.69 o 
  19   8   2      214.02      249.27    101.58 o 
  20   8   2      441.35      371.81    121.09 o 
  21   8   2       16.74       80.76    111.91 o 
  22   8   2        0.06        9.71    136.59 o 
 -26   9   2       76.47      181.80     76.51 o 
 -25   9   2       47.04       76.56     70.75 o 
 -24   9   2      775.90      833.75     83.60 o 
 -23   9   2      684.51      745.44     94.26 o 
 -22   9   2      946.64      776.63     66.16 o 
 -21   9   2      688.12      677.74     64.69 o 
 -20   9   2      261.88      229.76     58.22 o 
 -19   9   2      508.15      500.23     50.53 o 
 -18   9   2     7772.22     8045.17    103.79 o 
 -17   9   2     2397.16     2423.29     69.92 o 
 -16   9   2      210.03      221.19     47.73 o 
 -15   9   2     2499.87     2579.84     70.87 o 
 -14   9   2     3064.62     2946.39     82.14 o 
 -13   9   2      519.52      469.81     45.76 o 
 -12   9   2       91.24      115.84     38.59 o 
 -11   9   2    14301.55    15258.46    138.74 o 
 -10   9   2      203.42      215.66     37.81 o 
  -9   9   2      966.41      941.31     40.39 o 
  -8   9   2     2954.77     2886.02     80.08 o 
  -7   9   2    10187.79    10098.49    108.39 o 
  -6   9   2      907.48      901.60     39.73 o 
  -5   9   2     1289.06     1140.19     40.14 o 
  -4   9   2     1016.21      880.56     35.01 o 
  -3   9   2      887.30     1145.91     47.68 o 
  -2   9   2    25461.13    23342.61    219.81 o 
  -1   9   2     6510.29     6191.82     77.14 o 
   0   9   2     1651.43     1776.58     52.17 o 
   1   9   2      996.47      807.81     41.15 o 
   2   9   2    12780.51    14508.41    172.56 o 
   3   9   2      319.46      169.29     39.95 o 
   4   9   2      472.46      251.52     31.74 o 
   5   9   2     2487.41     2324.65     58.21 o 
   6   9   2       80.12       94.01     33.41 o 
   7   9   2     1755.54     1598.95     55.66 o 
   8   9   2       38.47       73.78     42.09 o 
   9   9   2     4510.65     4059.04     90.88 o 
  10   9   2     2202.68     2382.75     84.62 o 
  11   9   2     1018.69     1283.97     67.07 o 
  12   9   2      797.67      793.06     64.55 o 
  13   9   2       12.82       14.75     58.08 o 
  14   9   2     2253.22     2481.09     91.75 o 
  15   9   2       53.65       75.26     67.32 o 
  16   9   2        4.41       54.06     76.00 o 
  17   9   2      451.97      367.38    136.68 o 
  18   9   2      267.17      404.69    107.43 o 
  19   9   2       86.89       74.73    105.18 o 
  20   9   2       50.64       84.65    111.54 o 
  21   9   2      512.71      266.93    136.54 o 
  22   9   2        3.95      134.62    165.92 o 
 -26  10   2      236.68      317.48    123.53 o 
 -25  10   2        1.80       87.37     75.52 o 
 -24  10   2       93.69      126.13     71.68 o 
 -23  10   2      481.75      448.00     75.45 o 
 -22  10   2      811.44      774.56     76.37 o 
 -21  10   2     5702.59     5747.00    114.92 o 
 -20  10   2      106.84      187.72     54.49 o 
 -19  10   2      209.65      281.16     48.68 o 
 -18  10   2      790.45      811.25     53.74 o 
 -17  10   2     5932.05     5958.18     94.31 o 
 -16  10   2     1567.36     1784.26     60.83 o 
 -15  10   2     1260.60     1365.48     56.25 o 
 -14  10   2       52.72       79.52     42.06 o 
 -13  10   2     1857.96     1893.28     61.08 o 
 -12  10   2     1961.39     1761.03     55.52 o 
 -11  10   2        0.14       14.95     36.40 o 
 -10  10   2    11467.83    12864.67    114.28 o 
  -9  10   2     5335.17     6419.50     85.46 o 
  -8  10   2      200.00      163.59     29.17 o 
  -7  10   2      575.51      489.98     32.38 o 
  -6  10   2    17145.16    17810.22    140.35 o 
  -5  10   2    28167.38    28855.18    217.61 o 
  -4  10   2     1321.24     1482.97     57.60 o 
  -3  10   2      422.98      423.71     35.64 o 
  -2  10   2      753.88     1399.12     38.51 o 
  -1  10   2     7111.90     6262.09     78.25 o 
   0  10   2     5837.10     5606.95     82.17 o 
   1  10   2      122.60       81.34     30.26 o 
   2  10   2     5197.52     4608.66     78.10 o 
   3  10   2        1.33       26.26     35.95 o 
   4  10   2      228.49      176.37     37.81 o 
   5  10   2       64.80       29.50     33.81 o 
   6  10   2      423.43      305.94     38.38 o 
   7  10   2       23.66       53.67     39.82 o 
   8  10   2      281.77      314.70     51.46 o 
   9  10   2      282.42      197.06     52.77 o 
  10  10   2      635.17      589.51     65.09 o 
  11  10   2     1088.05     1205.82     73.75 o 
  12  10   2      771.92      644.37     70.41 o 
  13  10   2      269.53      259.81     70.93 o 
  14  10   2        0.10       82.51     68.25 o 
  15  10   2      881.25      947.91     86.63 o 
  16  10   2      141.09      157.42    100.52 o 
  17  10   2        5.87       38.02     97.33 o 
  18  10   2      406.10      570.28    130.33 o 
  19  10   2       32.30      174.34    107.88 o 
  20  10   2      107.46       19.59    113.32 o 
  21  10   2        4.35        0.00    155.43 o 
 -26  11   2      128.85      263.02    117.45 o 
 -25  11   2     1401.44     1365.27    116.35 o 
 -24  11   2      681.15      690.25     94.02 o 
 -23  11   2        0.32       56.26     69.70 o 
 -22  11   2      288.05      287.45     88.64 o 
 -21  11   2      708.97      851.60     71.64 o 
 -20  11   2     6232.33     5962.69    108.70 o 
 -19  11   2       26.25       28.43     48.65 o 
 -18  11   2      609.70      686.30     51.94 o 
 -17  11   2     5735.94     5709.52     96.06 o 
 -16  11   2     2019.97     2012.74     64.48 o 
 -15  11   2     3310.61     3284.11     84.87 o 
 -14  11   2      122.56      110.83     44.91 o 
 -13  11   2      125.70      123.06     44.49 o 
 -12  11   2      453.56      518.58     48.31 o 
 -11  11   2     3558.82     4069.54     77.49 o 
 -10  11   2      152.54      158.84     35.34 o 
  -9  11   2     2572.99     1970.43     52.37 o 
  -8  11   2     1144.14     1103.00     39.84 o 
  -7  11   2      483.26      510.18     36.45 o 
  -6  11   2     5851.25     6699.87     80.29 o 
  -5  11   2      317.42      400.53     34.53 o 
  -4  11   2    20947.84    21916.06    161.62 o 
  -3  11   2        0.11       19.69     29.09 o 
  -2  11   2     3172.68     2542.06     52.23 o 
  -1  11   2       23.47       19.34     29.77 o 
   0  11   2    17747.26    17876.73    154.54 o 
   1  11   2    13017.02    11681.70    130.30 o 
   2  11   2     1683.38     1254.24     52.36 o 
   3  11   2     2217.00     2322.08     62.67 o 
   4  11   2        0.68       38.66     39.42 o 
   5  11   2       65.42       65.15     41.65 o 
   6  11   2        1.66       36.68     43.80 o 
   7  11   2      331.45      244.08     51.76 o 
   8  11   2      124.98      185.29     57.39 o 
   9  11   2      593.90      617.05     67.00 o 
  10  11   2        8.66       40.75     60.11 o 
  11  11   2        2.17       54.72     63.88 o 
  12  11   2     1063.96     1304.90     83.64 o 
  13  11   2      157.60      228.68     73.53 o 
  14  11   2     2403.06     2559.31    147.26 o 
  15  11   2      118.14      163.37     93.91 o 
  16  11   2      344.26      326.32    106.93 o 
  17  11   2      541.63      640.69    197.89 o 
  18  11   2       27.73      149.08    104.39 o 
  19  11   2      271.02      358.77    120.76 o 
  20  11   2        8.33      143.04    159.60 o 
 -26  12   2      110.09       32.47    167.26 o 
 -25  12   2       21.09      126.92     77.95 o 
 -24  12   2      635.59      608.61     83.58 o 
 -23  12   2      973.94      984.38     91.46 o 
 -22  12   2      302.76      269.24     69.04 o 
 -21  12   2     2836.18     2746.24     93.93 o 
 -20  12   2      836.59      797.61     68.45 o 
 -19  12   2     2580.33     2709.84     77.99 o 
 -18  12   2     1104.16      984.08     57.94 o 
 -17  12   2       11.37       28.35     46.05 o 
 -16  12   2     1799.76     1831.63     66.29 o 
 -15  12   2     6066.19     6165.14    101.10 o 
 -14  12   2    14258.44    13913.76    133.24 o 
 -13  12   2      158.43      127.65     48.52 o 
 -12  12   2      505.63      662.34     53.44 o 
 -11  12   2      612.74      592.08     43.72 o 
 -10  12   2     1568.25     1710.40     51.73 o 
  -9  12   2      388.56      382.47     38.16 o 
  -8  12   2     3002.91     2693.78     58.83 o 
  -7  12   2     4665.34     4888.44     70.36 o 
  -6  12   2     1767.48     1969.72     48.56 o 
  -5  12   2     8978.02     9049.43     87.07 o 
  -4  12   2     5684.45     5386.21     71.04 o 
  -3  12   2     9445.82     9112.71     92.91 o 
  -2  12   2     1824.78     1367.05     45.36 o 
  -1  12   2    10542.22     9911.79    103.12 o 
   0  12   2     6672.79     6405.93    114.75 o 
   1  12   2     4531.84     3977.30     75.03 o 
   2  12   2     4807.74     4532.11     81.02 o 
   3  12   2      454.75      576.61     51.55 o 
   4  12   2     4575.82     4577.51     90.10 o 
   5  12   2       99.86      152.26     51.00 o 
   6  12   2       22.14       67.81     50.30 o 
   7  12   2       67.34       25.73     53.09 o 
   8  12   2     1672.12     1839.01     71.41 o 
   9  12   2      514.35      575.36     61.30 o 
  10  12   2      515.72      404.23     65.66 o 
  11  12   2      562.68      335.35     69.96 o 
  12  12   2       75.64      149.15     70.67 o 
  13  12   2     1811.18     2097.93    101.07 o 
  14  12   2        8.24      106.25     92.57 o 
  15  12   2      560.01      661.11    117.67 o 
  16  12   2      312.70      345.26    105.54 o 
  17  12   2       40.72      126.52    104.39 o 
  18  12   2       80.87      114.66    107.97 o 
  19  12   2        1.91       30.52    115.90 o 
 -25  13   2      104.97      199.50     96.04 o 
 -24  13   2      104.17      132.64     78.33 o 
 -23  13   2      873.98     1010.80     82.45 o 
 -22  13   2      896.58     1058.61     79.88 o 
 -21  13   2       82.56      111.00     67.28 o 
 -20  13   2     1839.61     1896.11     93.96 o 
 -19  13   2     5492.05     5717.62    125.63 o 
 -18  13   2     3804.40     3853.44     95.55 o 
 -17  13   2       39.78       65.65     48.49 o 
 -16  13   2      301.06      202.55     50.72 o 
 -15  13   2     9339.74     9560.87    133.47 o 
 -14  13   2        3.07       31.60     51.65 o 
 -13  13   2    12155.15    12653.01    168.52 o 
 -12  13   2      458.46      454.87     51.27 o 
 -11  13   2     1291.01     1025.03     53.22 o 
 -10  13   2     3448.14     3432.33     76.94 o 
  -9  13   2        6.44       15.00     37.68 o 
  -8  13   2     2153.75     2072.90     58.29 o 
  -7  13   2       51.30      103.60     37.00 o 
  -6  13   2     6803.94     7456.13     94.78 o 
  -5  13   2       21.13       28.57     36.53 o 
  -4  13   2     4100.41     4011.22     80.10 o 
  -3  13   2     6678.73     6601.34     93.90 o 
  -2  13   2     6807.45     6636.23     96.22 o 
  -1  13   2     1185.47     1052.71     50.35 o 
   0  13   2     3517.31     3718.70     79.67 o 
   1  13   2     9120.02     9401.43    123.01 o 
   2  13   2     1442.04     1419.22     60.19 o 
   3  13   2     3725.44     3947.15     85.41 o 
   4  13   2      241.35      234.89     54.17 o 
   5  13   2     1014.24      983.63     60.51 o 
   6  13   2      581.52      582.16     53.52 o 
   7  13   2      287.82      161.73     51.36 o 
   8  13   2       15.26       25.77     57.63 o 
   9  13   2     1004.37      900.66     68.04 o 
  10  13   2      720.69      554.89     77.67 o 
  11  13   2      237.77      316.25     75.07 o 
  12  13   2     4946.23     5312.41    160.84 o 
  13  13   2      496.92      656.66    109.31 o 
  14  13   2      498.87      550.20    149.62 o 
  15  13   2      137.31      187.93     98.01 o 
  16  13   2      231.28      141.92    107.22 o 
  17  13   2      512.29      513.48    118.51 o 
  18  13   2        7.45       84.35    117.45 o 
  19  13   2       17.88      202.89    212.45 o 
 -25  14   2       35.31       49.56    138.29 o 
 -24  14   2       51.97      142.51     82.26 o 
 -23  14   2     1556.98     1477.63    101.20 o 
 -22  14   2       88.24       78.40     66.54 o 
 -21  14   2      565.42      579.12     76.02 o 
 -20  14   2      186.66      152.90     66.66 o 
 -19  14   2      379.02      282.45     70.83 o 
 -18  14   2     7278.77     7489.71    145.47 o 
 -17  14   2     2770.51     2567.68     81.58 o 
 -16  14   2     1998.86     1719.09     91.19 o 
 -15  14   2        1.88       62.37     50.02 o 
 -14  14   2    12530.88    12097.61    154.64 o 
 -13  14   2     1550.44     1427.16     64.11 o 
 -12  14   2     4944.03     4831.61     92.59 o 
 -11  14   2     1678.91     1475.89     60.92 o 
 -10  14   2     1820.87     1766.55     58.25 o 
  -9  14   2     5010.62     5174.32     84.34 o 
  -8  14   2      191.86      158.09     41.20 o 
  -7  14   2      160.11      191.50     43.25 o 
  -6  14   2       15.37       37.72     42.71 o 
  -5  14   2      448.91      529.01     51.23 o 
  -4  14   2      256.97      291.93     49.90 o 
  -3  14   2     3502.26     3162.07     77.57 o 
  -2  14   2     4970.29     4914.26     79.27 o 
  -1  14   2     7044.31     7072.40    108.56 o 
   0  14   2     2253.60     2092.97     63.01 o 
   1  14   2     1269.29     1242.99     53.45 o 
   2  14   2    10086.96     9800.14    115.59 o 
   3  14   2      617.30      676.46     52.80 o 
   4  14   2      636.49      611.78     53.43 o 
   5  14   2      219.13      192.76     51.09 o 
   6  14   2     1793.78     1939.41     67.42 o 
   7  14   2     4398.81     4633.09    109.09 o 
   8  14   2        0.40       46.52     55.90 o 
   9  14   2        2.25       33.98     59.71 o 
  10  14   2        0.02       42.16     66.33 o 
  11  14   2      155.55      140.29     82.10 o 
  12  14   2       22.07      125.05     85.34 o 
  13  14   2     2872.50     3133.46    128.51 o 
  14  14   2      706.83      769.59     98.74 o 
  15  14   2      107.38      365.09    150.07 o 
  16  14   2       24.32       17.41    106.99 o 
  17  14   2      188.16       63.80    113.60 o 
  18  14   2      608.59      291.35    228.62 o 
 -24  15   2      852.40      968.89    115.70 o 
 -23  15   2        4.40      121.37     77.06 o 
 -22  15   2     1318.25     1363.31     93.16 o 
 -21  15   2       13.95       79.86     71.84 o 
 -20  15   2      753.78      747.61     80.92 o 
 -19  15   2      168.00      131.83     69.58 o 
 -18  15   2       38.47       51.98     65.00 o 
 -17  15   2     4993.39     5376.29    130.07 o 
 -16  15   2       18.97       66.04     61.11 o 
 -15  15   2     2718.20     2629.85     98.98 o 
 -14  15   2      140.63      186.88     52.18 o 
 -13  15   2     8915.30     8735.66    134.94 o 
 -12  15   2      388.05      426.08     51.59 o 
 -11  15   2     3479.39     3303.40     85.55 o 
 -10  15   2      627.68      589.77     51.49 o 
  -9  15   2     1452.26     1463.34     59.47 o 
  -8  15   2     5959.34     5773.75     95.34 o 
  -7  15   2      253.07      244.23     47.33 o 
  -6  15   2       18.45       38.64     43.08 o 
  -5  15   2       15.49       14.71     42.89 o 
  -4  15   2       37.35       64.21     41.84 o 
  -3  15   2      710.52      640.77     48.14 o 
  -2  15   2     4745.68     4624.63     79.42 o 
  -1  15   2     7071.21     6658.86     92.05 o 
   0  15   2      911.47     1090.78     55.83 o 
   1  15   2      961.16      858.33     54.36 o 
   2  15   2      296.36      205.52     53.15 o 
   3  15   2     4384.00     4408.22    105.50 o 
   4  15   2     1630.27     1633.06     67.91 o 
   5  15   2       51.44       52.54     50.86 o 
   6  15   2      320.72      205.84     60.90 o 
   7  15   2      538.03      440.63     63.59 o 
   8  15   2     2256.24     2153.32     87.29 o 
   9  15   2       81.17      127.79     75.41 o 
  10  15   2        1.06       76.01     78.46 o 
  11  15   2        0.32       33.64     79.55 o 
  12  15   2       86.84      103.52     86.45 o 
  13  15   2      123.71      188.61    102.38 o 
  14  15   2      983.62     1125.40    184.98 o 
  15  15   2      775.08     1223.44    174.12 o 
  16  15   2        7.62      122.56    101.28 o 
  17  15   2       25.57      121.12    156.08 o 
 -24  16   2       34.26       27.76    117.47 o 
 -23  16   2      858.38      827.52     92.06 o 
 -22  16   2      196.26       49.84     73.50 o 
 -21  16   2      165.38      168.91     73.67 o 
 -20  16   2      390.83      342.17     76.80 o 
 -19  16   2      350.27      405.35     74.51 o 
 -18  16   2      887.87      909.74     94.13 o 
 -17  16   2       84.69       91.36     63.86 o 
 -16  16   2     5533.24     5500.68    127.90 o 
 -15  16   2     1640.86     1581.66     91.58 o 
 -14  16   2      160.32      179.19     57.04 o 
 -13  16   2       12.96       37.22     45.75 o 
 -12  16   2     6917.35     7557.97    112.82 o 
 -11  16   2     1412.71     1654.54     66.85 o 
 -10  16   2       98.47      137.12     49.93 o 
  -9  16   2      344.54      314.29     51.82 o 
  -8  16   2        9.85       16.74     47.45 o 
  -7  16   2     2725.18     2592.12     72.71 o 
  -6  16   2     1730.65     1768.98     63.76 o 
  -5  16   2      147.45       96.28     47.21 o 
  -4  16   2      362.90      482.25     50.12 o 
  -3  16   2      150.93      127.20     43.83 o 
  -2  16   2      788.75      692.59     47.59 o 
  -1  16   2     3833.87     3641.49     80.69 o 
   0  16   2     7048.67     6914.17     92.03 o 
   1  16   2      880.21      835.72     58.27 o 
   2  16   2      334.66      240.68     54.15 o 
   3  16   2     1743.68     1589.47     65.87 o 
   4  16   2      202.79      178.32     53.49 o 
   5  16   2     2175.93     1798.85     74.87 o 
   6  16   2      385.33      410.29     75.69 o 
   7  16   2      304.32      370.01     78.41 o 
   8  16   2      240.07      249.84     78.05 o 
   9  16   2     1971.47     1730.25    137.68 o 
  10  16   2        1.03       62.50     79.49 o 
  11  16   2      453.65      477.45    119.63 o 
  12  16   2      233.14      272.85     93.08 o 
  13  16   2        2.93      167.52    110.29 o 
  14  16   2       10.37      165.55    110.59 o 
  15  16   2       62.43       43.88    100.69 o 
  16  16   2      543.36      537.89    168.16 o 
 -23  17   2      124.48      144.72    116.25 o 
 -22  17   2      442.78      527.36     83.66 o 
 -21  17   2      242.96      206.33     76.40 o 
 -20  17   2       52.60      101.64     71.52 o 
 -19  17   2     1007.44     1111.15     89.45 o 
 -18  17   2       63.54       90.83     66.56 o 
 -17  17   2      630.28      693.21     76.87 o 
 -16  17   2       24.88       61.18     64.48 o 
 -15  17   2     6221.67     6919.61    151.93 o 
 -14  17   2      917.24      963.50     79.17 o 
 -13  17   2     1774.50     1546.54     79.87 o 
 -12  17   2     1537.47     1460.85     76.68 o 
 -11  17   2     2484.12     2577.59     82.50 o 
 -10  17   2      569.97      568.65     56.45 o 
  -9  17   2     1715.51     1584.44     67.28 o 
  -8  17   2     7541.93     6914.39    108.09 o 
  -7  17   2     4584.84     4211.53     94.31 o 
  -6  17   2       90.93       59.20     48.03 o 
  -5  17   2     2131.68     1800.58     62.72 o 
  -4  17   2      111.94       60.84     43.56 o 
  -3  17   2     1025.16     1067.03     54.48 o 
  -2  17   2      633.94      587.39     51.73 o 
  -1  17   2       55.64       82.38     43.94 o 
   0  17   2      228.67      159.64     52.11 o 
   1  17   2     3911.11     3973.53     92.89 o 
   2  17   2     1610.20     1680.61     68.37 o 
   3  17   2      346.03      287.09     61.46 o 
   4  17   2      219.31      221.15     73.03 o 
   5  17   2     2211.98     2226.79    148.31 o 
   6  17   2     4478.53     4887.55    227.49 o 
   7  17   2      859.82      706.52     99.80 o 
   8  17   2      431.82      352.43     86.68 o 
   9  17   2      340.71      406.27    122.50 o 
  10  17   2      296.79      332.79    117.42 o 
  11  17   2       10.83      106.02     88.72 o 
  12  17   2      469.35      667.10    104.01 o 
  13  17   2     1011.96     1273.28    133.83 o 
  14  17   2       28.35       54.34    101.44 o 
  15  17   2      239.19      411.99    159.15 o 
 -22  18   2     1880.54     1757.54    136.40 o 
 -21  18   2      114.71      130.20     78.93 o 
 -20  18   2       83.11      164.85     74.04 o 
 -19  18   2      238.58      194.58     78.12 o 
 -18  18   2      761.03      738.67     99.00 o 
 -17  18   2      299.19      309.08     76.62 o 
 -16  18   2       89.99      129.98     78.39 o 
 -15  18   2       22.42       57.65     67.81 o 
 -14  18   2     5926.79     6023.72    219.74 o 
 -13  18   2      891.36      673.28     72.33 o 
 -12  18   2       98.72      181.96     63.16 o 
 -11  18   2      893.21     1108.44     73.99 o 
 -10  18   2     2004.82     2008.01     84.66 o 
  -9  18   2     2755.26     2607.48     89.49 o 
  -8  18   2     1925.56     1839.94     79.78 o 
  -7  18   2     3546.85     3472.06    103.25 o 
  -6  18   2     2993.10     3154.46    110.46 o 
  -5  18   2      121.93      148.22     51.10 o 
  -4  18   2       56.51       42.10     45.82 o 
  -3  18   2      287.01      256.92     52.46 o 
  -2  18   2      287.72      224.02     54.76 o 
  -1  18   2      289.06      286.47     56.12 o 
   0  18   2      196.90      141.82     60.06 o 
   1  18   2      663.70      572.33     65.31 o 
   2  18   2      594.11      600.40     70.69 o 
   3  18   2     2331.30     2401.21    128.22 o 
   4  18   2     1523.11     1366.74     95.20 o 
   5  18   2     1255.42     1197.31     97.10 o 
   6  18   2       11.01       35.76     81.60 o 
   7  18   2     2182.65     2156.36    113.62 o 
   8  18   2      133.70      181.31     90.90 o 
   9  18   2       10.58       76.31     83.48 o 
  10  18   2      442.44      588.34    124.88 o 
  11  18   2       62.40      194.36    100.77 o 
  12  18   2        2.70      105.39     92.87 o 
  13  18   2       59.90      172.48    161.59 o 
  14  18   2      502.30      991.52    383.10 o 
 -22  19   2        3.05       43.54    130.95 o 
 -21  19   2     2587.10     2369.37    151.63 o 
 -20  19   2      144.62      148.94     81.53 o 
 -19  19   2      322.16      243.24     81.36 o 
 -18  19   2       60.43      120.36     75.48 o 
 -17  19   2      172.11      197.79     75.97 o 
 -16  19   2       37.97       18.61     79.61 o 
 -15  19   2      328.80      223.15     74.37 o 
 -14  19   2     1038.84     1191.18     81.43 o 
 -13  19   2     1579.93     1507.87    111.92 o 
 -12  19   2     2028.35     1888.53     90.04 o 
 -11  19   2        9.57       59.65     61.15 o 
 -10  19   2     3044.42     3085.97    116.66 o 
  -9  19   2     3056.17     2855.02    108.87 o 
  -8  19   2      451.13      445.58     78.18 o 
  -7  19   2      375.79      339.60     64.59 o 
  -6  19   2     1221.07     1263.95     69.93 o 
  -5  19   2     1612.71     1737.40     71.22 o 
  -4  19   2      388.94      418.78     56.74 o 
  -3  19   2      120.07      113.44     56.61 o 
  -2  19   2      117.14       59.43     56.11 o 
  -1  19   2      420.53      357.03     64.84 o 
   0  19   2      739.39      618.14     69.15 o 
   1  19   2      237.12      165.06     63.95 o 
   2  19   2      225.78      221.90     72.99 o 
   3  19   2      368.74      414.36     81.01 o 
   4  19   2      519.19      477.40     90.72 o 
   5  19   2      505.67      634.94    114.46 o 
   6  19   2      706.76      716.52    118.02 o 
   7  19   2      133.95      166.13     93.04 o 
   8  19   2      735.33      888.58    132.44 o 
   9  19   2       44.06      217.49    117.50 o 
  10  19   2        0.35      134.29     96.77 o 
  11  19   2      221.44      311.81    168.43 o 
  12  19   2       13.49      295.02    224.55 o 
 -21  20   2       34.51      211.92    135.74 o 
 -20  20   2     2641.92     2710.06    160.02 o 
 -19  20   2       63.16      183.06     81.44 o 
 -18  20   2      164.10      168.93     81.09 o 
 -17  20   2       11.69       49.21     72.56 o 
 -16  20   2      506.88      541.04     97.57 o 
 -15  20   2       52.33       40.89     72.43 o 
 -14  20   2      480.22      417.75     73.24 o 
 -13  20   2     1829.47     1965.17     93.53 o 
 -12  20   2        7.27       26.52     64.16 o 
 -11  20   2     1127.44     1200.87     78.64 o 
 -10  20   2       34.93      104.06     63.27 o 
  -9  20   2      375.35      404.31     86.42 o 
  -8  20   2     2447.52     2203.16    126.51 o 
  -7  20   2      131.93      133.84     61.42 o 
  -6  20   2      129.49      133.59     59.30 o 
  -5  20   2        0.42       22.79     54.27 o 
  -4  20   2     2367.88     2072.78     80.03 o 
  -3  20   2        1.83       19.64     55.68 o 
  -2  20   2       11.87       57.89     62.55 o 
  -1  20   2        0.16       25.25     63.57 o 
   0  20   2     1150.91     1279.41     78.71 o 
   1  20   2      845.73      749.48     87.01 o 
   2  20   2      808.46      947.76    100.09 o 
   3  20   2      608.40      701.90     92.14 o 
   4  20   2       65.64      246.36     85.49 o 
   5  20   2      500.32      520.37    114.50 o 
   6  20   2      131.64      208.61    102.43 o 
   7  20   2      436.12      341.00     94.92 o 
   8  20   2      333.96      486.72    124.76 o 
   9  20   2      113.00       94.77    100.35 o 
  10  20   2      103.23      117.73    111.37 o 
  11  20   2       44.04      138.98    152.77 o 
 -20  21   2        0.08       19.19    131.37 o 
 -19  21   2     1645.67     1724.55    138.10 o 
 -18  21   2      301.50      316.42     86.00 o 
 -17  21   2       72.73      140.49     85.58 o 
 -16  21   2      334.72      257.81     79.71 o 
 -15  21   2      126.87       89.46     74.45 o 
 -14  21   2        5.67       50.22     67.59 o 
 -13  21   2        6.49       48.10     67.14 o 
 -12  21   2      426.59      502.38     74.67 o 
 -11  21   2       15.88       82.39     65.67 o 
 -10  21   2     1187.11     1343.10     83.95 o 
  -9  21   2      609.45      745.47     81.99 o 
  -8  21   2     1377.60     1339.12     83.90 o 
  -7  21   2     2459.08     2417.53     90.72 o 
  -6  21   2      159.03      130.06     63.91 o 
  -5  21   2       46.99       46.63     63.54 o 
  -4  21   2      167.29      141.05     61.25 o 
  -3  21   2      403.13      313.51     69.43 o 
  -2  21   2       70.44       92.46     64.95 o 
  -1  21   2       61.61       50.97     66.37 o 
   0  21   2      180.86      219.86     76.44 o 
   1  21   2      923.90      829.16    114.18 o 
   2  21   2      917.33      838.67    128.87 o 
   3  21   2      632.54      551.53    121.35 o 
   4  21   2     1229.31     1251.62    159.35 o 
   5  21   2      174.47      258.94    106.13 o 
   6  21   2      179.35      166.26     93.32 o 
   7  21   2       39.53       90.74     92.24 o 
   8  21   2      553.66      402.82    103.10 o 
   9  21   2      638.19      987.92    331.50 o 
  10  21   2       10.98       76.04    153.96 o 
 -18  22   2      486.02      416.11    123.34 o 
 -17  22   2      893.77     1013.78    205.23 o 
 -16  22   2       17.99      187.27     79.94 o 
 -15  22   2      579.34      745.52    118.73 o 
 -14  22   2        5.12       52.84     74.17 o 
 -13  22   2       51.16      122.27     70.72 o 
 -12  22   2       44.91       86.39     69.89 o 
 -11  22   2     1202.55     1143.03    117.41 o 
 -10  22   2     1262.92     1292.20     87.26 o 
  -9  22   2      515.95      454.95     86.14 o 
  -8  22   2      521.47      383.48     70.51 o 
  -7  22   2     1548.76     1627.43    117.79 o 
  -6  22   2     5044.92     5635.65    122.83 o 
  -5  22   2        8.09      135.96     66.77 o 
  -4  22   2       77.98      107.31     66.23 o 
  -3  22   2       77.51       92.83     67.08 o 
  -2  22   2      310.21      421.74     94.10 o 
  -1  22   2        3.10      115.35     71.64 o 
   0  22   2        1.81       55.63     80.92 o 
   1  22   2      298.08      141.57     87.21 o 
   2  22   2       14.40      121.35     86.16 o 
   3  22   2      228.10      217.28     92.96 o 
   4  22   2       23.33      103.62     94.74 o 
   5  22   2      591.74      555.26    103.46 o 
   6  22   2      434.23      278.93    102.43 o 
   7  22   2        8.85      200.04    131.60 o 
   8  22   2       21.40       95.95    148.92 o 
 -17  23   2        1.67       64.85    128.25 o 
 -16  23   2      185.33      279.55    124.27 o 
 -15  23   2       11.67       41.87    118.39 o 
 -14  23   2       95.45      124.40     81.21 o 
 -13  23   2       44.66      100.39     74.01 o 
 -12  23   2      188.17      280.37     75.49 o 
 -11  23   2       72.78      141.99     70.95 o 
 -10  23   2      505.65      501.91     77.33 o 
  -9  23   2     2374.27     2352.04    164.68 o 
  -8  23   2      121.52      178.66     70.48 o 
  -7  23   2       21.53       75.21     66.31 o 
  -6  23   2        1.45       95.19     69.88 o 
  -5  23   2     5149.83     5837.82    243.66 o 
  -4  23   2     1055.23     1290.57    157.57 o 
  -3  23   2        4.83       58.46     74.78 o 
  -2  23   2       10.46       71.78     77.88 o 
  -1  23   2      291.73      314.16    125.86 o 
   0  23   2      202.45      187.60    107.03 o 
   1  23   2      215.18      204.19     90.83 o 
   2  23   2      542.30      662.90    121.12 o 
   3  23   2       59.31      151.38    110.28 o 
   4  23   2      271.53      148.43    131.50 o 
   5  23   2       61.33      263.44    200.87 o 
   6  23   2      364.42      401.31    181.09 o 
 -15  24   2       19.02      117.20    134.55 o 
 -14  24   2      146.46      269.60    125.15 o 
 -13  24   2        1.38      177.82    123.46 o 
 -12  24   2       85.55      106.88    104.13 o 
 -11  24   2      693.53      571.45     82.68 o 
 -10  24   2       84.94      117.29     75.31 o 
  -9  24   2      573.33      699.45     79.95 o 
  -8  24   2     2497.72     2773.18    141.76 o 
  -7  24   2      561.92      548.59     78.99 o 
  -6  24   2       80.81      159.16     78.26 o 
  -5  24   2      539.93      615.29     84.52 o 
  -4  24   2     1657.44     1821.51    110.78 o 
  -3  24   2     1003.08     1087.69    105.08 o 
  -2  24   2       45.58      159.68     92.25 o 
  -1  24   2        1.08       64.28     89.76 o 
   0  24   2      250.76      397.66    130.51 o 
   1  24   2      544.17      438.11    132.62 o 
   2  24   2      269.12      286.53    147.42 o 
   3  24   2      658.82      791.00    202.01 o 
 -12  25   2        9.62       11.15    151.52 o 
 -11  25   2      180.86      297.81    136.25 o 
 -10  25   2       10.96       66.85    103.48 o 
  -9  25   2      132.61      154.42    101.25 o 
  -8  25   2        4.87       99.13     96.64 o 
  -7  25   2     1815.05     2015.67    169.58 o 
  -6  25   2      719.54      695.80    115.85 o 
  -5  25   2        1.12       99.60    128.66 o 
  -4  25   2      306.81      482.26    120.51 o 
  -3  25   2      361.94      346.73    150.69 o 
  -2  25   2      368.09      624.00    136.98 o 
  -1  25   2        0.21      122.97    133.44 o 
   0  25   2       40.58       57.39    149.10 o 
   0 -27   3      178.11      290.84    127.72 o 
   1 -27   3      194.61      335.73    128.36 o 
   2 -27   3       72.58      150.41    117.84 o 
   3 -27   3       87.13      174.51    110.38 o 
   4 -27   3      614.85      795.78    118.28 o 
   5 -27   3      788.42     1062.94     96.59 o 
   6 -27   3      226.63      547.34    104.71 o 
   7 -27   3       55.57      117.29     88.14 o 
   8 -27   3        4.24      122.84     88.45 o 
   9 -27   3      754.67     1058.77    240.26 o 
  10 -27   3       45.46      190.43    113.28 o 
  -4 -26   3        0.21       58.37    143.80 o 
  -3 -26   3       65.30       52.68    121.11 o 
  -2 -26   3      230.21      235.62    121.57 o 
  -1 -26   3      144.88      239.72     87.38 o 
   0 -26   3        1.72       26.76     81.01 o 
   1 -26   3      245.97      334.14     90.67 o 
   2 -26   3       11.57      161.89     88.09 o 
   3 -26   3      141.40      210.13     81.24 o 
   4 -26   3       88.82      181.69     81.72 o 
   5 -26   3      621.86      629.79     86.89 o 
   6 -26   3      774.84     1098.34    123.32 o 
   7 -26   3      218.47      257.66     80.53 o 
   8 -26   3      310.73      441.24     95.26 o 
   9 -26   3      687.49      678.36    135.85 o 
  10 -26   3      868.05      983.03     93.45 o 
  11 -26   3       18.22      114.81     78.24 o 
  12 -26   3      185.22      318.42    107.80 o 
  13 -26   3      230.11      168.12    114.28 o 
  -6 -25   3      659.49      715.39    239.03 o 
  -5 -25   3       50.18       35.39    107.68 o 
  -4 -25   3       16.21      110.88     92.07 o 
  -3 -25   3       20.82      136.45     91.54 o 
  -2 -25   3      238.31      302.34     86.30 o 
  -1 -25   3       65.62      157.10     94.09 o 
   0 -25   3      857.49     1082.33    163.79 o 
   1 -25   3       31.75      113.84     67.73 o 
   2 -25   3      574.25      561.18    101.25 o 
   3 -25   3      236.55      267.77     85.13 o 
   4 -25   3      172.67      210.55     62.94 o 
   5 -25   3      394.23      391.83     66.03 o 
   6 -25   3      116.37      143.26     62.18 o 
   7 -25   3     1072.28     1208.13     93.40 o 
   8 -25   3       12.40       56.62     62.52 o 
   9 -25   3       97.44      151.14     70.05 o 
  10 -25   3      831.90     1007.31    111.64 o 
  11 -25   3     2392.36     2832.24    169.31 o 
  12 -25   3     1504.58     1539.81    162.06 o 
  13 -25   3       15.19       44.83     78.73 o 
  14 -25   3      976.16      933.94    102.74 o 
  15 -25   3       65.08       12.56    103.81 o 
  -8 -24   3     1044.91     1197.88    226.96 o 
  -7 -24   3       45.53      265.55    120.46 o 
  -6 -24   3       17.15      146.89     93.79 o 
  -5 -24   3      500.05      531.24    133.45 o 
  -4 -24   3      164.99      179.80     78.94 o 
  -3 -24   3      249.09      382.43     98.89 o 
  -2 -24   3      129.54      147.80     68.05 o 
  -1 -24   3      286.62      526.10     84.74 o 
   0 -24   3        1.01       43.54     65.08 o 
   1 -24   3     1376.94     1541.61     85.37 o 
   2 -24   3      242.16      300.25     81.68 o 
   3 -24   3     1083.34     1294.90     88.69 o 
   4 -24   3     1050.48     1230.39     73.68 o 
   5 -24   3      130.63      162.44     57.53 o 
   6 -24   3      480.92      377.45     60.47 o 
   7 -24   3      123.03       99.55     62.53 o 
   8 -24   3     1532.29     1524.21     98.06 o 
   9 -24   3      117.82      129.92     60.30 o 
  10 -24   3       61.21       85.16     60.37 o 
  11 -24   3      860.94      958.85     96.48 o 
  12 -24   3      858.28     1201.59    120.62 o 
  13 -24   3     4334.93     4753.45    124.14 o 
  14 -24   3       67.24      169.14     77.30 o 
  15 -24   3      717.51      865.04     97.88 o 
  16 -24   3      291.05      357.93    115.51 o 
  17 -24   3      458.95      258.10    127.75 o 
 -10 -23   3       52.29      172.44    141.26 o 
  -9 -23   3       41.26      230.54    104.64 o 
  -8 -23   3      374.46      357.26    119.60 o 
  -7 -23   3      547.84      664.89    115.33 o 
  -6 -23   3      113.25      182.86     83.86 o 
  -5 -23   3       13.25      114.11     70.26 o 
  -4 -23   3      982.08     1270.54    123.18 o 
  -3 -23   3        1.39      131.47     72.24 o 
  -2 -23   3     1996.98     1985.17     95.22 o 
  -1 -23   3      109.30      106.26     66.23 o 
   0 -23   3      510.06      583.41     84.18 o 
   1 -23   3      328.13      331.23     62.66 o 
   2 -23   3     1180.01     1295.23     72.37 o 
   3 -23   3       58.44      117.85     60.66 o 
   4 -23   3      343.67      305.02     59.73 o 
   5 -23   3      887.98      779.15     67.12 o 
   6 -23   3       13.15       72.71     53.90 o 
   7 -23   3     1030.17     1062.49     88.08 o 
   8 -23   3      822.71      864.51     68.48 o 
   9 -23   3      940.68      974.68     72.74 o 
  10 -23   3      296.76      262.48     60.93 o 
  11 -23   3      967.39      962.51     76.85 o 
  12 -23   3      381.46      427.10     78.16 o 
  13 -23   3        0.77       87.81     61.40 o 
  14 -23   3     4057.10     4540.85    125.01 o 
  15 -23   3       20.63      114.68     67.71 o 
  16 -23   3      881.08      984.56     90.81 o 
  17 -23   3     1103.33     1101.36    157.53 o 
  18 -23   3      160.04      215.19    104.28 o 
 -12 -22   3      167.00      389.40    191.93 o 
 -11 -22   3       21.58       88.77    104.18 o 
 -10 -22   3      541.54      872.07    153.47 o 
  -9 -22   3        5.78       90.78     74.39 o 
  -8 -22   3       33.81      143.29     75.73 o 
  -7 -22   3      671.66      906.20    125.65 o 
  -6 -22   3      143.64      222.18     74.46 o 
  -5 -22   3       56.86       83.54     68.17 o 
  -4 -22   3       12.70       76.24     70.62 o 
  -3 -22   3     2376.48     2088.17     96.53 o 
  -2 -22   3     1163.89     1448.00    106.38 o 
  -1 -22   3     4126.05     4552.61    221.14 o 
   0 -22   3       40.18      100.43     59.84 o 
   1 -22   3      104.31      147.09     60.41 o 
   2 -22   3     1429.46     1229.49     78.46 o 
   3 -22   3      728.59      737.62     64.41 o 
   4 -22   3        9.85       72.91     53.28 o 
   5 -22   3        1.62       32.26     54.26 o 
   6 -22   3      634.13      602.33     59.54 o 
   7 -22   3       21.47       57.50     53.57 o 
   8 -22   3      368.37      308.13     60.30 o 
   9 -22   3      642.59      506.25     63.02 o 
  10 -22   3      361.82      426.87     72.06 o 
  11 -22   3      785.01      984.20     70.18 o 
  12 -22   3      186.22      163.16     59.83 o 
  13 -22   3      748.14      978.99     77.32 o 
  14 -22   3      350.48      270.03     67.47 o 
  15 -22   3     1375.49     1463.85     93.21 o 
  16 -22   3        0.08       90.80     67.53 o 
  17 -22   3      872.90      797.48     84.68 o 
  18 -22   3     2344.39     2507.42    109.84 o 
  19 -22   3       21.04        5.58     98.26 o 
  20 -22   3      158.20        5.58    133.29 o 
 -13 -21   3      299.54      616.23    149.23 o 
 -12 -21   3       17.72      106.05     86.20 o 
 -11 -21   3      102.45      128.89     84.55 o 
 -10 -21   3        1.28       86.37     79.67 o 
  -9 -21   3      125.48      137.17     72.41 o 
  -8 -21   3        2.64       89.18     71.19 o 
  -7 -21   3       71.27      134.40     69.55 o 
  -6 -21   3      809.99      707.91     82.51 o 
  -5 -21   3      121.04       86.98     67.25 o 
  -4 -21   3       94.19       37.40     67.48 o 
  -3 -21   3      115.01      158.30     67.19 o 
  -2 -21   3     1565.49     1389.39     76.47 o 
  -1 -21   3     1469.62     1624.74     80.68 o 
   0 -21   3     4585.19     4538.92    112.22 o 
   1 -21   3     1615.50     1546.62     74.65 o 
   2 -21   3        0.21       32.66     55.09 o 
   3 -21   3     3706.49     3870.22    138.96 o 
   4 -21   3       84.24      113.49     55.14 o 
   5 -21   3      524.61      533.17     58.69 o 
   6 -21   3     3110.94     3164.43     82.15 o 
   7 -21   3       23.50       72.74     51.31 o 
   8 -21   3        4.45       66.90     53.07 o 
   9 -21   3       11.53       48.84     54.03 o 
  10 -21   3     1414.79     1442.52     85.78 o 
  11 -21   3       17.86       48.06     55.19 o 
  12 -21   3       60.36       78.35     56.42 o 
  13 -21   3        7.83       38.22     61.68 o 
  14 -21   3     2601.91     2489.19     94.84 o 
  15 -21   3     2129.36     2233.79     95.20 o 
  16 -21   3      266.84      337.02     87.28 o 
  17 -21   3      428.59      381.64     71.91 o 
  18 -21   3       39.22       33.11     65.50 o 
  19 -21   3     1396.26     1120.03     88.22 o 
  20 -21   3       52.14       49.43     75.32 o 
  21 -21   3      143.61        0.00    127.12 o 
 -14 -20   3       71.17      176.51    118.19 o 
 -13 -20   3        1.88       72.91     83.27 o 
 -12 -20   3      425.79      569.75    118.11 o 
 -11 -20   3       36.89      102.11     78.90 o 
 -10 -20   3       47.87      127.69     73.53 o 
  -9 -20   3      303.96      335.70     72.88 o 
  -8 -20   3       15.55       93.28     67.70 o 
  -7 -20   3       32.16       17.01     67.09 o 
  -6 -20   3        0.07       29.04     66.47 o 
  -5 -20   3     2869.66     2452.34     94.93 o 
  -4 -20   3       41.87      125.79     65.69 o 
  -3 -20   3      517.53      305.76     64.25 o 
  -2 -20   3      406.68      352.25     63.70 o 
  -1 -20   3     3694.22     3526.04     99.60 o 
   0 -20   3     5564.21     6144.81    111.40 o 
   1 -20   3      103.30      107.25     54.21 o 
   2 -20   3      773.60      642.18     56.77 o 
   3 -20   3      303.00      372.05     54.05 o 
   4 -20   3     7559.32     8635.93    134.49 o 
   5 -20   3     4240.35     4732.12    105.92 o 
   6 -20   3     2239.21     2106.72     73.48 o 
   7 -20   3     2667.88     2550.80     87.98 o 
   8 -20   3      398.78      401.80     57.74 o 
   9 -20   3     1704.12     1401.72     69.49 o 
  10 -20   3     1794.99     1824.45     74.15 o 
  11 -20   3      172.49      184.12     56.79 o 
  12 -20   3        3.92       12.49     51.40 o 
  13 -20   3      177.84      133.47     58.72 o 
  14 -20   3      636.39      595.49     66.61 o 
  15 -20   3     2097.00     2065.16     85.69 o 
  16 -20   3     4714.97     5009.72    127.79 o 
  17 -20   3      193.82      205.72     67.17 o 
  18 -20   3      578.73      504.33     74.00 o 
  19 -20   3      349.41      340.96     72.03 o 
  20 -20   3      477.40      379.99     74.73 o 
  21 -20   3        8.58       39.93     78.16 o 
 -16 -19   3       36.59      232.53    234.53 o 
 -15 -19   3      905.04     1232.09    109.07 o 
 -14 -19   3        4.35       98.73     86.86 o 
 -13 -19   3       25.72       83.47     84.00 o 
 -12 -19   3        4.38       84.52     77.96 o 
 -11 -19   3     1559.76     1650.09    134.51 o 
 -10 -19   3      384.21      395.18     75.88 o 
  -9 -19   3        6.66       43.66     67.77 o 
  -8 -19   3     1179.83     1200.04     82.53 o 
  -7 -19   3      911.44      907.28     77.17 o 
  -6 -19   3     1407.99     1188.11     95.72 o 
  -5 -19   3       56.59      117.20     63.31 o 
  -4 -19   3     4232.85     4265.12    154.22 o 
  -3 -19   3     1677.37     1504.41     75.93 o 
  -2 -19   3       38.89       90.68     55.51 o 
  -1 -19   3      274.54      227.19     57.05 o 
   0 -19   3       13.65       31.34     53.09 o 
   1 -19   3     3550.70     3496.78    108.75 o 
   2 -19   3      142.24      153.13     50.45 o 
   3 -19   3     4407.98     4005.44     92.73 o 
   4 -19   3      250.41      228.31     52.95 o 
   5 -19   3     2945.94     2884.05     79.89 o 
   6 -19   3     1289.43     1118.46     59.36 o 
   7 -19   3        5.97       20.97     46.98 o 
   8 -19   3      581.29      671.00     51.20 o 
   9 -19   3       23.16       54.44     47.42 o 
  10 -19   3     5043.67     4945.57     98.03 o 
  11 -19   3      244.72      174.92     51.24 o 
  12 -19   3     4673.12     4163.70     96.89 o 
  13 -19   3     4590.10     4493.91    119.09 o 
  14 -19   3     1206.39     1190.65     70.51 o 
  15 -19   3      412.70      365.10     63.58 o 
  16 -19   3     1084.67     1158.94     73.19 o 
  17 -19   3     9233.71     9978.78    151.29 o 
  18 -19   3       24.84       83.29     60.58 o 
  19 -19   3      114.74      135.77     63.37 o 
  20 -19   3      566.04      622.47     86.24 o 
  21 -19   3      645.13      742.14     78.52 o 
  22 -19   3      129.92      174.18     78.01 o 
 -17 -18   3       83.49      232.85    117.00 o 
 -16 -18   3      572.36      867.13    114.87 o 
 -15 -18   3      265.24      482.87     95.61 o 
 -14 -18   3      340.78      246.73     83.51 o 
 -13 -18   3        4.54       37.87     77.87 o 
 -12 -18   3       44.57       60.93     77.78 o 
 -11 -18   3       97.10       86.73     71.78 o 
 -10 -18   3      797.89      656.82     87.36 o 
  -9 -18   3      447.80      349.51     85.57 o 
  -8 -18   3       24.88       54.68     65.59 o 
  -7 -18   3     2972.84     2899.84    113.42 o 
  -6 -18   3       97.25       69.12     57.45 o 
  -5 -18   3     1708.53     1554.39     73.06 o 
  -4 -18   3      145.58      214.82     57.97 o 
  -3 -18   3     2109.38     2067.97     79.50 o 
  -2 -18   3     4216.25     4268.31     99.77 o 
  -1 -18   3      107.26       17.08     54.38 o 
   0 -18   3      404.75      246.46     57.45 o 
   1 -18   3     1192.79      969.58     62.09 o 
   2 -18   3     5366.83     5570.14    100.73 o 
   3 -18   3     1033.98      893.33     58.44 o 
   4 -18   3     1723.62     2059.51     66.66 o 
   5 -18   3      109.34       67.62     47.15 o 
   6 -18   3     2986.95     2701.99     69.60 o 
   7 -18   3     7438.25     7271.33    101.61 o 
   8 -18   3      249.18      227.08     48.05 o 
   9 -18   3       12.02       39.72     44.58 o 
  10 -18   3      274.13      311.01     47.68 o 
  11 -18   3      774.68      729.40     52.79 o 
  12 -18   3      487.64      438.60     52.33 o 
  13 -18   3      347.40      427.90     58.70 o 
  14 -18   3     5084.45     5248.81    146.40 o 
  15 -18   3      574.97      668.02     60.42 o 
  16 -18   3      468.96      447.35     63.94 o 
  17 -18   3      329.54      388.86     64.12 o 
  18 -18   3     8152.64     8207.33    164.90 o 
  19 -18   3      304.15      358.67     67.25 o 
  20 -18   3       25.87       25.89     62.36 o 
  21 -18   3      793.12      740.25     70.83 o 
  22 -18   3      876.45      955.23     76.46 o 
  23 -18   3      354.29      298.13     81.64 o 
 -18 -17   3       48.73      200.77    109.15 o 
 -17 -17   3     1048.81     1685.13    196.49 o 
 -16 -17   3      137.76      251.16     90.11 o 
 -15 -17   3      190.36      215.63     90.10 o 
 -14 -17   3      539.47      666.10    105.70 o 
 -13 -17   3      398.04      416.20     83.32 o 
 -12 -17   3      350.89      381.36     75.69 o 
 -11 -17   3       21.49      115.48     69.69 o 
 -10 -17   3     2156.37     2303.19    119.72 o 
  -9 -17   3       55.24       88.78     59.30 o 
  -8 -17   3        1.31       22.35     56.12 o 
  -7 -17   3      363.85      237.03     54.17 o 
  -6 -17   3     2164.80     1861.96     72.72 o 
  -5 -17   3     2223.71     2180.23     73.47 o 
  -4 -17   3      148.03      153.42     54.55 o 
  -3 -17   3     2302.81     2128.88     70.58 o 
  -2 -17   3     2028.47     1868.39     73.31 o 
  -1 -17   3     1283.71     1140.09     65.98 o 
   0 -17   3      664.47      574.79     54.67 o 
   1 -17   3     1109.11     1081.67     58.23 o 
   2 -17   3     4412.07     4411.57     83.79 o 
   3 -17   3     8251.80     7602.85    105.28 o 
   4 -17   3     8790.84     8679.00    102.53 o 
   5 -17   3      457.49      560.08     47.17 o 
   6 -17   3     2870.41     2932.80     69.19 o 
   7 -17   3      822.58      802.39     51.49 o 
   8 -17   3     2717.96     2963.77     71.76 o 
   9 -17   3      434.91      406.54     47.36 o 
  10 -17   3       35.01       62.37     42.46 o 
  11 -17   3     1903.72     2058.42     61.85 o 
  12 -17   3     1589.74     1667.10     63.64 o 
  13 -17   3      183.13       94.16     46.95 o 
  14 -17   3        0.31       26.74     45.98 o 
  15 -17   3     1529.58     1513.55     65.42 o 
  16 -17   3      105.08      106.17     52.92 o 
  17 -17   3      134.70      145.73     57.48 o 
  18 -17   3     3805.76     3761.14    102.69 o 
  19 -17   3     2527.50     2693.89    107.34 o 
  20 -17   3      840.75      972.11     71.96 o 
  21 -17   3       32.39       58.92     58.63 o 
  22 -17   3     1492.57     1648.99     84.27 o 
  23 -17   3      590.36      558.93     78.59 o 
 -19 -16   3      194.59      381.32    160.12 o 
 -18 -16   3      108.00      287.82    111.17 o 
 -17 -16   3      152.50      295.55     96.85 o 
 -16 -16   3     1238.85     1452.13    154.94 o 
 -15 -16   3       61.59       97.62     84.39 o 
 -14 -16   3      267.17      154.21     81.15 o 
 -13 -16   3     1960.06     2169.17    103.59 o 
 -12 -16   3      805.25      886.09    103.50 o 
 -11 -16   3     1066.81     1043.38     81.97 o 
 -10 -16   3       16.83       25.95     60.40 o 
  -9 -16   3     1682.83     1647.69     75.86 o 
  -8 -16   3      235.48      186.72     53.26 o 
  -7 -16   3      766.82      716.80     60.83 o 
  -6 -16   3      144.39       52.82     53.59 o 
  -5 -16   3      162.47      140.17     54.77 o 
  -4 -16   3     1357.32     1110.46     58.83 o 
  -3 -16   3      925.61      856.31     59.63 o 
  -2 -16   3      710.37      633.54     56.74 o 
  -1 -16   3     1240.87      957.68     57.62 o 
   0 -16   3     2977.40     3092.95     76.61 o 
   1 -16   3       45.50       36.02     42.67 o 
   2 -16   3     6404.04     6315.47     86.86 o 
   3 -16   3    17227.27    17469.54    140.62 o 
   4 -16   3       31.15       67.70     39.96 o 
   5 -16   3     8047.66     8724.00     96.76 o 
   6 -16   3     1036.86     1099.44     48.63 o 
   7 -16   3     6671.53     6474.32     89.37 o 
   8 -16   3      607.96      640.83     46.49 o 
   9 -16   3     1068.29     1059.70     49.13 o 
  10 -16   3      146.10      123.98     43.47 o 
  11 -16   3      213.07      220.95     47.33 o 
  12 -16   3     4054.53     4070.59     88.31 o 
  13 -16   3        3.10       33.26     44.55 o 
  14 -16   3      612.59      654.26     51.55 o 
  15 -16   3       45.24       69.31     46.17 o 
  16 -16   3     3865.96     3802.00     90.09 o 
  17 -16   3      972.02      945.03     67.42 o 
  18 -16   3      141.82       85.76     56.41 o 
  19 -16   3     4788.19     4799.78    113.55 o 
  20 -16   3      375.73      364.07     62.71 o 
  21 -16   3     1260.43     1308.26     72.62 o 
  22 -16   3      236.70      214.17     61.20 o 
  23 -16   3     2518.41     2837.85     99.70 o 
  24 -16   3       18.33       78.93     76.45 o 
 -19 -15   3      392.86      600.20    122.69 o 
 -18 -15   3      139.16      167.17     93.40 o 
 -17 -15   3       30.55       75.93     90.57 o 
 -16 -15   3      701.95      848.21     98.04 o 
 -15 -15   3      406.52      317.88     84.18 o 
 -14 -15   3      217.73      253.55     80.05 o 
 -13 -15   3      305.82      345.57     76.03 o 
 -12 -15   3     7231.43     8173.49    247.88 o 
 -11 -15   3       48.42      216.88     67.84 o 
 -10 -15   3     1117.43     1044.34     73.98 o 
  -9 -15   3        2.74       31.48     53.02 o 
  -8 -15   3      943.24      987.48     61.65 o 
  -7 -15   3      259.76      265.98     56.44 o 
  -6 -15   3      235.61      219.59     54.22 o 
  -5 -15   3      502.27      499.46     54.05 o 
  -4 -15   3      910.16      889.90     55.65 o 
  -3 -15   3     1110.63      952.67     53.03 o 
  -2 -15   3     6430.65     6210.38    100.26 o 
  -1 -15   3        5.70        8.58     40.65 o 
   0 -15   3      364.67      267.97     39.73 o 
   1 -15   3     7059.42     7018.77     84.99 o 
   2 -15   3       58.53       62.95     36.26 o 
   3 -15   3      632.72      541.84     40.44 o 
   4 -15   3     3030.81     2704.24     63.59 o 
   5 -15   3        6.36       35.64     36.63 o 
   6 -15   3     7333.29     6984.38     86.88 o 
   7 -15   3      108.76       86.62     39.62 o 
   8 -15   3    12587.09    13690.55    124.50 o 
   9 -15   3     4526.87     4859.32     88.64 o 
  10 -15   3      173.20      154.30     43.66 o 
  11 -15   3      568.64      594.85     50.16 o 
  12 -15   3        2.54       12.14     45.06 o 
  13 -15   3      889.02     1041.50     56.80 o 
  14 -15   3      292.52      266.22     47.80 o 
  15 -15   3     2540.95     2324.54     73.55 o 
  16 -15   3     1647.19     1668.25     65.05 o 
  17 -15   3     5214.14     4861.33    106.36 o 
  18 -15   3     2485.01     2301.02     80.44 o 
  19 -15   3      119.29      153.65     53.64 o 
  20 -15   3     3772.41     3911.28    103.07 o 
  21 -15   3        0.85       42.12     54.61 o 
  22 -15   3     2177.22     2361.14     89.26 o 
  23 -15   3      285.44      362.54     73.55 o 
  24 -15   3     1757.42     1874.76    114.58 o 
 -20 -14   3       43.08       47.00     97.41 o 
 -19 -14   3       32.21       94.27     86.94 o 
 -18 -14   3      645.00      702.29     99.14 o 
 -17 -14   3        6.05       28.23     82.56 o 
 -16 -14   3       13.05       37.22     79.97 o 
 -15 -14   3     1789.98     1988.25    105.05 o 
 -14 -14   3      479.46      565.08     82.82 o 
 -13 -14   3        0.26       24.67     67.12 o 
 -12 -14   3      692.52      665.03     65.85 o 
 -11 -14   3     1718.14     1779.60     70.57 o 
 -10 -14   3      675.89      678.88     59.75 o 
  -9 -14   3      766.40      703.54     56.77 o 
  -8 -14   3       51.04       94.50     52.58 o 
  -7 -14   3      181.47      200.41     51.12 o 
  -6 -14   3     2914.05     2732.48     72.02 o 
  -5 -14   3     1778.70     1566.47     60.40 o 
  -4 -14   3     1797.47     1793.42     64.67 o 
  -3 -14   3      106.84       94.57     43.41 o 
  -2 -14   3     4354.09     4403.93     79.76 o 
  -1 -14   3     2263.55     1826.43     58.03 o 
   0 -14   3      178.40      266.53     39.99 o 
   1 -14   3     4236.37     3990.10     77.06 o 
   2 -14   3     8502.43     9298.05    111.76 o 
   3 -14   3       52.60       25.14     35.52 o 
   4 -14   3      378.44      262.33     38.79 o 
   5 -14   3     9463.79     9173.47     87.51 o 
   6 -14   3     1160.56     1095.41     44.25 o 
   7 -14   3     3150.04     2972.15     65.01 o 
   8 -14   3     1098.50     1244.04     48.02 o 
   9 -14   3     5457.71     5383.16     95.79 o 
  10 -14   3     6653.35     6711.56     87.51 o 
  11 -14   3      878.14      778.35     49.80 o 
  12 -14   3     4365.13     4164.49     84.88 o 
  13 -14   3        4.75       33.84     44.70 o 
  14 -14   3       15.20       16.61     45.69 o 
  15 -14   3      120.57      113.64     45.89 o 
  16 -14   3      178.52      170.37     46.59 o 
  17 -14   3     5127.45     5080.21    104.00 o 
  18 -14   3     1070.39     1035.07     66.19 o 
  19 -14   3      176.45      241.28     54.22 o 
  20 -14   3        0.16       35.26     52.15 o 
  21 -14   3     2519.33     2885.50     88.68 o 
  22 -14   3      951.09      865.10     67.21 o 
  23 -14   3     2261.45     2425.33     97.36 o 
  24 -14   3      423.02      533.48     73.24 o 
  25 -14   3      732.79      634.80     88.15 o 
 -21 -13   3        3.45       28.80     95.56 o 
 -20 -13   3        1.33       98.20     93.15 o 
 -19 -13   3       45.55       58.53     87.87 o 
 -18 -13   3      144.99      155.61     85.04 o 
 -17 -13   3      174.56      131.45     82.73 o 
 -16 -13   3       70.65       83.73     80.57 o 
 -15 -13   3        1.85       77.29     70.01 o 
 -14 -13   3     7130.45     8079.04    232.06 o 
 -13 -13   3       24.34      174.71     65.74 o 
 -12 -13   3       63.99       61.62     52.98 o 
 -11 -13   3     1479.99     1563.09     70.11 o 
 -10 -13   3      101.19      123.33     54.56 o 
  -9 -13   3     2006.61     1846.25     65.43 o 
  -8 -13   3     1055.19      971.95     56.07 o 
  -7 -13   3       20.97       26.21     45.99 o 
  -6 -13   3      484.68      484.74     48.17 o 
  -5 -13   3    10432.07    10406.25    118.14 o 
  -4 -13   3       98.93       70.67     39.18 o 
  -3 -13   3        7.38       39.23     36.86 o 
  -2 -13   3      441.04      321.72     40.69 o 
  -1 -13   3     3658.38     3609.07     69.33 o 
   0 -13   3       25.66       23.71     33.77 o 
   1 -13   3      169.97       85.11     34.22 o 
   2 -13   3    17762.91    18616.11    141.94 o 
   3 -13   3     1420.85     1250.88     41.24 o 
   4 -13   3        1.23       17.79     33.43 o 
   5 -13   3     4467.50     4925.92     77.80 o 
   6 -13   3     5900.07     5471.54     82.02 o 
   7 -13   3     7245.61     7440.68     86.06 o 
   8 -13   3     1246.51     1662.10     49.29 o 
   9 -13   3     2748.68     2942.55     68.58 o 
  10 -13   3     1427.06     1458.72     53.05 o 
  11 -13   3     6730.26     6725.16     95.70 o 
  12 -13   3      104.83      127.52     44.11 o 
  13 -13   3     4846.89     5258.46     95.01 o 
  14 -13   3       93.97       81.43     47.29 o 
  15 -13   3     1762.34     2030.79     67.48 o 
  16 -13   3     1539.57     1584.15     60.94 o 
  17 -13   3      661.12      589.17     56.08 o 
  18 -13   3     9373.45     9374.50    124.79 o 
  19 -13   3      285.66      329.03     55.14 o 
  20 -13   3        7.11      113.47     54.23 o 
  21 -13   3        0.40       34.10     52.66 o 
  22 -13   3      749.63      841.63     67.11 o 
  23 -13   3     4273.43     4430.76    114.32 o 
  24 -13   3      821.18     1007.01     79.12 o 
  25 -13   3      308.50      278.21     81.75 o 
 -22 -12   3        4.02       77.01     97.87 o 
 -21 -12   3       79.60       75.26     92.75 o 
 -20 -12   3       94.24      167.02     92.25 o 
 -19 -12   3       36.90       26.49     83.05 o 
 -18 -12   3       81.75      154.73     75.47 o 
 -17 -12   3      243.98      182.18     76.51 o 
 -16 -12   3       51.24       36.25     69.81 o 
 -15 -12   3        5.73       22.60     66.42 o 
 -14 -12   3       95.73      232.10     66.80 o 
 -13 -12   3     3745.09     4257.09    101.86 o 
 -12 -12   3      443.96      340.24     61.88 o 
 -11 -12   3      245.92      329.89     59.11 o 
 -10 -12   3     2702.34     2218.48     67.14 o 
  -9 -12   3       48.78      100.09     47.09 o 
  -8 -12   3     7337.47     6843.83     97.99 o 
  -7 -12   3     2104.14     2012.80     54.34 o 
  -6 -12   3      100.22       72.19     39.89 o 
  -5 -12   3        0.14       30.42     36.68 o 
  -4 -12   3     9014.07     8586.77    101.19 o 
  -3 -12   3     5954.14     5604.61     79.31 o 
  -2 -12   3       71.92       79.33     35.81 o 
  -1 -12   3      961.38     1153.49     40.43 o 
   0 -12   3     1206.12     1265.49     44.90 o 
   1 -12   3     3665.09     4380.20     68.81 o 
   2 -12   3      290.31      452.62     34.12 o 
   3 -12   3    14618.90    14246.09    132.95 o 
   4 -12   3      101.74       82.22     31.31 o 
   5 -12   3     6171.09     6683.46     75.33 o 
   6 -12   3        1.06       37.17     33.97 o 
   7 -12   3    10318.84    10720.60    138.68 o 
   8 -12   3    13150.17    12770.41    121.47 o 
   9 -12   3      401.87      488.52     43.52 o 
  10 -12   3     7129.81     7847.58     98.06 o 
  11 -12   3      486.86      642.55     52.04 o 
  12 -12   3     4920.76     4616.25     83.56 o 
  13 -12   3     3781.69     3917.29     78.89 o 
  14 -12   3       11.90       34.17     47.62 o 
  15 -12   3       91.05      116.31     48.77 o 
  16 -12   3       94.41       62.14     45.73 o 
  17 -12   3       51.78       53.25     45.76 o 
  18 -12   3       27.86       57.10     48.89 o 
  19 -12   3     1883.21     1882.79     72.13 o 
  20 -12   3     1649.36     1538.62     70.48 o 
  21 -12   3       59.94      129.86     53.15 o 
  22 -12   3        4.50       78.23     56.52 o 
  23 -12   3        4.20       64.59     56.57 o 
  24 -12   3     4438.10     4815.17    124.42 o 
  25 -12   3      209.23      384.62    103.83 o 
 -22 -11   3       15.25       70.23     96.26 o 
 -21 -11   3       17.02       62.04     89.47 o 
 -20 -11   3        1.78        1.32     77.27 o 
 -19 -11   3       80.30      173.43     76.54 o 
 -18 -11   3        6.17       36.25     73.07 o 
 -17 -11   3       40.52       68.99     71.42 o 
 -16 -11   3       79.69        8.84     66.35 o 
 -15 -11   3      379.30      362.40     68.54 o 
 -14 -11   3      173.03      172.40     57.81 o 
 -13 -11   3       81.47       52.83     54.64 o 
 -12 -11   3     1517.03     1339.92     69.91 o 
 -11 -11   3      357.98      238.16     54.70 o 
 -10 -11   3      362.63      403.05     54.35 o 
  -9 -11   3     3911.47     4306.95     87.67 o 
  -8 -11   3      480.61      386.95     45.90 o 
  -7 -11   3    22673.77    22375.25    179.77 o 
  -6 -11   3        3.39       24.42     33.86 o 
  -5 -11   3     1478.25     1447.26     44.73 o 
  -4 -11   3     4866.70     4466.87     83.83 o 
  -3 -11   3     7449.69     7014.94     93.87 o 
  -2 -11   3     3186.34     2689.77     64.67 o 
  -1 -11   3      170.11       70.60     35.48 o 
   0 -11   3      208.78      301.10     31.82 o 
   1 -11   3      629.97      423.92     35.91 o 
   2 -11   3       61.79       50.89     29.86 o 
   3 -11   3        1.14       16.12     29.63 o 
   4 -11   3     4914.91     3950.55     63.99 o 
   5 -11   3     1980.76     1954.65     51.08 o 
   6 -11   3     7280.77     6879.21     86.58 o 
   7 -11   3       76.35      148.78     33.87 o 
   8 -11   3     8364.43     9514.55    105.29 o 
   9 -11   3    29080.97    31477.54    254.20 o 
  10 -11   3      484.20      384.09     43.41 o 
  11 -11   3     4631.63     5035.18     85.48 o 
  12 -11   3     3109.60     3469.74     74.38 o 
  13 -11   3     3346.00     3499.13     74.47 o 
  14 -11   3      110.78      132.62     47.17 o 
  15 -11   3     3157.45     3207.64     81.24 o 
  16 -11   3      704.16      743.73     52.49 o 
  17 -11   3      367.02      288.63     47.72 o 
  18 -11   3     2088.28     2186.75     69.54 o 
  19 -11   3      727.39      686.34     59.23 o 
  20 -11   3      197.27      131.22     51.97 o 
  21 -11   3     2132.64     2015.23     75.69 o 
  22 -11   3      124.39      119.36     56.97 o 
  23 -11   3       40.51      151.30     61.62 o 
  24 -11   3      383.60      368.39     75.05 o 
  25 -11   3     1396.43     1543.51    110.34 o 
 -23 -10   3       30.16      145.84    103.84 o 
 -22 -10   3      640.99      660.11     96.39 o 
 -21 -10   3        0.70       39.32     79.73 o 
 -20 -10   3       57.11      128.67     77.79 o 
 -19 -10   3      238.89      150.22     78.47 o 
 -18 -10   3     1139.17     1130.09     94.11 o 
 -17 -10   3      788.78      776.89     74.66 o 
 -16 -10   3     1620.84     1541.45     79.72 o 
 -15 -10   3       30.84       88.71     57.64 o 
 -14 -10   3       67.76       42.03     54.50 o 
 -13 -10   3      862.21      924.10     65.82 o 
 -12 -10   3      227.74      148.01     53.45 o 
 -11 -10   3      276.78      328.53     51.22 o 
 -10 -10   3     2681.80     2598.29     74.55 o 
  -9 -10   3      527.34      384.76     64.92 o 
  -8 -10   3     6619.83     7186.37    100.48 o 
  -7 -10   3     1263.33     1184.47     44.47 o 
  -6 -10   3    13622.48    13313.32    105.67 o 
  -5 -10   3      622.68      458.05     37.26 o 
  -4 -10   3      631.84      695.68     45.84 o 
  -3 -10   3    42087.24    42240.50    275.22 o 
  -2 -10   3     2657.82     2722.46     56.53 o 
  -1 -10   3     4808.31     4633.71     60.22 o 
   0 -10   3    10722.37    11933.58    135.57 o 
   1 -10   3     4268.42     4538.87     63.15 o 
   2 -10   3      688.35     1008.77     40.91 o 
   3 -10   3     1489.09     1435.35     48.62 o 
   4 -10   3      435.74      855.00     35.24 o 
   5 -10   3     8265.60     9120.75     88.76 o 
   6 -10   3    20879.01    21078.57    169.47 o 
   7 -10   3      936.99     1236.06     42.80 o 
   8 -10   3     6389.39     5578.30     78.53 o 
   9 -10   3      546.83      497.45     41.89 o 
  10 -10   3    20422.22    21053.49    174.57 o 
  11 -10   3     4739.17     5358.94     80.48 o 
  12 -10   3      633.23      631.30     44.46 o 
  13 -10   3     5780.29     6282.12     92.02 o 
  14 -10   3     7031.38     7023.40    100.74 o 
  15 -10   3     1136.26     1193.98     54.91 o 
  16 -10   3     1851.68     1871.79     61.85 o 
  17 -10   3        6.59       37.67     44.64 o 
  18 -10   3      275.38      293.87     49.89 o 
  19 -10   3     1106.89      880.42     60.65 o 
  20 -10   3       64.52       80.30     52.26 o 
  21 -10   3       89.59      103.32     53.36 o 
  22 -10   3     2186.68     2477.81     96.92 o 
  23 -10   3      128.88      144.72     60.82 o 
  24 -10   3       14.92      134.28     65.41 o 
  25 -10   3      412.35      483.24    104.03 o 
  26 -10   3      536.14      489.54     95.95 o 
 -23  -9   3      348.79      465.38    107.46 o 
 -22  -9   3      210.33      307.00     90.89 o 
 -21  -9   3     1823.31     2226.42    103.89 o 
 -20  -9   3     1190.76     1388.77     89.45 o 
 -19  -9   3      191.06      103.01     72.46 o 
 -18  -9   3      752.44      858.38     76.51 o 
 -17  -9   3       73.05       69.85     58.14 o 
 -16  -9   3      155.83       53.85     56.00 o 
 -15  -9   3      924.43      896.29     61.14 o 
 -14  -9   3      513.67      469.98     56.39 o 
 -13  -9   3     2434.29     2348.70     77.76 o 
 -12  -9   3       61.18       75.40     48.59 o 
 -11  -9   3     1737.41     1601.19     60.90 o 
 -10  -9   3      115.07       96.70     42.17 o 
  -9  -9   3     1981.61     2030.14     64.13 o 
  -8  -9   3     2905.76     2867.60     75.60 o 
  -7  -9   3       47.61       88.14     33.47 o 
  -6  -9   3      316.59      627.17     32.84 o 
  -5  -9   3    40032.46    40558.04    301.00 o 
  -4  -9   3     4308.89     3844.57     59.62 o 
  -3  -9   3     2511.49     2931.51     70.95 o 
  -2  -9   3    50830.32    49809.20    381.75 o 
  -1  -9   3      651.66      621.70     38.38 o 
   0  -9   3     2686.27     2568.20     68.54 o 
   1  -9   3    10233.05    10586.28     94.23 o 
   2  -9   3    21557.62    20407.77    171.32 o 
   3  -9   3     1714.77     1298.88     41.21 o 
   4  -9   3     5859.73     5516.72     66.73 o 
   5  -9   3     8396.44    10193.41    110.94 o 
   6  -9   3     1080.13     2008.61     41.07 o 
   7  -9   3    16673.91    15950.31    130.13 o 
   8  -9   3       34.99       42.12     33.81 o 
   9  -9   3     6605.95     6959.66     89.84 o 
  10  -9   3    18367.68    19908.24    182.00 o 
  11  -9   3     7235.71     7444.33    103.57 o 
  12  -9   3      723.75      825.18     45.86 o 
  13  -9   3     1589.00     1601.82     55.14 o 
  14  -9   3    12910.94    13142.71    144.00 o 
  15  -9   3     1260.42     1233.01     53.87 o 
  16  -9   3     6658.24     6922.68     99.44 o 
  17  -9   3     3272.44     3103.19     80.39 o 
  18  -9   3     3217.24     3212.73     74.25 o 
  19  -9   3     5781.17     5392.03    118.11 o 
  20  -9   3       12.59       39.43     52.17 o 
  21  -9   3     1488.25     1501.40     78.59 o 
  22  -9   3       33.35      134.36     59.49 o 
  23  -9   3      511.14      453.41     75.81 o 
  24  -9   3      635.34      773.39     76.19 o 
  25  -9   3       30.97      137.03     69.98 o 
  26  -9   3       46.29      142.25     85.80 o 
 -24  -8   3      272.06      588.43    111.62 o 
 -23  -8   3      303.16      204.73     94.91 o 
 -22  -8   3      159.29      328.00     85.43 o 
 -21  -8   3     1283.62     1625.33     97.16 o 
 -20  -8   3      702.87      807.42     86.43 o 
 -19  -8   3     2028.24     2133.79     99.13 o 
 -18  -8   3       12.90       14.65     58.53 o 
 -17  -8   3     2710.23     2671.39     80.59 o 
 -16  -8   3      441.02      509.11     57.37 o 
 -15  -8   3      659.89      458.42     58.40 o 
 -14  -8   3        0.61       22.04     50.89 o 
 -13  -8   3       79.84      178.09     48.11 o 
 -12  -8   3       46.26       85.43     43.00 o 
 -11  -8   3      390.59      401.96     42.98 o 
 -10  -8   3     1585.06     1219.44     50.56 o 
  -9  -8   3      221.19      201.00     36.75 o 
  -8  -8   3     8576.46     8013.22     85.61 o 
  -7  -8   3     4350.40     3870.74     82.61 o 
  -6  -8   3     1879.59     2070.33     72.34 o 
  -5  -8   3    18485.30    18775.46    122.22 o 
  -4  -8   3     7893.33     7781.77     62.41 o 
  -3  -8   3      107.34       44.64     30.19 o 
  -2  -8   3      822.84      924.74     33.83 o 
  -1  -8   3    56838.34    59054.84    378.81 o 
   0  -8   3    10491.29    11143.83    101.31 o 
   1  -8   3    12586.72    12382.43    107.86 o 
   2  -8   3      697.61      985.44     31.50 o 
   3  -8   3     8356.22    10071.75     98.63 o 
   4  -8   3     5730.90     6762.97     72.17 o 
   5  -8   3      639.52      602.95     35.94 o 
   6  -8   3    23436.95    25290.60    187.97 o 
   7  -8   3      221.94      565.71     34.45 o 
   8  -8   3    14736.01    14439.35    134.36 o 
   9  -8   3       19.68        9.79     34.56 o 
  10  -8   3      504.29     1124.12     48.16 o 
  11  -8   3    13468.43    13417.90    131.08 o 
  12  -8   3     3314.35     2858.41     63.83 o 
  13  -8   3     1703.41     1308.59     49.11 o 
  14  -8   3       31.57       34.33     40.48 o 
  15  -8   3     5054.81     5246.53     89.99 o 
  16  -8   3      365.40      476.60     52.04 o 
  17  -8   3     1333.10     1175.26     59.17 o 
  18  -8   3      200.79      113.38     45.57 o 
  19  -8   3     2402.96     2417.78     82.94 o 
  20  -8   3     3250.48     3292.27     90.19 o 
  21  -8   3        0.33       60.43     57.00 o 
  22  -8   3      327.99      295.31     63.25 o 
  23  -8   3      105.64      158.35     65.15 o 
  24  -8   3       84.09      178.72     64.96 o 
  25  -8   3      516.28      580.93     77.03 o 
  26  -8   3      500.20      543.46     96.35 o 
 -24  -7   3      193.02      246.49     98.76 o 
 -23  -7   3      281.29      371.58    115.24 o 
 -22  -7   3       87.12       21.56     76.41 o 
 -21  -7   3       18.22      124.96     74.10 o 
 -20  -7   3     3673.05     4539.32    227.79 o 
 -19  -7   3      424.84      387.70     71.54 o 
 -18  -7   3      814.59      776.10     66.39 o 
 -17  -7   3      528.33      556.38     72.67 o 
 -16  -7   3     3076.22     3071.81     87.70 o 
 -15  -7   3     3507.97     3849.69    105.69 o 
 -14  -7   3      908.88      843.13     52.92 o 
 -13  -7   3       68.06       37.90     40.88 o 
 -12  -7   3     2334.23     2515.53     60.58 o 
 -11  -7   3     1140.62      951.58     46.46 o 
 -10  -7   3      260.48      280.21     37.59 o 
  -9  -7   3     2195.37     1948.25     57.62 o 
  -8  -7   3     2623.20     2527.57     77.29 o 
  -7  -7   3      756.61      750.48     57.15 o 
  -6  -7   3      390.02      493.03     51.52 o 
  -5  -7   3     1342.47     1016.50     39.42 o 
  -4  -7   3    35324.07    34159.19    282.40 o 
  -3  -7   3       31.55      214.20     35.87 o 
  -2  -7   3      284.05      371.60     25.32 o 
  -1  -7   3    15458.60    17324.02    155.60 o 
   0  -7   3     1231.92      684.65     35.20 o 
   1  -7   3     4782.82     4983.05     56.85 o 
   2  -7   3    26176.22    26465.96    174.72 o 
   3  -7   3      771.16      822.51     46.09 o 
   4  -7   3      364.14      501.85     31.87 o 
   5  -7   3     1933.53     1272.53     35.78 o 
   6  -7   3       26.51       18.78     29.20 o 
   7  -7   3    27707.51    33886.94    273.97 o 
   8  -7   3     1348.57     1432.58     44.14 o 
   9  -7   3     8997.67     9315.18    102.83 o 
  10  -7   3     8254.20     8899.90    104.25 o 
  11  -7   3     1723.30     1816.08     55.94 o 
  12  -7   3     5121.02     5018.71     82.81 o 
  13  -7   3     2297.11     2445.26     59.40 o 
  14  -7   3     5539.52     5514.56     87.49 o 
  15  -7   3     1239.00     1174.06     55.09 o 
  16  -7   3     8482.48     8320.16    107.12 o 
  17  -7   3     3506.75     3514.61     78.17 o 
  18  -7   3        6.85       50.23     45.63 o 
  19  -7   3      304.30      329.77     53.88 o 
  20  -7   3     1112.70     1036.51     67.01 o 
  21  -7   3      626.84      493.58     67.41 o 
  22  -7   3       22.68       90.46     60.56 o 
  23  -7   3        2.62       73.86     60.38 o 
  24  -7   3       10.51       98.62     61.68 o 
  25  -7   3        6.33       84.59     68.87 o 
  26  -7   3       43.69       67.92    106.21 o 
 -25  -6   3        3.63       85.66    120.22 o 
 -24  -6   3      289.87      324.09    103.78 o 
 -23  -6   3      758.63      589.63     96.17 o 
 -22  -6   3       52.98      123.39     78.93 o 
 -21  -6   3      220.75      116.45     74.30 o 
 -20  -6   3     1292.76     1471.37     81.97 o 
 -19  -6   3      802.90     1036.96     73.71 o 
 -18  -6   3      169.79      320.76     60.02 o 
 -17  -6   3      886.47      833.09     58.95 o 
 -16  -6   3       12.97       33.27     50.08 o 
 -15  -6   3     4755.62     5015.72    104.07 o 
 -14  -6   3     6705.20     6287.91     94.89 o 
 -13  -6   3       31.05       28.10     42.35 o 
 -12  -6   3     2320.97     2185.34     64.01 o 
 -11  -6   3      168.92      140.20     36.15 o 
 -10  -6   3      756.05      619.34     36.80 o 
  -9  -6   3      645.25      765.35     32.24 o 
  -8  -6   3     9531.08     9480.83     79.01 o 
  -7  -6   3    10646.72    11167.19    102.47 o 
  -6  -6   3     2290.25     1744.50     99.04 o 
  -5  -6   3     1012.40     1037.45     74.53 o 
  -4  -6   3     2793.71     3107.26     49.10 o 
  -3  -6   3    29346.23    30301.27    151.87 o 
  -2  -6   3     1862.96     2392.82     51.37 o 
  -1  -6   3    14282.82    13677.54    101.09 o 
   0  -6   3      514.05      909.87     47.28 o 
   1  -6   3       68.54       19.88     24.94 o 
   2  -6   3     1234.11     1576.79     47.52 o 
   3  -6   3    10975.51    12948.57    121.55 o 
   4  -6   3      820.97      691.42     39.66 o 
   5  -6   3       25.36      109.09     27.42 o 
   6  -6   3     5812.85     6100.64     79.81 o 
   7  -6   3      251.27      193.16     34.10 o 
   8  -6   3     1350.96     1321.49     42.34 o 
   9  -6   3    23260.24    23065.64    199.65 o 
  10  -6   3      216.29      182.41     35.83 o 
  11  -6   3      721.61      707.73     42.10 o 
  12  -6   3     3823.66     4040.71     79.22 o 
  13  -6   3    12574.95    12178.37    115.29 o 
  14  -6   3      191.62      136.36     40.89 o 
  15  -6   3     7366.34     7508.85     98.29 o 
  16  -6   3      443.07      458.02     49.74 o 
  17  -6   3    11104.49    11074.20    127.25 o 
  18  -6   3     1568.82     1530.10     64.72 o 
  19  -6   3       28.94       47.66     51.44 o 
  20  -6   3     2903.90     2920.44     88.13 o 
  21  -6   3       59.81       63.60     58.76 o 
  22  -6   3       81.65      113.44     59.18 o 
  23  -6   3        4.09       44.04     59.95 o 
  24  -6   3       70.09       87.42     63.68 o 
  25  -6   3       47.27       51.33     68.51 o 
  26  -6   3      590.87      659.88    105.91 o 
 -25  -5   3      566.29      619.00    124.73 o 
 -24  -5   3        9.54       76.16     90.63 o 
 -23  -5   3       23.63      110.76     85.33 o 
 -22  -5   3     1299.12     1313.22     89.60 o 
 -21  -5   3      100.82      137.36     65.97 o 
 -20  -5   3       18.92       95.82     59.82 o 
 -19  -5   3      689.96      697.84     58.62 o 
 -18  -5   3      860.32      918.45     57.93 o 
 -17  -5   3       22.99       61.47     47.58 o 
 -16  -5   3      777.97      965.79     54.67 o 
 -15  -5   3     2362.63     2244.67     67.85 o 
 -14  -5   3        6.30       23.90     42.29 o 
 -13  -5   3     4997.17     4789.60     85.81 o 
 -12  -5   3      301.01      305.51     39.95 o 
 -11  -5   3     1368.15     1522.92     47.04 o 
 -10  -5   3     3366.55     3580.80     64.80 o 
  -9  -5   3     5551.25     5388.35     79.77 o 
  -8  -5   3     3682.72     3800.90     77.84 o 
  -7  -5   3     8923.48     9091.28     95.19 o 
  -6  -5   3     5601.33     5757.12     83.69 o 
  -5  -5   3    10987.05    11980.60    181.94 o 
  -4  -5   3     1387.22     1280.52    111.39 o 
  -3  -5   3    11615.39    12658.61    106.05 o 
  -2  -5   3   108661.91   111653.98    803.30 o 
  -1  -5   3    18687.76    17411.86    147.77 o 
   0  -5   3    26933.12    34101.46    295.11 o 
   1  -5   3     2382.91     1800.33     55.25 o 
   2  -5   3      113.34      443.43     26.36 o 
   3  -5   3      202.14      112.88     29.18 o 
   4  -5   3     2084.02     2620.93     58.05 o 
   5  -5   3     3874.16     3787.73     55.83 o 
   6  -5   3     1743.88     2003.99     56.97 o 
   7  -5   3     3628.15     3292.09     80.13 o 
   8  -5   3     2095.85     1694.24     53.61 o 
   9  -5   3     9830.66    11073.17    108.97 o 
  10  -5   3     6041.07     5162.56     73.13 o 
  11  -5   3      813.45     1084.19     44.42 o 
  12  -5   3     2082.77     2599.07     63.46 o 
  13  -5   3     3161.75     2831.68     67.19 o 
  14  -5   3     9210.82     9668.38    110.40 o 
  15  -5   3     5483.66     5553.85     93.05 o 
  16  -5   3     3981.94     3952.56     90.15 o 
  17  -5   3     1088.09     1092.80     61.08 o 
  18  -5   3     6242.44     6097.40    124.55 o 
  19  -5   3     4830.08     5144.38     99.88 o 
  20  -5   3       35.46       82.50     54.59 o 
  21  -5   3     1793.98     1753.55     78.78 o 
  22  -5   3      229.94      252.19     63.01 o 
  23  -5   3       84.33      164.04     64.12 o 
  24  -5   3      179.03      160.47     65.95 o 
  25  -5   3      731.31      836.69     88.93 o 
  26  -5   3      931.37     1238.00    155.58 o 
 -26  -4   3       32.44      211.76    178.71 o 
 -25  -4   3      491.73      585.96    123.99 o 
 -24  -4   3      175.54      233.05     86.31 o 
 -23  -4   3       42.74       92.38     79.56 o 
 -22  -4   3      453.32      551.15     72.40 o 
 -21  -4   3     1321.52     1463.17     80.86 o 
 -20  -4   3      102.36       77.40     54.16 o 
 -19  -4   3       12.23       10.85     50.32 o 
 -18  -4   3        1.90       35.11     48.14 o 
 -17  -4   3     7723.27     8036.08    102.13 o 
 -16  -4   3     3002.42     3466.66     80.87 o 
 -15  -4   3     2223.91     1989.53     63.36 o 
 -14  -4   3      154.07      130.59     43.53 o 
 -13  -4   3      730.97      571.07     43.26 o 
 -12  -4   3     7255.88     7216.91     88.12 o 
 -11  -4   3     1227.40     1244.50     42.90 o 
 -10  -4   3     1535.22     1694.62     48.48 o 
  -9  -4   3    29412.52    30452.81    220.79 o 
  -8  -4   3    13973.02    13767.08    119.27 o 
  -7  -4   3     8885.27     8230.12     68.63 o 
  -6  -4   3     1798.28     1699.71     47.58 o 
  -5  -4   3     8320.87     8118.58     70.48 o 
  -4  -4   3     9074.61    10740.34    175.78 o 
  -3  -4   3      154.08        1.85     29.66 o 
  -2  -4   3    31943.63    35304.69    218.66 o 
  -1  -4   3     8887.43     8408.55     62.64 o 
   0  -4   3    12473.06    14671.23     97.48 o 
   1  -4   3      815.39     2270.57     42.06 o 
   2  -4   3    42411.81    43297.10    297.49 o 
   3  -4   3     1763.25      811.74     89.06 o 
   4  -4   3      149.24      226.69     29.05 o 
   5  -4   3    15894.15    15711.30    144.39 o 
   6  -4   3     8102.38     7755.89     99.42 o 
   7  -4   3    24029.77    25132.04    224.13 o 
   8  -4   3      253.74      368.15     33.56 o 
   9  -4   3     7083.19     7392.04     91.16 o 
  10  -4   3      206.15      236.67     35.73 o 
  11  -4   3     5202.66     4682.72     75.61 o 
  12  -4   3     2122.20     1816.91     51.65 o 
  13  -4   3      691.40      664.65     45.24 o 
  14  -4   3     3055.21     3031.92     74.01 o 
  15  -4   3     9211.47     9136.24    115.29 o 
  16  -4   3    15606.94    15830.40    206.63 o 
  17  -4   3     1608.55     1549.89     65.34 o 
  18  -4   3      114.97      178.15     52.68 o 
  19  -4   3       23.38       38.54     51.39 o 
  20  -4   3     2612.97     2697.34     81.32 o 
  21  -4   3      598.59      481.70     66.23 o 
  22  -4   3      577.83      581.14     67.24 o 
  23  -4   3      270.35      283.28     66.23 o 
  24  -4   3       93.40      141.09     67.26 o 
  25  -4   3      134.99      127.62     88.73 o 
  26  -4   3       47.11      142.47    136.90 o 
 -26  -3   3       86.22      207.98    119.86 o 
 -25  -3   3        8.53      104.90     97.26 o 
 -24  -3   3      210.43      364.39     76.93 o 
 -23  -3   3       18.08       47.89     69.97 o 
 -22  -3   3      371.52      389.16     72.27 o 
 -21  -3   3     1368.95     1499.39     70.30 o 
 -20  -3   3     1230.98     1205.93     65.16 o 
 -19  -3   3       87.50      115.29     51.04 o 
 -18  -3   3       18.49       70.69     48.81 o 
 -17  -3   3     4230.16     4495.01    106.38 o 
 -16  -3   3      320.83      284.97     49.48 o 
 -15  -3   3    11910.77    11052.54    115.93 o 
 -14  -3   3       12.07       35.08     41.88 o 
 -13  -3   3      358.32      248.55     39.58 o 
 -12  -3   3     2296.03     2100.61     57.61 o 
 -11  -3   3    11332.34    10799.66    101.83 o 
 -10  -3   3     1914.97     2412.36     56.22 o 
  -9  -3   3      431.10      433.46     36.10 o 
  -8  -3   3    27256.36    27292.83    173.40 o 
  -7  -3   3    19146.40    18383.55    138.13 o 
  -6  -3   3      910.60      899.17     42.76 o 
  -5  -3   3     9918.38    12051.38     98.84 o 
  -4  -3   3    29604.54    29661.95    300.19 o 
  -3  -3   3    55430.55    57875.00    245.91 o 
  -2  -3   3     3433.04     3032.81     37.23 o 
  -1  -3   3       26.78       35.13     20.10 o 
   0  -3   3     9223.98    12156.90    101.75 o 
   1  -3   3    10732.41    10344.49     81.83 o 
   2  -3   3      152.36      118.30     16.84 o 
   3  -3   3     8849.46     9609.04     69.82 o 
   4  -3   3       58.04      387.55     52.47 o 
   5  -3   3     3465.97     3110.98     57.78 o 
   6  -3   3    15469.22    16811.78    146.97 o 
   7  -3   3      337.25      449.90     32.87 o 
   8  -3   3    18733.43    17629.74    139.21 o 
   9  -3   3     3097.68     3056.24     57.22 o 
  10  -3   3      240.70      236.34     31.40 o 
  11  -3   3      709.83      497.66     37.17 o 
  12  -3   3     8219.99     8050.91     88.02 o 
  13  -3   3     2285.46     2270.54     66.10 o 
  14  -3   3     1281.57     1218.10     52.69 o 
  15  -3   3     5705.67     5654.29     96.04 o 
  16  -3   3      758.40      805.22     55.76 o 
  17  -3   3    12984.49    12875.75    192.50 o 
  18  -3   3     1460.25     1523.96     64.90 o 
  19  -3   3       19.14       97.76     52.86 o 
  20  -3   3     2184.49     2135.04     76.85 o 
  21  -3   3     1761.33     1638.46     84.76 o 
  22  -3   3      446.81      332.73     67.71 o 
  23  -3   3       13.23      112.46     62.92 o 
  24  -3   3      124.87      136.53     78.17 o 
  25  -3   3       69.49      241.71     99.24 o 
  26  -3   3        1.34      146.57    149.35 o 
 -26  -2   3        0.60      106.45    102.81 o 
 -25  -2   3       39.18      119.44     85.90 o 
 -24  -2   3        0.67       38.17     69.52 o 
 -23  -2   3      440.30      348.77     74.24 o 
 -22  -2   3      303.26      304.37     65.15 o 
 -21  -2   3      144.77      105.76     56.09 o 
 -20  -2   3      424.56      487.69     59.99 o 
 -19  -2   3     1967.65     2048.52     70.22 o 
 -18  -2   3     1536.06     1686.34     75.73 o 
 -17  -2   3     4934.96     4913.07     87.51 o 
 -16  -2   3      697.60      691.07     48.24 o 
 -15  -2   3     1330.56     1396.26     58.16 o 
 -14  -2   3     7901.79     7793.92     98.20 o 
 -13  -2   3      509.49      425.90     39.34 o 
 -12  -2   3      834.91      852.72     41.32 o 
 -11  -2   3      619.90      380.61     34.35 o 
 -10  -2   3     2283.03     2294.99     59.55 o 
  -9  -2   3    13765.24    13712.13    115.45 o 
  -8  -2   3     4843.59     5297.16     49.46 o 
  -7  -2   3     6079.43     6646.74     91.37 o 
  -6  -2   3     1744.76     1820.87     41.25 o 
  -5  -2   3    34347.01    34525.25    320.53 o 
  -4  -2   3     2046.07     1149.25     34.09 o 
  -3  -2   3    17509.12    19526.03    125.00 o 
  -2  -2   3     2401.08     1947.53     28.81 o 
  -1  -2   3     5293.72     5326.29     90.68 o 
   0  -2   3     7617.80     7601.37     29.16 o 
   1  -2   3     1651.64     2981.48     34.35 o 
   2  -2   3     3828.11     4967.46     52.46 o 
   3  -2   3     6765.14     8066.13     59.88 o 
   4  -2   3      958.84     1011.78     57.22 o 
   5  -2   3     1765.46     1168.25     56.88 o 
   6  -2   3    16352.21    16662.80    132.77 o 
   7  -2   3     4582.80     4001.61     58.61 o 
   8  -2   3    13296.96    14114.99    109.46 o 
   9  -2   3      112.51      124.14     28.40 o 
  10  -2   3      203.55      133.43     28.94 o 
  11  -2   3     1745.65     1522.86     42.94 o 
  12  -2   3      905.16      800.21     46.36 o 
  13  -2   3     1768.69     1900.57     60.51 o 
  14  -2   3      125.03      146.26     42.85 o 
  15  -2   3        2.14       21.15     43.73 o 
  16  -2   3      924.10      953.12     59.80 o 
  17  -2   3       10.68       54.96     48.58 o 
  18  -2   3     2581.64     2493.13     74.64 o 
  19  -2   3     3942.18     3673.96     95.78 o 
  20  -2   3      421.29      446.36     61.42 o 
  21  -2   3     2542.19     2445.70     83.15 o 
  22  -2   3      992.61     1153.48     74.68 o 
  23  -2   3       91.75      180.94     72.73 o 
  24  -2   3       35.30      171.37     83.13 o 
  25  -2   3      445.46      444.17    117.58 o 
 -26  -1   3      196.96      253.29     96.57 o 
 -25  -1   3        0.08      110.50     86.59 o 
 -24  -1   3        3.40       79.04     70.84 o 
 -23  -1   3      148.51      165.99     69.88 o 
 -22  -1   3      313.93      471.54     66.13 o 
 -21  -1   3       27.92       44.01     53.64 o 
 -20  -1   3        2.79       25.79     49.02 o 
 -19  -1   3      833.26      767.56     54.62 o 
 -18  -1   3      292.88      248.24     51.99 o 
 -17  -1   3     6432.98     5890.56     94.88 o 
 -16  -1   3      717.67      683.50     49.71 o 
 -15  -1   3     2065.21     2072.72     65.99 o 
 -14  -1   3     5865.49     5784.16     84.80 o 
 -13  -1   3     9395.34     8824.33     98.18 o 
 -12  -1   3     2764.08     2624.57     63.54 o 
 -11  -1   3      298.23      350.95     34.72 o 
 -10  -1   3     2054.66     1592.36     45.50 o 
  -9  -1   3     1192.63     1288.23     41.84 o 
  -8  -1   3     6904.82     7768.60     62.93 o 
  -7  -1   3       23.52       31.17     39.95 o 
  -6  -1   3     7335.32    10112.38    103.94 o 
  -5  -1   3      326.99      793.09     47.30 o 
  -4  -1   3        9.40       57.15     46.00 o 
  -3  -1   3      305.59      504.74     38.73 o 
  -2  -1   3       93.19      249.70      9.25 o 
  -1  -1   3    14887.05    13769.68     76.80 o 
   0  -1   3      738.19      481.65     24.37 o 
   1  -1   3     1007.43     1469.44     26.53 o 
   2  -1   3     4170.07     3348.39     33.18 o 
   3  -1   3     9361.15     8903.12     57.36 o 
   4  -1   3    13665.03    14542.04    146.81 o 
   5  -1   3    16834.84    17061.99    115.47 o 
   6  -1   3    23983.28    23866.45    189.01 o 
   7  -1   3    20402.58    21440.40    166.73 o 
   8  -1   3     1138.87     1200.03     46.31 o 
   9  -1   3     2914.02     3382.41     62.36 o 
  10  -1   3      127.96      281.46     30.53 o 
  11  -1   3      364.83      192.61     30.74 o 
  12  -1   3     1971.23     1908.92     52.96 o 
  13  -1   3     1782.20     2055.96     57.30 o 
  14  -1   3     1401.21     1152.84     51.70 o 
  15  -1   3      210.23      180.16     49.06 o 
  16  -1   3      454.90      302.43     54.52 o 
  17  -1   3      175.41      207.16     57.48 o 
  18  -1   3      246.20      117.65     51.73 o 
  19  -1   3      663.64      742.07     64.09 o 
  20  -1   3     2338.91     2369.04     79.03 o 
  21  -1   3      588.14      507.54     68.42 o 
  22  -1   3     1553.42     1575.41     87.65 o 
  23  -1   3       42.83       92.51     80.93 o 
  24  -1   3       41.78      175.19     86.37 o 
  25  -1   3      161.03      288.43    101.02 o 
 -26   0   3       64.48      120.26     90.83 o 
 -25   0   3      559.85      556.31     92.08 o 
 -24   0   3       49.33       77.77     69.36 o 
 -23   0   3       76.38      147.57     62.17 o 
 -22   0   3      296.77      275.36     63.94 o 
 -21   0   3      880.18      789.74     61.90 o 
 -20   0   3      101.90       74.41     51.46 o 
 -19   0   3        0.06       33.75     47.14 o 
 -18   0   3     1127.74     1290.27     64.45 o 
 -17   0   3       14.96       69.09     48.19 o 
 -16   0   3     5652.53     5643.15     92.63 o 
 -15   0   3      349.77      541.42     47.43 o 
 -14   0   3     5107.62     5293.94     82.88 o 
 -13   0   3    16742.51    15521.54    167.18 o 
 -12   0   3      302.92      240.67     34.86 o 
 -11   0   3     5819.52     5790.14     79.33 o 
 -10   0   3      318.81      521.07     35.19 o 
  -9   0   3    17657.20    17211.50    143.10 o 
  -8   0   3    13378.33    13581.79    113.84 o 
  -7   0   3    10688.18     9866.79    118.17 o 
  -6   0   3     2427.62     2550.26     62.74 o 
  -5   0   3     2859.92     3443.91     35.80 o 
  -4   0   3      788.85     2721.12    111.19 o 
  -3   0   3     3455.02     2021.16     27.08 o 
  -2   0   3     7833.31     8923.31     32.64 o 
  -1   0   3     1695.66      464.65     15.24 o 
   0   0   3     5764.17     5193.10     49.79 o 
   1   0   3     2865.10     4241.56     33.34 o 
   2   0   3     8787.15     7677.16     71.07 o 
   3   0   3    31573.96    30032.11    198.46 o 
   4   0   3    17868.12    17854.10    194.61 o 
   5   0   3     1958.24     2254.83     51.53 o 
   6   0   3     9203.35     9346.14    129.83 o 
   7   0   3    75484.34    75311.10    697.67 o 
   8   0   3      988.56     1051.73     50.43 o 
   9   0   3       12.29       56.24     31.75 o 
  10   0   3      558.99      522.55     36.33 o 
  11   0   3      566.00      603.82     35.31 o 
  12   0   3      504.64      543.52     38.66 o 
  13   0   3      313.52      261.25     40.04 o 
  14   0   3      719.36      563.39     49.57 o 
  15   0   3      569.45      621.98     56.08 o 
  16   0   3     1004.15     1020.08     71.17 o 
  17   0   3       73.52       66.95     50.35 o 
  18   0   3     1867.56     1741.52     66.09 o 
  19   0   3     3964.11     3921.35    120.63 o 
  20   0   3       79.03      145.91     66.36 o 
  21   0   3       84.56       40.44     64.18 o 
  22   0   3       86.53       99.80     68.63 o 
  23   0   3     1279.37     1668.34    143.58 o 
  24   0   3        0.70       82.36     80.29 o 
  25   0   3       36.84      101.14     93.43 o 
 -27   1   3      120.39      287.51    276.01 o 
 -26   1   3      662.96      866.91    117.48 o 
 -25   1   3       47.41      142.63     83.36 o 
 -24   1   3      797.75     1071.85     89.16 o 
 -23   1   3        0.62       74.92     62.02 o 
 -22   1   3      291.84      361.31     65.27 o 
 -21   1   3      413.78      454.48     62.42 o 
 -20   1   3      738.35      706.98     60.25 o 
 -19   1   3      570.79      459.61     52.28 o 
 -18   1   3     1561.91     1747.31     79.26 o 
 -17   1   3     1902.61     1852.22     63.74 o 
 -16   1   3      884.76      808.95     50.42 o 
 -15   1   3     1529.15     1439.37     54.47 o 
 -14   1   3        1.66       21.61     35.90 o 
 -13   1   3     1945.31     1932.66     55.41 o 
 -12   1   3    20413.90    20031.14    180.67 o 
 -11   1   3      205.23      195.59     34.64 o 
 -10   1   3     2080.00     1976.83     60.24 o 
  -9   1   3        3.71        2.05     28.17 o 
  -8   1   3     3157.01     2915.88     46.58 o 
  -7   1   3    17064.89    16560.47    117.56 o 
  -6   1   3    23091.32    23228.42    115.58 o 
  -5   1   3     7402.02     8552.96    113.71 o 
  -4   1   3    22592.98    25273.93    293.38 o 
  -3   1   3    76416.71    66546.84    264.27 o 
  -2   1   3     4174.29     3302.38     25.08 o 
  -1   1   3      309.36      349.59     14.70 o 
   0   1   3     2140.12     2970.43     41.90 o 
   1   1   3    36792.20    32270.82    328.25 o 
   2   1   3      774.73     1148.11     41.78 o 
   3   1   3    15271.27    17747.81    106.71 o 
   4   1   3   104831.08   109294.20    685.85 o 
   5   1   3     2055.78     1827.92     45.17 o 
   6   1   3      378.84      267.95     27.12 o 
   7   1   3     2312.00     2735.02     48.54 o 
   8   1   3    42932.71    41504.91    278.06 o 
   9   1   3      287.99      124.38     32.68 o 
  10   1   3     1012.55      982.48     40.22 o 
  11   1   3     1279.14     1143.12     50.19 o 
  12   1   3     1499.01     1426.98     56.13 o 
  13   1   3      390.62      404.21     43.11 o 
  14   1   3      556.61      421.26     46.22 o 
  15   1   3       19.82       43.86     45.83 o 
  16   1   3      116.24      135.02     49.81 o 
  17   1   3      282.11      257.18     53.99 o 
  18   1   3       42.13       94.41     52.46 o 
  19   1   3      887.53     1078.18     72.80 o 
  20   1   3     3607.85     3863.25    143.80 o 
  21   1   3      222.18      270.40     85.68 o 
  22   1   3        9.98      117.08     80.40 o 
  23   1   3       14.14      113.11     76.59 o 
  24   1   3      856.85      959.08     96.76 o 
  25   1   3       85.69       96.40    103.68 o 
 -27   2   3     1477.13     2021.72    279.96 o 
 -26   2   3        2.05      304.88    133.66 o 
 -25   2   3      668.08      904.14    129.05 o 
 -24   2   3      676.44      740.37     89.32 o 
 -23   2   3      433.73      436.04     73.61 o 
 -22   2   3     1630.94     1657.32     80.76 o 
 -21   2   3      112.29       84.99     60.19 o 
 -20   2   3      418.83      347.29     54.52 o 
 -19   2   3      739.90      759.07     55.77 o 
 -18   2   3     1735.92     1689.70     69.42 o 
 -17   2   3     7572.37     7317.25    103.98 o 
 -16   2   3      813.58      951.48     49.76 o 
 -15   2   3     1834.17     1816.44     62.86 o 
 -14   2   3     1660.12     1471.86     57.89 o 
 -13   2   3      202.30      160.32     36.21 o 
 -12   2   3     1528.56     1715.79     46.10 o 
 -11   2   3    24696.22    25054.97    199.09 o 
 -10   2   3     1034.55     1207.42     48.06 o 
  -9   2   3     6331.77     6700.36     66.20 o 
  -8   2   3    10588.73    12859.59    133.82 o 
  -7   2   3    19811.90    21209.34    174.62 o 
  -6   2   3    52086.43    60906.79    431.36 o 
  -5   2   3    15716.30    16745.73    177.30 o 
  -4   2   3   131182.89   145536.70    960.16 o 
  -3   2   3    17871.54    19642.49    243.31 o 
  -2   2   3    13439.02    19788.42    276.89 o 
  -1   2   3      954.60      938.64     28.44 o 
   0   2   3     7981.35     7477.12     77.21 o 
   1   2   3     6413.95     7539.60    103.21 o 
   2   2   3    20671.55    26209.20    266.70 o 
   3   2   3     7573.47     7416.54    103.60 o 
   4   2   3    16558.80    18185.20    122.46 o 
   5   2   3    13972.54    10752.48    126.52 o 
   6   2   3      635.45      574.34     32.50 o 
   7   2   3     1757.49     1470.85     42.13 o 
   8   2   3      147.10      109.83     36.86 o 
   9   2   3    19058.42    18917.18    189.93 o 
  10   2   3     4613.31     4424.46     70.54 o 
  11   2   3        0.89       22.69     33.61 o 
  12   2   3     3485.12     3249.95     90.79 o 
  13   2   3      578.87      645.75     43.92 o 
  14   2   3      559.64      455.28     44.68 o 
  15   2   3      997.60      908.17     54.00 o 
  16   2   3      745.21      677.55     56.14 o 
  17   2   3      123.35       89.27     52.22 o 
  18   2   3      156.81       54.32     58.22 o 
  19   2   3      417.76      328.19     65.40 o 
  20   2   3      532.05      465.51     70.93 o 
  21   2   3     1875.43     1918.31    113.75 o 
  22   2   3       45.01       63.12     75.06 o 
  23   2   3        0.33       50.80     80.88 o 
  24   2   3      109.26      134.64     85.30 o 
 -27   3   3      403.69      471.67    190.75 o 
 -26   3   3     3527.54     4834.00    236.74 o 
 -25   3   3      738.76      694.95    100.30 o 
 -24   3   3      293.16      342.97     77.46 o 
 -23   3   3      737.62      900.58     74.70 o 
 -22   3   3       56.46       94.61     61.95 o 
 -21   3   3     1529.51     1615.86     77.72 o 
 -20   3   3      343.71      334.03     54.10 o 
 -19   3   3       38.99       80.00     46.66 o 
 -18   3   3      481.42      500.31     50.54 o 
 -17   3   3     1014.07     1119.79     55.09 o 
 -16   3   3     5009.23     4793.99     90.04 o 
 -15   3   3     1252.71     1181.11     56.72 o 
 -14   3   3     4406.37     4001.99     74.00 o 
 -13   3   3     3705.44     3710.35     69.22 o 
 -12   3   3      931.16     1202.33     46.27 o 
 -11   3   3     1439.60     1737.30     58.90 o 
 -10   3   3     6644.66     6060.71     69.32 o 
  -9   3   3       40.91       72.20     30.49 o 
  -8   3   3      229.74      173.12     31.31 o 
  -7   3   3     2033.49     1772.03     36.88 o 
  -6   3   3        2.23        6.65     23.20 o 
  -5   3   3    10698.93     9911.85     75.65 o 
  -4   3   3     1180.12     1134.71     41.45 o 
  -3   3   3    33747.47    40160.93    245.24 o 
  -2   3   3     7688.45     9673.57     79.48 o 
  -1   3   3     1434.78     1371.04     66.07 o 
   0   3   3    14921.64    14015.73     97.70 o 
   1   3   3       69.57       90.73     23.51 o 
   2   3   3      828.62      822.69     94.33 o 
   3   3   3     1457.85     1881.89     45.40 o 
   4   3   3      414.19      263.23     29.14 o 
   5   3   3      507.81      396.81     31.89 o 
   6   3   3     4565.09     4285.14     65.26 o 
   7   3   3     2552.30     2466.96     53.56 o 
   8   3   3      113.50       32.53     33.05 o 
   9   3   3     9366.64     9232.47     98.52 o 
  10   3   3     4667.45     4169.37     73.46 o 
  11   3   3     9075.83     8478.74     92.26 o 
  12   3   3      447.32      389.11     42.68 o 
  13   3   3     2726.30     2736.28     69.91 o 
  14   3   3      438.95      369.27     48.50 o 
  15   3   3      740.22      877.68     54.84 o 
  16   3   3        4.49       18.89     48.45 o 
  17   3   3      216.80      283.67     54.81 o 
  18   3   3      647.56      678.26     64.55 o 
  19   3   3      241.37      254.28     62.42 o 
  20   3   3      226.42      229.36     64.27 o 
  21   3   3       41.31      108.83     70.90 o 
  22   3   3      678.28      773.61     92.93 o 
  23   3   3      151.72      258.59     98.72 o 
  24   3   3       31.01      217.58    144.99 o 
 -27   4   3       61.36      284.49    158.37 o 
 -26   4   3      948.53     1234.41    131.74 o 
 -25   4   3     2955.46     3010.62    184.89 o 
 -24   4   3     2487.87     2855.41    158.86 o 
 -23   4   3        0.03       85.97     62.72 o 
 -22   4   3     1280.81     1409.37     79.65 o 
 -21   4   3       92.84      210.59     56.38 o 
 -20   4   3     1903.70     1913.13     72.10 o 
 -19   4   3      520.54      497.74     52.62 o 
 -18   4   3      455.67      518.59     52.99 o 
 -17   4   3      469.27      374.27     51.36 o 
 -16   4   3     1906.71     1798.23     60.53 o 
 -15   4   3       17.64       46.05     39.28 o 
 -14   4   3     3690.37     4441.56     76.87 o 
 -13   4   3     7595.03     7998.83     94.20 o 
 -12   4   3      158.86      117.54     34.84 o 
 -11   4   3     8935.07     8510.68     88.66 o 
 -10   4   3    10819.81    11059.35    121.81 o 
  -9   4   3     1256.03      876.27     50.53 o 
  -8   4   3    16336.98    18174.04    132.50 o 
  -7   4   3     2626.67     3228.65     59.72 o 
  -6   4   3    18502.84    20106.29    157.46 o 
  -5   4   3      185.79      226.63     22.89 o 
  -4   4   3    36699.88    42294.05    294.25 o 
  -3   4   3    19587.75    20191.42    113.87 o 
  -2   4   3     5439.53     4828.34     53.82 o 
  -1   4   3    11700.96    13647.82    101.70 o 
   0   4   3     2368.81     2618.02     42.39 o 
   1   4   3     1075.21     1846.73     41.82 o 
   2   4   3     3382.38     3727.25     36.62 o 
   3   4   3    11141.16    10974.84     90.08 o 
   4   4   3     8520.52     7584.66     66.75 o 
   5   4   3       24.20       35.05     23.68 o 
   6   4   3      389.10      282.99     28.17 o 
   7   4   3     1576.05      957.94     56.64 o 
   8   4   3    18265.59    17510.43    167.20 o 
   9   4   3     1392.43     1495.43     48.71 o 
  10   4   3    11340.20    11912.15    106.71 o 
  11   4   3      734.77      628.27     41.66 o 
  12   4   3     1239.71     1337.42     53.78 o 
  13   4   3      233.28      153.47     42.39 o 
  14   4   3     1085.27      953.92     56.36 o 
  15   4   3      211.29      222.29     50.11 o 
  16   4   3       16.99       53.50     47.36 o 
  17   4   3        3.26       70.62     54.30 o 
  18   4   3      141.56       98.11     62.03 o 
  19   4   3      659.59      672.18     71.76 o 
  20   4   3       51.92       55.54     75.44 o 
  21   4   3      234.80      259.84     97.21 o 
  22   4   3        1.73      107.07     92.20 o 
  23   4   3      744.67     1039.43    167.00 o 
  24   4   3      188.90      253.56    186.51 o 
 -27   5   3       10.01      164.27    107.83 o 
 -26   5   3        0.81      160.25     74.60 o 
 -25   5   3     3976.23     4457.38    236.04 o 
 -24   5   3      419.28      655.02     80.16 o 
 -23   5   3     2458.77     2539.65    101.32 o 
 -22   5   3        4.10       82.73     58.37 o 
 -21   5   3     1411.36     1348.02     87.24 o 
 -20   5   3      288.45      420.72     56.39 o 
 -19   5   3     4211.07     4327.81    129.18 o 
 -18   5   3       60.30       91.08     46.99 o 
 -17   5   3      502.55      418.03     49.88 o 
 -16   5   3      422.86      454.32     46.94 o 
 -15   5   3      380.64      397.37     44.39 o 
 -14   5   3        0.98       24.50     35.60 o 
 -13   5   3      823.15      828.88     43.35 o 
 -12   5   3     9778.84     9637.48    103.16 o 
 -11   5   3    11546.65    12743.23    127.28 o 
 -10   5   3    13186.60    14196.19    156.26 o 
  -9   5   3     3163.26     2857.79     70.86 o 
  -8   5   3       58.00      156.22     30.78 o 
  -7   5   3    14380.68    15214.87    147.33 o 
  -6   5   3     5509.98     6480.88     68.68 o 
  -5   5   3     6388.89     5864.76     54.92 o 
  -4   5   3      381.50      364.26     21.67 o 
  -3   5   3    23198.69    23125.23    136.95 o 
  -2   5   3    29342.34    30278.79    224.70 o 
  -1   5   3       50.01       75.69     22.28 o 
   0   5   3     5718.96     5058.98     65.71 o 
   1   5   3     4824.96     4320.14     48.44 o 
   2   5   3     5060.67     5990.55     61.19 o 
   3   5   3     3113.70     4009.37     50.36 o 
   4   5   3     9630.80     9492.92     83.53 o 
   5   5   3     2533.27     2325.42     50.17 o 
   6   5   3     3105.03     2461.69     50.94 o 
   7   5   3       38.65       17.61     28.32 o 
   8   5   3      181.36      159.27     30.55 o 
   9   5   3     9928.25     9133.57     84.60 o 
  10   5   3      705.30      765.65     36.84 o 
  11   5   3     8241.81     8198.72     98.96 o 
  12   5   3     1352.71     1443.16     56.03 o 
  13   5   3      445.08      465.08     52.61 o 
  14   5   3      609.41      665.45     56.47 o 
  15   5   3      154.61      162.43     51.94 o 
  16   5   3     2003.26     1947.30     69.72 o 
  17   5   3      342.07      335.53     60.88 o 
  18   5   3      198.03      221.44     65.84 o 
  19   5   3       21.90       44.87     78.99 o 
  20   5   3      430.77      385.23     88.33 o 
  21   5   3      141.78      204.93     88.56 o 
  22   5   3      786.06      877.48    112.33 o 
  23   5   3      264.08      383.83    133.15 o 
 -27   6   3      204.32      379.31    168.34 o 
 -26   6   3       29.02      108.34     79.58 o 
 -25   6   3      378.90      436.22     95.44 o 
 -24   6   3     3006.97     2897.32    112.97 o 
 -23   6   3       82.89      143.91     66.59 o 
 -22   6   3     2401.33     2327.60     79.45 o 
 -21   6   3      371.56      418.69     61.15 o 
 -20   6   3     1511.03     1411.92     67.42 o 
 -19   6   3     7204.93     7324.59    107.35 o 
 -18   6   3      254.41      244.03     50.08 o 
 -17   6   3      365.49      335.85     48.59 o 
 -16   6   3       10.73       16.21     42.84 o 
 -15   6   3     9337.55     9517.98    105.51 o 
 -14   6   3     1472.32     1587.53     50.74 o 
 -13   6   3      706.80      823.16     40.55 o 
 -12   6   3     3574.60     3709.50     75.96 o 
 -11   6   3     2544.10     2546.13     61.60 o 
 -10   6   3      774.52      842.24     50.17 o 
  -9   6   3     3933.45     3617.95     68.71 o 
  -8   6   3     1160.56      763.83     40.21 o 
  -7   6   3      698.03      769.58     48.70 o 
  -6   6   3    20127.75    21061.58    132.35 o 
  -5   6   3     2721.53     2910.77     44.82 o 
  -4   6   3      717.67     1000.33     27.02 o 
  -3   6   3     2276.20     2536.41     45.99 o 
  -2   6   3     1391.89     1764.50     45.05 o 
  -1   6   3    16911.22    16328.75    121.06 o 
   0   6   3      169.42       74.61     25.10 o 
   1   6   3    43781.34    43949.77    344.64 o 
   2   6   3     7197.38     8847.44     81.83 o 
   3   6   3     8689.67     8877.91     81.14 o 
   4   6   3    23864.42    20834.92    151.17 o 
   5   6   3     7409.47     8098.80     91.26 o 
   6   6   3      536.57      754.38     41.18 o 
   7   6   3     1313.21     1451.38     36.51 o 
   8   6   3     2864.03     2311.54     45.35 o 
   9   6   3      119.47       40.88     32.34 o 
  10   6   3     2616.95     2261.55     75.38 o 
  11   6   3        5.25       24.27     41.60 o 
  12   6   3      104.55       82.30     46.41 o 
  13   6   3     2524.59     2617.03     74.93 o 
  14   6   3     1022.30      892.09     58.79 o 
  15   6   3        5.62       57.71     51.18 o 
  16   6   3        0.83       36.21     55.66 o 
  17   6   3     1585.56     1634.99     78.83 o 
  18   6   3      953.24      950.26     86.71 o 
  19   6   3        1.50       49.47     86.90 o 
  20   6   3       38.55      188.96     92.00 o 
  21   6   3      379.88      413.13    101.14 o 
  22   6   3       89.54      219.41    107.54 o 
  23   6   3      561.66      970.71    237.43 o 
 -27   7   3      343.51      483.54    220.65 o 
 -26   7   3       33.90      127.88     77.64 o 
 -25   7   3      693.97      710.85     79.55 o 
 -24   7   3      235.01      174.34     70.46 o 
 -23   7   3     1052.91     1152.32     80.82 o 
 -22   7   3      534.50      609.35     74.26 o 
 -21   7   3     4354.00     4694.28    106.97 o 
 -20   7   3     1190.21     1134.06     64.26 o 
 -19   7   3      399.18      610.06     58.08 o 
 -18   7   3     9993.52    10046.97    160.24 o 
 -17   7   3      489.95      454.84     46.13 o 
 -16   7   3     4384.73     4323.27     78.79 o 
 -15   7   3      750.62      651.43     43.96 o 
 -14   7   3     3829.96     3772.23     71.75 o 
 -13   7   3     1440.19     1463.27     52.90 o 
 -12   7   3       22.06       30.82     34.32 o 
 -11   7   3    15290.01    16623.81    170.36 o 
 -10   7   3     2610.16     2241.34     75.41 o 
  -9   7   3     1057.38     1389.65     60.05 o 
  -8   7   3     1694.95     1708.00     48.48 o 
  -7   7   3     3852.41     3174.83     59.82 o 
  -6   7   3      111.43      153.25     30.84 o 
  -5   7   3     2753.41     2986.06     50.91 o 
  -4   7   3    11226.37    12085.07    117.45 o 
  -3   7   3     6760.59     6685.01     84.46 o 
  -2   7   3     8596.64     8101.82     84.20 o 
  -1   7   3     6972.12     6998.68     74.18 o 
   0   7   3     8324.79     7389.16     84.26 o 
   1   7   3       37.97      184.26     32.12 o 
   2   7   3    27770.66    30754.89    254.47 o 
   3   7   3     2878.81     2166.73     43.83 o 
   4   7   3      275.25      146.10     27.65 o 
   5   7   3    12719.16    13281.41    117.60 o 
   6   7   3        1.80       33.29     30.80 o 
   7   7   3      107.42       47.49     28.84 o 
   8   7   3      698.71      751.87     39.07 o 
   9   7   3     7817.49     7592.56    111.76 o 
  10   7   3     2023.29     1777.06     59.78 o 
  11   7   3     2005.46     1658.64     60.50 o 
  12   7   3      111.85      191.60     49.08 o 
  13   7   3      874.58      546.73     55.39 o 
  14   7   3      720.15      787.69     59.04 o 
  15   7   3      882.03      881.52     65.93 o 
  16   7   3      111.36       87.93     61.62 o 
  17   7   3       79.26       20.60     80.04 o 
  18   7   3      603.72      609.86     98.71 o 
  19   7   3       25.34       90.21     92.20 o 
  20   7   3      327.84      368.95    104.73 o 
  21   7   3      170.37      169.89    102.14 o 
  22   7   3       34.96      353.55    148.09 o 
 -27   8   3      423.83      601.23    186.14 o 
 -26   8   3      146.64      162.01     78.85 o 
 -25   8   3       49.44       64.80     71.39 o 
 -24   8   3     1319.97     1362.47     84.01 o 
 -23   8   3       64.28       67.99     68.52 o 
 -22   8   3      791.40      852.81     77.67 o 
 -21   8   3     3992.78     4477.98    113.81 o 
 -20   8   3     2182.56     1997.41     73.07 o 
 -19   8   3      335.94      438.59     55.17 o 
 -18   8   3     1861.59     1799.88     59.29 o 
 -17   8   3     8795.96     9384.70    108.11 o 
 -16   8   3       67.95      166.64     43.40 o 
 -15   8   3     5046.17     5194.09     81.60 o 
 -14   8   3        9.28       70.85     41.69 o 
 -13   8   3     2033.57     2323.17     65.10 o 
 -12   8   3     2084.02     2560.04     66.65 o 
 -11   8   3      504.59      429.79     41.99 o 
 -10   8   3    25514.33    26772.64    240.25 o 
  -9   8   3      111.79      244.81     35.59 o 
  -8   8   3       82.24       99.18     35.34 o 
  -7   8   3    10997.04    12202.50    121.10 o 
  -6   8   3     8960.15     8354.25     87.81 o 
  -5   8   3       57.35       46.48     26.18 o 
  -4   8   3     2333.00     2701.65     52.20 o 
  -3   8   3      695.32      534.79     31.32 o 
  -2   8   3     2415.32     2149.61     46.07 o 
  -1   8   3     9917.23    10030.17    106.71 o 
   0   8   3      901.04      958.21     43.87 o 
   1   8   3      621.64      462.52     36.95 o 
   2   8   3      899.99      794.88     42.65 o 
   3   8   3     3692.29     3049.13     52.56 o 
   4   8   3      771.12      667.66     37.12 o 
   5   8   3        1.53       14.22     31.17 o 
   6   8   3     1765.48     1519.40     44.55 o 
   7   8   3       88.11      139.22     32.41 o 
   8   8   3      192.78      149.51     40.43 o 
   9   8   3     2611.98     2103.28     83.32 o 
  10   8   3     2353.48     2404.52     69.55 o 
  11   8   3     2469.28     2484.80     69.06 o 
  12   8   3     1423.51     1405.57     64.07 o 
  13   8   3     1034.09     1033.74     67.25 o 
  14   8   3        6.99       50.18     59.42 o 
  15   8   3     2051.67     1978.08     84.47 o 
  16   8   3      145.56       79.30     85.37 o 
  17   8   3        4.94       98.61     87.61 o 
  18   8   3        2.17       91.77     91.56 o 
  19   8   3      765.96     1002.00    191.76 o 
  20   8   3       94.98      261.00    110.55 o 
  21   8   3      159.40      135.35    100.86 o 
  22   8   3      432.00      644.22    248.13 o 
 -26   9   3       53.24      128.32     75.84 o 
 -25   9   3      515.70      371.59     75.42 o 
 -24   9   3      730.83      832.26     87.12 o 
 -23   9   3      582.44      551.58     76.48 o 
 -22   9   3      456.38      348.67     70.78 o 
 -21   9   3      800.68      740.52     74.12 o 
 -20   9   3    10500.95    10397.32    139.43 o 
 -19   9   3      252.63      167.94     49.84 o 
 -18   9   3     4122.09     3875.44     82.12 o 
 -17   9   3     4289.52     4505.54     85.43 o 
 -16   9   3      821.86      824.64     51.31 o 
 -15   9   3       34.52       50.43     44.18 o 
 -14   9   3     1676.86     1583.29     59.86 o 
 -13   9   3      215.33      293.31     43.47 o 
 -12   9   3     1208.33     1500.01     52.12 o 
 -11   9   3     9660.70    10866.35    120.55 o 
 -10   9   3     1159.50     1115.35     47.32 o 
  -9   9   3    24254.54    26269.73    230.11 o 
  -8   9   3       13.18       72.68     35.17 o 
  -7   9   3    10011.42    10685.97    101.14 o 
  -6   9   3     5677.11     5591.25     81.64 o 
  -5   9   3    11250.01    12153.36    103.14 o 
  -4   9   3     5449.79     6035.46     79.54 o 
  -3   9   3      342.60      246.82     27.50 o 
  -2   9   3     2115.48     1962.81     50.88 o 
  -1   9   3      602.03      356.03     36.41 o 
   0   9   3     4940.87     3938.79     68.21 o 
   1   9   3     1994.34     1197.85     53.03 o 
   2   9   3     4120.35     4302.83     84.06 o 
   3   9   3      381.25      555.49     44.31 o 
   4   9   3      460.64      312.17     31.86 o 
   5   9   3     1156.39     1012.59     37.83 o 
   6   9   3       40.41       41.52     34.00 o 
   7   9   3       15.33       56.41     45.81 o 
   8   9   3       48.31        5.70     48.45 o 
   9   9   3       33.70      105.05     47.11 o 
  10   9   3     2736.70     2909.49    109.36 o 
  11   9   3     3330.10     3782.65    103.71 o 
  12   9   3     7275.90     7408.95    121.49 o 
  13   9   3      230.91      349.41     62.39 o 
  14   9   3       70.63      101.46     62.96 o 
  15   9   3       14.43      107.63     84.63 o 
  16   9   3     1551.12     1751.05    111.50 o 
  17   9   3      112.60      100.41     90.34 o 
  18   9   3       10.03       84.38    102.93 o 
  19   9   3      208.23      404.89    113.77 o 
  20   9   3       36.48      207.77    116.87 o 
  21   9   3       21.68       32.82    153.61 o 
 -26  10   3      559.88      627.82    111.17 o 
 -25  10   3      106.60      157.14     71.92 o 
 -24  10   3      435.44      506.99     77.49 o 
 -23  10   3     1060.52     1197.46     85.14 o 
 -22  10   3       84.56       50.31     66.52 o 
 -21  10   3     2091.82     2002.52     88.59 o 
 -20  10   3      112.55      192.07     60.79 o 
 -19  10   3     3799.63     3855.14     92.26 o 
 -18  10   3       41.46       61.12     47.45 o 
 -17  10   3     2040.98     1945.01     63.52 o 
 -16  10   3      400.95      369.37     50.81 o 
 -15  10   3     4092.62     4454.09     87.79 o 
 -14  10   3     1576.64     1586.59     59.85 o 
 -13  10   3       65.02      101.18     45.51 o 
 -12  10   3       93.91      187.21     43.87 o 
 -11  10   3        3.55       49.76     38.28 o 
 -10  10   3     4764.49     5482.01     78.04 o 
  -9  10   3       14.14       20.26     34.47 o 
  -8  10   3    15005.29    15473.37    138.29 o 
  -7  10   3     9198.42     9829.17    106.51 o 
  -6  10   3        5.97       21.38     29.41 o 
  -5  10   3     8518.99     8803.52    102.67 o 
  -4  10   3     2695.29     2348.60     77.73 o 
  -3  10   3    23246.40    22384.53    185.11 o 
  -2  10   3     3849.65     4835.69     70.24 o 
  -1  10   3      130.28       56.98     40.98 o 
   0  10   3      401.12      215.72     41.03 o 
   1  10   3     2931.12     2307.52     76.47 o 
   2  10   3     1100.21     1094.88     54.45 o 
   3  10   3      537.56      658.91     45.12 o 
   4  10   3     1440.94     1371.14     54.83 o 
   5  10   3      556.93      619.38     48.44 o 
   6  10   3      428.88      315.38     52.74 o 
   7  10   3      479.10      642.55     62.43 o 
   8  10   3      752.53      748.07     60.72 o 
   9  10   3      827.19      776.67     59.33 o 
  10  10   3     1474.16     1134.99     68.97 o 
  11  10   3       25.65       33.18     59.12 o 
  12  10   3       64.82      154.18     62.28 o 
  13  10   3     3067.87     3133.13    128.82 o 
  14  10   3      489.47      490.20     96.54 o 
  15  10   3      174.58       82.86     96.68 o 
  16  10   3      250.84      175.27    101.99 o 
  17  10   3     1566.87     1842.51    128.95 o 
  18  10   3      735.18      789.70    116.76 o 
  19  10   3        3.22       24.85    107.09 o 
  20  10   3       69.99       50.00    132.73 o 
 -26  11   3       12.00       95.53    131.85 o 
 -25  11   3       23.91      129.17     76.07 o 
 -24  11   3      545.38      465.30     77.95 o 
 -23  11   3        2.74      119.52     69.16 o 
 -22  11   3      584.04      621.90     73.95 o 
 -21  11   3       26.06       55.49     59.90 o 
 -20  11   3     1946.06     1836.16     80.83 o 
 -19  11   3        1.73       23.36     55.01 o 
 -18  11   3     5950.57     5702.33     98.28 o 
 -17  11   3       94.65      138.75     46.52 o 
 -16  11   3     1317.83     1180.55     58.70 o 
 -15  11   3       51.77       80.88     46.75 o 
 -14  11   3     4167.78     4610.07     88.05 o 
 -13  11   3     3174.33     3636.68     83.34 o 
 -12  11   3      126.61      170.12     44.59 o 
 -11  11   3     1681.70     1642.67     53.75 o 
 -10  11   3     2973.16     3161.46     67.98 o 
  -9  11   3     3439.52     3532.35     69.10 o 
  -8  11   3     2713.81     2798.47     59.13 o 
  -7  11   3     1247.70     1117.91     39.57 o 
  -6  11   3     5544.71     5590.92     76.79 o 
  -5  11   3       80.61       51.70     32.30 o 
  -4  11   3     5407.58     5561.80     77.68 o 
  -3  11   3      170.29      263.48     33.27 o 
  -2  11   3    13012.30    12500.55    116.62 o 
  -1  11   3       26.52       73.70     42.76 o 
   0  11   3      619.86      641.82     47.92 o 
   1  11   3      130.91      179.87     57.35 o 
   2  11   3     1706.36     1997.75     58.12 o 
   3  11   3     3462.19     3351.29     74.89 o 
   4  11   3       87.64       96.60     43.93 o 
   5  11   3      367.08      418.69     54.74 o 
   6  11   3        8.59       68.84     50.97 o 
   7  11   3      234.05      188.86     52.70 o 
   8  11   3       69.74       15.19     51.81 o 
   9  11   3      251.41       78.35     56.63 o 
  10  11   3       53.21       71.38     58.77 o 
  11  11   3      908.53      917.62     68.52 o 
  12  11   3      110.55      133.05     86.09 o 
  13  11   3      552.42      398.86     91.56 o 
  14  11   3     1371.28     1214.64    134.24 o 
  15  11   3      223.89      224.98    101.73 o 
  16  11   3       41.81       43.97     99.30 o 
  17  11   3      244.44      211.63    107.83 o 
  18  11   3      348.25      587.24    114.65 o 
  19  11   3      410.22      321.81    121.01 o 
  20  11   3       45.59       24.60    211.62 o 
 -26  12   3        2.80        0.00    132.12 o 
 -25  12   3        1.57       44.57     79.83 o 
 -24  12   3        0.81       24.19     75.66 o 
 -23  12   3     1078.15      976.27     87.68 o 
 -22  12   3       11.34       40.96     68.98 o 
 -21  12   3     1532.45     1430.09     82.96 o 
 -20  12   3      101.78       77.26     62.60 o 
 -19  12   3     1113.51     1137.56     73.46 o 
 -18  12   3      248.27      296.44     61.86 o 
 -17  12   3     4972.97     4828.35     97.51 o 
 -16  12   3     2238.96     2540.90     73.37 o 
 -15  12   3      229.85      390.39     52.90 o 
 -14  12   3     4336.59     4654.41    100.74 o 
 -13  12   3     1899.36     1998.33     71.43 o 
 -12  12   3     2090.08     1896.70     83.64 o 
 -11  12   3        1.64       39.78     42.12 o 
 -10  12   3       46.86       67.73     41.60 o 
  -9  12   3     2521.42     2749.48     68.69 o 
  -8  12   3     8485.64     8853.65    101.23 o 
  -7  12   3     1879.77     1460.91     53.78 o 
  -6  12   3     3898.55     4221.20     73.90 o 
  -5  12   3      417.89      370.80     39.40 o 
  -4  12   3     1908.43     2164.21     61.12 o 
  -3  12   3     4122.37     3906.61     79.89 o 
  -2  12   3      841.59      948.06     51.19 o 
  -1  12   3     4668.20     4480.90     89.94 o 
   0  12   3      826.55      907.32     48.53 o 
   1  12   3     2130.60     1954.54     65.79 o 
   2  12   3     1294.66     1271.94     59.18 o 
   3  12   3      695.82      794.68     54.91 o 
   4  12   3     1832.54     1633.81     73.46 o 
   5  12   3       33.67       41.53     48.22 o 
   6  12   3        2.76       26.19     48.80 o 
   7  12   3      169.61       41.63     50.79 o 
   8  12   3       51.52       92.96     50.67 o 
   9  12   3      147.55      170.90     55.70 o 
  10  12   3      979.20     1125.84     69.27 o 
  11  12   3       24.91       59.49     82.25 o 
  12  12   3      326.19      266.31     94.36 o 
  13  12   3      579.28      556.33    126.99 o 
  14  12   3     1036.74      937.99    125.52 o 
  15  12   3      416.87      288.16    106.31 o 
  16  12   3      482.70      446.91    110.92 o 
  17  12   3      129.68       61.03    105.33 o 
  18  12   3      212.66      330.60    117.74 o 
  19  12   3       61.08      103.16    203.67 o 
 -25  13   3      177.10      174.64    116.17 o 
 -24  13   3        6.60       56.44     76.27 o 
 -23  13   3      385.10      309.31     84.02 o 
 -22  13   3     1417.79     1461.74    104.08 o 
 -21  13   3      381.31      367.37     68.97 o 
 -20  13   3      124.04      111.49     69.81 o 
 -19  13   3       77.34       32.61     64.40 o 
 -18  13   3       19.30       47.76     62.14 o 
 -17  13   3     2823.78     2881.63     99.94 o 
 -16  13   3     1278.15     1232.77     71.10 o 
 -15  13   3     1168.43     1108.17     63.68 o 
 -14  13   3      216.41      271.36     52.98 o 
 -13  13   3       37.86       27.11     48.02 o 
 -12  13   3     3399.55     3975.21     86.58 o 
 -11  13   3       43.27       41.45     45.26 o 
 -10  13   3     2628.83     2947.16     76.49 o 
  -9  13   3     2018.84     2103.95     60.02 o 
  -8  13   3     9251.91     8567.29    102.89 o 
  -7  13   3      222.91      184.95     39.90 o 
  -6  13   3      461.70      323.12     47.79 o 
  -5  13   3     2307.70     2400.35     75.82 o 
  -4  13   3     2061.19     2243.51     63.68 o 
  -3  13   3       74.01       28.50     39.21 o 
  -2  13   3     7247.44     7337.49     91.08 o 
  -1  13   3     6083.73     5744.23     81.34 o 
   0  13   3     1106.49     1396.19     55.12 o 
   1  13   3     1196.33     1079.81     53.96 o 
   2  13   3     4563.25     4076.60     85.07 o 
   3  13   3    10614.47     9647.11    146.69 o 
   4  13   3      170.91      354.86     55.40 o 
   5  13   3     2633.81     2479.29     69.30 o 
   6  13   3     2253.96     1735.25     66.95 o 
   7  13   3        1.61       29.33     50.97 o 
   8  13   3      754.94      735.42     59.80 o 
   9  13   3      299.61      476.69     74.57 o 
  10  13   3      939.35      908.78     84.07 o 
  11  13   3      292.20      431.37     83.13 o 
  12  13   3      403.97      456.32     92.81 o 
  13  13   3       10.09       61.74     94.35 o 
  14  13   3      586.20      681.37    150.62 o 
  15  13   3      126.68      229.42    102.18 o 
  16  13   3       78.13       69.03    104.79 o 
  17  13   3       58.71      169.35    113.18 o 
  18  13   3        6.71      157.65    163.77 o 
 -25  14   3       78.22       57.26    145.24 o 
 -24  14   3      376.73      304.92     92.54 o 
 -23  14   3      337.47      347.79     80.52 o 
 -22  14   3     1348.33     1361.33     90.48 o 
 -21  14   3      482.63      508.92     75.45 o 
 -20  14   3       32.29       70.66     68.04 o 
 -19  14   3      225.37      177.93     70.36 o 
 -18  14   3      535.04      563.72     73.52 o 
 -17  14   3      193.18      257.20     67.04 o 
 -16  14   3     7414.91     7207.04    136.80 o 
 -15  14   3      160.43      150.27     60.73 o 
 -14  14   3     4754.78     4504.61    101.62 o 
 -13  14   3      723.44      806.14     58.78 o 
 -12  14   3     1283.41     1333.82     60.22 o 
 -11  14   3      209.72      146.18     46.54 o 
 -10  14   3        3.73       33.67     42.64 o 
  -9  14   3     3103.09     2844.37     73.50 o 
  -8  14   3      107.33       89.55     46.28 o 
  -7  14   3      465.20      426.14     49.35 o 
  -6  14   3     2175.62     2329.22     65.32 o 
  -5  14   3     1815.82     1480.84     61.66 o 
  -4  14   3      737.33      675.30     50.69 o 
  -3  14   3     3798.68     3441.36     85.91 o 
  -2  14   3      200.42      248.31     53.93 o 
  -1  14   3      770.44      644.77     54.40 o 
   0  14   3     2867.81     3099.69     77.89 o 
   1  14   3      821.78      789.12     73.84 o 
   2  14   3        2.15       32.44     51.84 o 
   3  14   3      264.83      138.32     51.07 o 
   4  14   3     7154.93     6698.86    104.28 o 
   5  14   3      139.91      206.97     52.96 o 
   6  14   3      693.02      616.21     57.15 o 
   7  14   3     1113.38      783.24     66.86 o 
   8  14   3      160.82      143.54     70.86 o 
   9  14   3     1255.27     1658.87    117.08 o 
  10  14   3      103.56       78.32     75.38 o 
  11  14   3      487.39      468.93     87.04 o 
  12  14   3       75.29      172.21     89.27 o 
  13  14   3      609.22      778.51    161.58 o 
  14  14   3        8.67       84.51     85.10 o 
  15  14   3      741.06      828.25    105.70 o 
  16  14   3      191.93      202.15    111.50 o 
  17  14   3       28.74       74.63    160.18 o 
 -24  15   3       19.22       26.62    106.85 o 
 -23  15   3       89.44      188.83     77.96 o 
 -22  15   3      648.50      474.24     80.95 o 
 -21  15   3     1016.88      895.68     84.91 o 
 -20  15   3      338.37      389.45     77.17 o 
 -19  15   3      265.98      177.96     69.99 o 
 -18  15   3        7.39       28.31     61.91 o 
 -17  15   3     1757.22     1509.90     85.49 o 
 -16  15   3      564.31      588.15     69.78 o 
 -15  15   3     5359.38     5558.22    123.71 o 
 -14  15   3     3530.40     3176.94    100.50 o 
 -13  15   3      169.73       61.08     51.74 o 
 -12  15   3     2781.77     2816.91     81.11 o 
 -11  15   3     6293.56     6172.19    103.36 o 
 -10  15   3      770.19      935.98     55.88 o 
  -9  15   3       51.84       47.88     45.97 o 
  -8  15   3     3124.51     3048.33     80.16 o 
  -7  15   3      563.49      606.55     54.88 o 
  -6  15   3      988.28     1029.70     59.36 o 
  -5  15   3        1.54       13.80     44.72 o 
  -4  15   3       19.35       81.66     45.00 o 
  -3  15   3      219.70      195.58     46.35 o 
  -2  15   3     2452.46     2291.74     61.76 o 
  -1  15   3     1349.21     1280.44     59.65 o 
   0  15   3      250.76      239.79     51.89 o 
   1  15   3     6862.87     7057.61    100.87 o 
   2  15   3      247.00      300.78     56.14 o 
   3  15   3      243.60      229.12     52.78 o 
   4  15   3      737.80      643.64     59.35 o 
   5  15   3     2047.68     1933.69     80.99 o 
   6  15   3     1090.39     1095.71     79.27 o 
   7  15   3      134.07       65.39     70.74 o 
   8  15   3        0.35       75.49     74.37 o 
   9  15   3       40.05      137.08     78.14 o 
  10  15   3      992.62     1097.96     91.58 o 
  11  15   3       11.03      163.64     87.67 o 
  12  15   3      412.08      589.45    131.43 o 
  13  15   3      722.98      982.73    175.17 o 
  14  15   3       90.77      278.03    129.29 o 
  15  15   3        3.82       73.47     99.44 o 
  16  15   3       73.69      102.26    127.59 o 
 -24  16   3      238.90      172.85    118.40 o 
 -23  16   3       18.59       45.27     92.76 o 
 -22  16   3       11.52      106.93     76.00 o 
 -21  16   3      675.61      557.42     85.34 o 
 -20  16   3      122.96       78.54     70.93 o 
 -19  16   3       40.00       65.16     66.84 o 
 -18  16   3     1445.64     1468.19     97.21 o 
 -17  16   3      132.62       69.10     66.42 o 
 -16  16   3      682.66      738.41     75.38 o 
 -15  16   3        4.86       83.72     67.86 o 
 -14  16   3     1494.11     1255.69     81.81 o 
 -13  16   3     2589.67     2348.82     86.25 o 
 -12  16   3      104.99      126.38     57.30 o 
 -11  16   3     3624.07     3629.21    102.81 o 
 -10  16   3     6099.33     6338.27    118.07 o 
  -9  16   3     3140.32     3452.25     97.90 o 
  -8  16   3       57.67      102.14     46.58 o 
  -7  16   3      836.91      904.43     55.02 o 
  -6  16   3     1344.79     1376.94     59.93 o 
  -5  16   3       10.38      114.50     45.54 o 
  -4  16   3     1286.24     1426.07     54.98 o 
  -3  16   3      302.95      292.09     46.13 o 
  -2  16   3     3600.67     3642.10     77.34 o 
  -1  16   3       35.90       51.01     46.82 o 
   0  16   3       21.24       45.80     52.62 o 
   1  16   3     1177.30     1142.15     72.45 o 
   2  16   3     3117.99     3165.27    101.24 o 
   3  16   3     2434.23     2504.13    113.94 o 
   4  16   3      446.37      401.54     63.73 o 
   5  16   3        2.28       87.11     61.15 o 
   6  16   3      519.68      499.05     81.65 o 
   7  16   3     2642.13     2493.26    106.90 o 
   8  16   3      180.14      198.37     76.53 o 
   9  16   3      549.04      473.40    113.49 o 
  10  16   3       38.50      127.73     85.56 o 
  11  16   3     1598.81     1945.03    115.51 o 
  12  16   3        1.57       73.97     92.89 o 
  13  16   3      193.22      496.13    137.88 o 
  14  16   3      413.94      662.98    160.29 o 
  15  16   3       34.54       94.38    155.75 o 
 -23  17   3      766.65      705.94    130.99 o 
 -22  17   3        2.55       72.26     82.54 o 
 -21  17   3       11.72      126.19     75.59 o 
 -20  17   3      129.94      151.17     72.19 o 
 -19  17   3      655.79      599.64     78.82 o 
 -18  17   3      142.52      152.13     72.36 o 
 -17  17   3     1049.63      956.99     96.71 o 
 -16  17   3      298.24      343.96     75.36 o 
 -15  17   3     1367.46     1424.31     87.93 o 
 -14  17   3      125.53       88.04     65.86 o 
 -13  17   3     1158.05     1212.67     75.11 o 
 -12  17   3     2473.63     2666.55     92.68 o 
 -11  17   3       51.09      144.26     58.20 o 
 -10  17   3     1431.05     1419.73     74.08 o 
  -9  17   3     5549.85     5653.83    118.03 o 
  -8  17   3    11407.48    11740.17    155.86 o 
  -7  17   3     3485.63     3137.38     98.15 o 
  -6  17   3        6.88       32.53     50.72 o 
  -5  17   3     1517.30     1570.45     64.23 o 
  -4  17   3       99.87      107.39     48.59 o 
  -3  17   3     1173.26     1205.65     58.13 o 
  -2  17   3      520.24      598.33     59.82 o 
  -1  17   3     5586.95     5737.53    108.82 o 
   0  17   3      855.80      973.09     67.67 o 
   1  17   3       35.02       34.35     57.84 o 
   2  17   3     1289.02     1265.89     71.73 o 
   3  17   3      884.01     1062.99     72.36 o 
   4  17   3     5484.03     5790.66    117.57 o 
   5  17   3      204.41      252.97     79.76 o 
   6  17   3       46.34      104.68     72.92 o 
   7  17   3        2.94       70.63     78.76 o 
   8  17   3      900.48      972.09    117.94 o 
   9  17   3       33.14      155.96     88.49 o 
  10  17   3      501.10      571.00    135.74 o 
  11  17   3      522.85      702.38    137.22 o 
  12  17   3      531.43      437.66    104.58 o 
  13  17   3       92.63      129.69     99.03 o 
  14  17   3       79.99      200.08    158.90 o 
 -22  18   3      909.20      803.43    148.42 o 
 -21  18   3        1.91       44.64     78.40 o 
 -20  18   3        5.89       49.02     75.63 o 
 -19  18   3       51.37       62.80     75.62 o 
 -18  18   3        0.09       42.96     70.94 o 
 -17  18   3      173.67      199.39     75.24 o 
 -16  18   3     1064.01     1052.32     94.69 o 
 -15  18   3       10.14       92.64     71.87 o 
 -14  18   3      206.85      130.73     63.88 o 
 -13  18   3      583.49      795.50     72.23 o 
 -12  18   3     2372.67     2422.38     91.07 o 
 -11  18   3     9540.63     9760.19    162.45 o 
 -10  18   3     1466.68     1653.00     82.46 o 
  -9  18   3     4286.80     4114.81    107.60 o 
  -8  18   3      461.60      387.90     63.66 o 
  -7  18   3     1439.41     1692.80    101.99 o 
  -6  18   3      752.50      779.72     60.96 o 
  -5  18   3      376.46      290.90     53.05 o 
  -4  18   3        5.63       39.27     48.96 o 
  -3  18   3      107.26       92.35     52.50 o 
  -2  18   3     1349.89     1067.24     70.65 o 
  -1  18   3      351.99      351.55     62.39 o 
   0  18   3     2129.68     1902.47     82.21 o 
   1  18   3      744.57      855.83     71.58 o 
   2  18   3      194.91      165.01     63.24 o 
   3  18   3       52.83      113.62     63.32 o 
   4  18   3      536.08      499.65    103.04 o 
   5  18   3     2123.72     2112.42    106.87 o 
   6  18   3       28.61      166.08     83.22 o 
   7  18   3        0.62      102.06     84.10 o 
   8  18   3        8.34      135.19     88.51 o 
   9  18   3      765.34     1105.62    164.12 o 
  10  18   3       86.26      264.80     93.82 o 
  11  18   3      360.50      788.80    203.70 o 
  12  18   3      740.36      812.33    123.58 o 
  13  18   3        0.40      394.14    292.45 o 
 -21  19   3      868.69      952.50    151.79 o 
 -20  19   3        1.99       76.38     79.78 o 
 -19  19   3       30.36       93.48     77.77 o 
 -18  19   3      253.22      216.91     84.85 o 
 -17  19   3      242.91      319.85     78.78 o 
 -16  19   3       97.16      203.48     82.46 o 
 -15  19   3     1344.91     1266.18     92.27 o 
 -14  19   3      156.36      188.05     72.57 o 
 -13  19   3       71.33       50.76     64.67 o 
 -12  19   3     1916.28     1615.80     86.11 o 
 -11  19   3       17.10      130.07     63.51 o 
 -10  19   3     4659.49     4769.03    116.40 o 
  -9  19   3      608.24      670.64     70.21 o 
  -8  19   3     1592.86     1436.70     81.56 o 
  -7  19   3     1064.60     1017.67     67.71 o 
  -6  19   3      174.40      120.75     55.05 o 
  -5  19   3      142.87      262.36     59.94 o 
  -4  19   3      262.57      192.93     58.15 o 
  -3  19   3      150.37      142.36     61.92 o 
  -2  19   3      110.98      118.62     63.20 o 
  -1  19   3      257.94      173.61     64.53 o 
   0  19   3      217.82      210.62     66.83 o 
   1  19   3      947.64      965.46     74.59 o 
   2  19   3     1245.59     1116.98     79.70 o 
   3  19   3     2667.16     2548.95    110.60 o 
   4  19   3     1634.81     1608.74    119.93 o 
   5  19   3       34.45       97.57     82.23 o 
   6  19   3      604.65      442.09    123.18 o 
   7  19   3       27.30        5.58     83.28 o 
   8  19   3       65.98      101.84     89.27 o 
   9  19   3      134.49      101.84     88.81 o 
  10  19   3      286.45      429.49    141.47 o 
  11  19   3       70.65      456.31    274.25 o 
  12  19   3       44.67      175.09    153.68 o 
 -20  20   3     1074.89     1197.74    136.88 o 
 -19  20   3       11.44       82.29     89.22 o 
 -18  20   3       24.05       40.95     79.23 o 
 -17  20   3       38.75       96.20     76.57 o 
 -16  20   3      165.29      184.96     74.63 o 
 -15  20   3      441.15      557.42     80.72 o 
 -14  20   3      338.40      377.04     77.23 o 
 -13  20   3      351.13      341.55     72.12 o 
 -12  20   3      214.80      163.14     67.28 o 
 -11  20   3     1790.44     1818.78     86.40 o 
 -10  20   3      501.89      556.57     70.80 o 
  -9  20   3      689.41      721.69     71.98 o 
  -8  20   3       41.61      109.42     60.89 o 
  -7  20   3     1044.31     1223.40     73.69 o 
  -6  20   3     1623.40     1517.81     79.24 o 
  -5  20   3       17.57       53.54     60.19 o 
  -4  20   3       88.55       83.35     64.01 o 
  -3  20   3        8.19       43.94     63.74 o 
  -2  20   3      814.02      880.86     73.49 o 
  -1  20   3        4.26       83.78     65.34 o 
   0  20   3      254.17      173.56     68.39 o 
   1  20   3      404.15      356.65     78.21 o 
   2  20   3      321.06      398.36     84.12 o 
   3  20   3      621.86      649.69     90.70 o 
   4  20   3      920.21      887.29    154.64 o 
   5  20   3     1213.66     1442.88    149.65 o 
   6  20   3      495.78      429.78     95.23 o 
   7  20   3      288.80      373.41     99.76 o 
   8  20   3       82.69      128.80     95.89 o 
   9  20   3      167.77      208.95    133.51 o 
  10  20   3      305.49      160.93    155.43 o 
 -19  21   3     1380.79     1183.10    135.32 o 
 -18  21   3       58.09       70.09    104.96 o 
 -17  21   3       50.13      122.14     88.38 o 
 -16  21   3      809.15      820.99    107.39 o 
 -15  21   3      378.85      256.84     87.69 o 
 -14  21   3      250.53      208.48     76.58 o 
 -13  21   3      180.09      203.06     74.75 o 
 -12  21   3      498.84      608.68     76.84 o 
 -11  21   3       80.60       82.32     65.69 o 
 -10  21   3     1204.88     1398.18    100.82 o 
  -9  21   3     1394.68     1676.38     82.61 o 
  -8  21   3      143.73      168.17     66.90 o 
  -7  21   3      149.59      289.47     64.53 o 
  -6  21   3        4.19       37.58     62.01 o 
  -5  21   3      493.71      563.69     76.35 o 
  -4  21   3        0.13       65.46     65.17 o 
  -3  21   3       84.99       88.34     66.00 o 
  -2  21   3       54.84      138.01     67.05 o 
  -1  21   3     1603.35     1551.39     85.58 o 
   0  21   3      236.36      202.65     75.95 o 
   1  21   3      146.98       87.07     81.90 o 
   2  21   3      908.80      922.36    115.03 o 
   3  21   3       44.20      211.21     87.65 o 
   4  21   3      223.43      275.39    123.23 o 
   5  21   3       87.73      176.06     95.22 o 
   6  21   3      600.93      547.58    102.61 o 
   7  21   3      698.82      573.32    118.11 o 
   8  21   3      184.08      249.96    155.28 o 
   9  21   3      166.11      369.35    166.29 o 
 -18  22   3      368.50      439.21    124.10 o 
 -17  22   3        0.70       33.03    120.51 o 
 -16  22   3      164.66      248.19    123.74 o 
 -15  22   3      305.78      335.98     83.38 o 
 -14  22   3       29.48       65.24     77.22 o 
 -13  22   3      202.49      381.80     81.46 o 
 -12  22   3      161.32      148.13     69.50 o 
 -11  22   3      811.54      721.98     76.64 o 
 -10  22   3        2.63      101.88     66.59 o 
  -9  22   3      374.00      536.06     98.98 o 
  -8  22   3     2701.17     3079.61    100.89 o 
  -7  22   3       21.93       93.39     65.73 o 
  -6  22   3        2.75       74.73     72.69 o 
  -5  22   3        3.82       48.67     70.70 o 
  -4  22   3      637.32      615.97     93.20 o 
  -3  22   3      343.63      420.19     72.79 o 
  -2  22   3      538.07      735.86    105.00 o 
  -1  22   3        1.79       75.37     74.76 o 
   0  22   3      455.10      540.00     96.75 o 
   1  22   3      783.53      828.76     98.07 o 
   2  22   3      293.75      359.77    143.58 o 
   3  22   3     1035.33     1141.00    149.64 o 
   4  22   3      142.58      209.47     95.38 o 
   5  22   3        7.52        0.00    128.78 o 
   6  22   3       76.16       15.57    128.06 o 
   7  22   3      437.98      334.20    158.26 o 
 -16  23   3       26.93      123.01    129.07 o 
 -15  23   3      257.22      301.04    131.12 o 
 -14  23   3       50.51      109.80    119.65 o 
 -13  23   3      163.36      220.66     98.12 o 
 -12  23   3       62.84      146.96     80.22 o 
 -11  23   3        1.89       23.10     75.61 o 
 -10  23   3     1123.83     1112.36    101.75 o 
  -9  23   3      129.11      191.76     70.38 o 
  -8  23   3      350.66      358.26     72.58 o 
  -7  23   3     4583.16     5034.57    249.13 o 
  -6  23   3      115.69      200.15     78.21 o 
  -5  23   3        2.54      103.35     77.75 o 
  -4  23   3       83.59      145.46     76.07 o 
  -3  23   3     1156.49     1094.46    134.51 o 
  -2  23   3        8.69      133.56     77.33 o 
  -1  23   3      170.07      176.02     83.92 o 
   0  23   3       31.30      139.82     88.90 o 
   1  23   3       55.97      151.89     92.24 o 
   2  23   3      572.44      723.84    163.96 o 
   3  23   3       73.94      339.67    165.83 o 
   4  23   3      259.40      222.68    151.50 o 
   5  23   3      116.86      330.70    156.88 o 
 -14  24   3        5.94      125.58    130.01 o 
 -13  24   3      202.44      159.68    125.45 o 
 -12  24   3        5.67        0.00    140.72 o 
 -11  24   3        8.86      190.47    109.23 o 
 -10  24   3      165.95      204.26    105.90 o 
  -9  24   3      275.90      261.27     79.76 o 
  -8  24   3       14.12      140.80     80.18 o 
  -7  24   3      190.73      282.58     82.13 o 
  -6  24   3     2764.52     2799.47    153.35 o 
  -5  24   3      368.08      536.72     83.69 o 
  -4  24   3       43.94      106.44     77.53 o 
  -3  24   3      202.90      272.36    151.57 o 
  -2  24   3      364.52      408.76    127.18 o 
  -1  24   3       51.82      161.26    120.05 o 
   0  24   3        3.55       54.03    125.86 o 
   1  24   3      256.28      156.24    131.49 o 
   2  24   3      126.57      171.04    204.60 o 
 -10  25   3      308.07      232.39    115.69 o 
  -9  25   3      602.84      392.81    128.08 o 
  -8  25   3        1.83        5.58    118.60 o 
  -7  25   3        4.07       46.28    112.48 o 
  -6  25   3      361.28      329.40    119.77 o 
  -5  25   3      832.18      841.13    133.00 o 
  -4  25   3      885.80     1064.09    139.70 o 
  -3  25   3        5.25      122.92    119.28 o 
  -2  25   3      357.57      386.51    146.77 o 
  -1 -27   4       27.10       18.66    105.22 o 
   0 -27   4       16.81       57.83     95.42 o 
   1 -27   4       10.40      195.76    126.21 o 
   2 -27   4      195.73      269.79    100.51 o 
   3 -27   4       85.92      156.54     83.89 o 
   4 -27   4        1.41      116.45     83.22 o 
   5 -27   4      137.69      242.14     74.34 o 
   6 -27   4        2.60       93.67     81.00 o 
   7 -27   4      919.94      868.76    133.27 o 
   8 -27   4      388.82      551.09    130.08 o 
   9 -27   4      337.51      447.42    124.37 o 
  10 -27   4      128.89      263.55    108.01 o 
  11 -27   4     2181.74     1962.41    171.64 o 
  -5 -26   4      117.59       15.42    145.90 o 
  -4 -26   4      263.91      384.63    116.03 o 
  -3 -26   4      161.56      343.31    120.46 o 
  -2 -26   4      181.38      137.14     81.21 o 
  -1 -26   4       23.41      232.55     91.30 o 
   0 -26   4       24.13      101.81     71.05 o 
   1 -26   4      288.67      261.48     89.11 o 
   2 -26   4      157.85      196.55     73.54 o 
   3 -26   4      531.57      512.56     93.89 o 
   4 -26   4      366.91      425.46     75.99 o 
   5 -26   4      212.09      243.84     62.70 o 
   6 -26   4      343.23      278.42     69.55 o 
   7 -26   4       96.62      196.41     66.08 o 
   8 -26   4      832.75      687.52     82.54 o 
   9 -26   4      626.34      701.22     85.00 o 
  10 -26   4     1035.52      923.33     98.68 o 
  11 -26   4       90.32      132.31     70.89 o 
  12 -26   4     3595.59     4090.28    201.82 o 
  13 -26   4     3361.51     3603.42    167.55 o 
  14 -26   4      134.91      123.35    158.12 o 
  -7 -25   4     1071.09     1114.29    167.40 o 
  -6 -25   4      408.26      658.99    119.92 o 
  -5 -25   4      175.05      303.51     83.80 o 
  -4 -25   4       47.10      161.13     79.65 o 
  -3 -25   4      541.61      544.98     78.68 o 
  -2 -25   4     1115.10     1231.53    114.71 o 
  -1 -25   4        0.97      114.17     67.71 o 
   0 -25   4        4.33      102.17     67.30 o 
   1 -25   4       14.76      103.11     67.65 o 
   2 -25   4     1133.62     1118.82     77.10 o 
   3 -25   4      271.02      232.48     64.82 o 
   4 -25   4      425.73      414.04     65.68 o 
   5 -25   4      681.38      697.92     64.92 o 
   6 -25   4        9.36       65.93     57.02 o 
   7 -25   4      124.75      163.17     62.22 o 
   8 -25   4      416.94      311.56     66.09 o 
   9 -25   4      252.03      334.26     73.77 o 
  10 -25   4       65.95      134.90     64.15 o 
  11 -25   4      629.27      626.45     77.32 o 
  12 -25   4      493.04      642.09     73.72 o 
  13 -25   4      549.17      677.44     79.18 o 
  14 -25   4     3441.87     3576.30    118.60 o 
  15 -25   4       92.13      159.93     79.26 o 
  16 -25   4      332.38      315.79    157.38 o 
  -9 -24   4       19.31       72.79    105.32 o 
  -8 -24   4       10.04      181.27     89.17 o 
  -7 -24   4     1321.94     1733.41    182.60 o 
  -6 -24   4        1.40       86.05     75.57 o 
  -5 -24   4      360.51      391.40     86.50 o 
  -4 -24   4       15.25      112.09     72.93 o 
  -3 -24   4      655.29      846.31    106.77 o 
  -2 -24   4       11.72      115.98     66.06 o 
  -1 -24   4     2056.92     2076.57    134.04 o 
   0 -24   4      440.06      291.50     69.54 o 
   1 -24   4      263.75      211.43     66.22 o 
   2 -24   4      190.54      215.06     62.63 o 
   3 -24   4      673.70      805.77     87.01 o 
   4 -24   4       98.62       87.48     59.31 o 
   5 -24   4       52.07       47.59     55.75 o 
   6 -24   4     1262.60     1232.83     71.87 o 
   7 -24   4       20.20       48.95     58.15 o 
   8 -24   4        3.78       52.67     57.68 o 
   9 -24   4      437.88      488.53     73.96 o 
  10 -24   4      738.46      695.10     77.63 o 
  11 -24   4     1005.15     1233.29    104.49 o 
  12 -24   4      206.71      153.86     65.71 o 
  13 -24   4      740.44      781.29     78.53 o 
  14 -24   4      436.09      374.20     74.77 o 
  15 -24   4     2771.55     3007.84    109.02 o 
  16 -24   4       72.09       81.05     71.48 o 
  17 -24   4      111.82       99.74     82.95 o 
 -11 -23   4       85.50       94.15    106.23 o 
 -10 -23   4        2.86      112.43     88.67 o 
  -9 -23   4      773.41     1044.14    127.87 o 
  -8 -23   4       51.39      138.74     85.24 o 
  -7 -23   4       98.83      143.10     75.51 o 
  -6 -23   4      328.04      320.13     78.14 o 
  -5 -23   4        5.42      109.97     70.39 o 
  -4 -23   4      404.67      411.25     75.73 o 
  -3 -23   4       90.91       99.60     71.48 o 
  -2 -23   4      964.34      903.29     91.64 o 
  -1 -23   4     1429.25     1758.14    107.32 o 
   0 -23   4     2236.45     2262.68    120.01 o 
   1 -23   4      710.66      648.55     73.78 o 
   2 -23   4      495.20      370.88     62.84 o 
   3 -23   4     1456.63     1711.92     80.44 o 
   4 -23   4      159.75      185.93     59.04 o 
   5 -23   4      104.15      136.14     55.14 o 
   6 -23   4       27.45       47.56     53.32 o 
   7 -23   4      876.74     1056.94     67.56 o 
   8 -23   4       32.57       39.65     56.55 o 
   9 -23   4      161.60      192.78     59.72 o 
  10 -23   4      278.77      339.18     62.31 o 
  11 -23   4      911.95      981.77     92.18 o 
  12 -23   4     5216.93     5478.93    119.06 o 
  13 -23   4      545.78      462.01     72.14 o 
  14 -23   4     2047.47     2210.29     94.97 o 
  15 -23   4     2894.44     2900.55    108.00 o 
  16 -23   4      498.73      534.79     77.34 o 
  17 -23   4        0.39       65.00     73.46 o 
  18 -23   4      254.35      315.59     85.55 o 
 -12 -22   4       66.63      151.22     96.37 o 
 -11 -22   4        0.16       83.20     84.43 o 
 -10 -22   4       64.79       80.61     84.69 o 
  -9 -22   4      115.49      224.08     83.81 o 
  -8 -22   4      230.37      215.04     81.19 o 
  -7 -22   4      197.70      181.52     69.88 o 
  -6 -22   4       13.90       32.30     70.33 o 
  -5 -22   4     1158.02     1217.27    104.38 o 
  -4 -22   4       33.36      151.63     70.65 o 
  -3 -22   4     1711.90     1713.81     94.05 o 
  -2 -22   4      365.48      371.12     68.70 o 
  -1 -22   4      178.85      269.58     64.52 o 
   0 -22   4     2812.48     3031.45    116.10 o 
   1 -22   4     1839.43     1992.56     91.25 o 
   2 -22   4     1380.26     1457.04     75.27 o 
   3 -22   4      533.63      515.59     63.22 o 
   4 -22   4     4034.25     4450.58    103.67 o 
   5 -22   4       96.27      113.83     57.04 o 
   6 -22   4     1279.06     1326.46     66.60 o 
   7 -22   4      473.38      519.97     59.27 o 
   8 -22   4      284.83      257.27     58.55 o 
   9 -22   4        7.11       26.36     55.48 o 
  10 -22   4     1312.97     1114.95     70.82 o 
  11 -22   4        5.36       60.27     56.28 o 
  12 -22   4       25.92       41.79     55.89 o 
  13 -22   4     2116.09     2130.18     92.19 o 
  14 -22   4      109.99      147.72     64.57 o 
  15 -22   4     2331.72     2412.50     99.16 o 
  16 -22   4     2527.79     2765.63    104.25 o 
  17 -22   4      109.85      112.22     68.03 o 
  18 -22   4       46.41      127.11     71.01 o 
  19 -22   4      616.41      648.22     92.47 o 
  20 -22   4       54.41      146.36     86.17 o 
 -14 -21   4        0.60       74.51    104.86 o 
 -13 -21   4       26.74       82.79     85.86 o 
 -12 -21   4        0.19      101.52     84.20 o 
 -11 -21   4      463.01      397.24    105.20 o 
 -10 -21   4      220.45      299.21     88.27 o 
  -9 -21   4        0.39       51.48     76.10 o 
  -8 -21   4      113.59      142.91     70.24 o 
  -7 -21   4        0.41       78.67     67.82 o 
  -6 -21   4       17.80       98.59     67.48 o 
  -5 -21   4      266.01      135.50     68.39 o 
  -4 -21   4     1982.31     1954.65     89.81 o 
  -3 -21   4     1376.70     1219.49     76.26 o 
  -2 -21   4      885.02      988.66     71.92 o 
  -1 -21   4      393.91      414.63     64.93 o 
   0 -21   4       15.17       83.82     57.30 o 
   1 -21   4     3995.30     4539.91    145.76 o 
   2 -21   4      390.29      378.43     60.52 o 
   3 -21   4     1050.18     1236.31     67.76 o 
   4 -21   4       18.55       36.03     50.85 o 
   5 -21   4     4955.00     4581.03     96.49 o 
   6 -21   4      624.80      520.61     55.45 o 
   7 -21   4     2000.17     1887.09     72.13 o 
   8 -21   4      828.21      933.29     62.29 o 
   9 -21   4       93.09      148.48     55.89 o 
  10 -21   4     1396.85     1407.53     70.18 o 
  11 -21   4      824.84      909.48     66.23 o 
  12 -21   4       67.52      100.50     52.14 o 
  13 -21   4        1.87        6.31     55.73 o 
  14 -21   4     4059.40     3989.74    110.36 o 
  15 -21   4       28.02       56.48     58.66 o 
  16 -21   4     1333.51     1365.65     84.64 o 
  17 -21   4     1798.09     1782.71     92.52 o 
  18 -21   4       23.10       51.76     66.26 o 
  19 -21   4      136.87      153.86     70.10 o 
  20 -21   4       14.03      104.96     77.88 o 
  21 -21   4        5.58       19.96     83.30 o 
 -15 -20   4        5.75       67.70     94.24 o 
 -14 -20   4      705.30      892.99    108.96 o 
 -13 -20   4       28.94       94.50     80.85 o 
 -12 -20   4       28.39       71.39     78.33 o 
 -11 -20   4       36.02       78.15     86.05 o 
 -10 -20   4      508.20      568.51     84.23 o 
  -9 -20   4      238.75      297.11     76.85 o 
  -8 -20   4      153.66      114.10     70.33 o 
  -7 -20   4     1151.71      930.91     80.19 o 
  -6 -20   4       14.57       36.45     64.61 o 
  -5 -20   4      302.73      248.21     64.48 o 
  -4 -20   4      265.07      264.34     62.00 o 
  -3 -20   4      195.83      192.86     60.29 o 
  -2 -20   4     1438.71     1461.51     73.71 o 
  -1 -20   4       86.91       57.45     57.08 o 
   0 -20   4      406.30      494.41     70.00 o 
   1 -20   4     1441.05     1208.06     66.49 o 
   2 -20   4     2135.14     2055.57     73.89 o 
   3 -20   4      611.16      428.12     55.48 o 
   4 -20   4       86.39      119.66     49.42 o 
   5 -20   4     3480.08     4019.62     96.95 o 
   6 -20   4      306.52      270.17     50.73 o 
   7 -20   4      560.16      765.70     58.09 o 
   8 -20   4     1102.21      933.69     60.96 o 
   9 -20   4      120.68      211.02     51.10 o 
  10 -20   4        1.49       32.76     48.69 o 
  11 -20   4     6367.31     6433.52    112.62 o 
  12 -20   4      295.80      274.46     57.80 o 
  13 -20   4     2180.65     2228.55     83.66 o 
  14 -20   4     2900.01     2748.65     86.77 o 
  15 -20   4     1864.38     1973.70     79.26 o 
  16 -20   4       70.34      106.45     60.94 o 
  17 -20   4      112.29      169.25     61.80 o 
  18 -20   4     1669.88     1842.23     99.85 o 
  19 -20   4       16.24       71.99     63.54 o 
  20 -20   4       73.98      112.30     66.08 o 
  21 -20   4       79.89      145.40     71.64 o 
 -16 -19   4       47.88      104.66     94.24 o 
 -15 -19   4       95.38      143.49     91.55 o 
 -14 -19   4      639.35      607.57    104.70 o 
 -13 -19   4      148.08      193.91     84.06 o 
 -12 -19   4      199.74      160.82     81.65 o 
 -11 -19   4        1.63       50.01     76.73 o 
 -10 -19   4      109.91      241.81     76.26 o 
  -9 -19   4      793.32      624.48     70.62 o 
  -8 -19   4      174.53      158.69     66.78 o 
  -7 -19   4       85.83       70.78     66.52 o 
  -6 -19   4     1266.43     1343.96     74.71 o 
  -5 -19   4       46.31      128.98     60.09 o 
  -4 -19   4     1152.10     1205.14     69.93 o 
  -3 -19   4       58.67       55.53     55.45 o 
  -2 -19   4       20.46       74.48     54.71 o 
  -1 -19   4     1097.29     1004.38     66.49 o 
   0 -19   4       75.26       86.11     54.43 o 
   1 -19   4      189.51      189.36     55.27 o 
   2 -19   4      470.99      519.25     55.38 o 
   3 -19   4     3635.52     3702.72     83.42 o 
   4 -19   4     7807.78     8086.00    116.39 o 
   5 -19   4      221.32      149.61     52.17 o 
   6 -19   4     3181.32     3069.80     79.31 o 
   7 -19   4       44.75       72.57     44.07 o 
   8 -19   4     1513.08     1599.33     58.12 o 
   9 -19   4        4.53       69.63     43.98 o 
  10 -19   4      150.42      168.69     47.62 o 
  11 -19   4       99.86       82.14     45.97 o 
  12 -19   4     1318.81     1532.58     70.61 o 
  13 -19   4      380.00      382.98     56.68 o 
  14 -19   4      603.38      558.22     59.13 o 
  15 -19   4     5422.16     5919.08    121.50 o 
  16 -19   4      191.55      205.90     61.79 o 
  17 -19   4      251.57      101.88     60.83 o 
  18 -19   4      204.60      194.54     62.90 o 
  19 -19   4     1207.70     1264.66     84.31 o 
  20 -19   4       43.71       25.71     61.47 o 
  21 -19   4      139.41      177.63     65.76 o 
  22 -19   4       34.68       35.21     69.50 o 
 -17 -18   4       16.16      172.81     99.31 o 
 -16 -18   4      588.56      807.52    119.77 o 
 -15 -18   4       17.88      105.17     85.75 o 
 -14 -18   4       21.85       67.46     78.59 o 
 -13 -18   4      800.72      896.11    100.61 o 
 -12 -18   4      169.56      183.11     79.35 o 
 -11 -18   4      848.37      967.29     87.72 o 
 -10 -18   4        0.36       50.91     70.47 o 
  -9 -18   4      151.77      179.02     64.09 o 
  -8 -18   4      316.35      251.13     63.70 o 
  -7 -18   4      915.76      845.73     63.37 o 
  -6 -18   4       16.11       77.45     53.32 o 
  -5 -18   4     2660.39     2224.07     73.20 o 
  -4 -18   4      891.83      925.30     62.17 o 
  -3 -18   4       26.52       54.13     53.45 o 
  -2 -18   4      744.24      739.29     60.33 o 
  -1 -18   4      686.55      673.75     54.18 o 
   0 -18   4       32.34       89.64     48.10 o 
   1 -18   4      359.11      330.37     52.80 o 
   2 -18   4     3010.38     2805.88     74.59 o 
   3 -18   4       11.05       60.34     43.60 o 
   4 -18   4     4265.80     4356.17     83.06 o 
   5 -18   4    12833.34    13376.45    115.71 o 
   6 -18   4      442.88      612.98     44.84 o 
   7 -18   4      358.83      463.54     46.24 o 
   8 -18   4     2227.79     2178.35     60.90 o 
   9 -18   4     1195.17     1330.77     53.73 o 
  10 -18   4     1417.50     1343.15     55.72 o 
  11 -18   4     1568.52     1910.93     59.87 o 
  12 -18   4       37.86       77.52     45.59 o 
  13 -18   4     1223.01     1217.02     62.26 o 
  14 -18   4        7.36       31.35     47.96 o 
  15 -18   4      128.75      119.43     54.55 o 
  16 -18   4     4201.90     4431.54    125.15 o 
  17 -18   4        9.85       23.17     55.97 o 
  18 -18   4      270.99      204.64     60.43 o 
  19 -18   4     1287.51     1298.02     76.20 o 
  20 -18   4     1091.41     1088.65     78.67 o 
  21 -18   4      468.08      350.78     72.31 o 
  22 -18   4        0.39       97.59     64.43 o 
  23 -18   4      194.47      200.00     78.31 o 
 -18 -17   4      136.46      279.91    101.68 o 
 -17 -17   4      241.33      481.11     99.87 o 
 -16 -17   4      275.05      373.62     92.84 o 
 -15 -17   4      608.98      630.00     88.01 o 
 -14 -17   4       39.38       71.26     79.88 o 
 -13 -17   4       39.85       73.37     80.57 o 
 -12 -17   4     1281.60     1355.63     92.61 o 
 -11 -17   4      145.33      179.17     74.08 o 
 -10 -17   4     1165.85     1120.56     73.91 o 
  -9 -17   4       85.00       88.44     56.12 o 
  -8 -17   4       13.13       31.45     52.63 o 
  -7 -17   4       72.42       99.60     52.90 o 
  -6 -17   4      100.07      140.42     53.31 o 
  -5 -17   4      311.13      254.14     55.85 o 
  -4 -17   4       59.96       49.40     51.04 o 
  -3 -17   4      855.64      906.45     56.92 o
[truncated: 1,758,502 more chars]
